# Supplementary material for: Next Generation Sequencing and Transcriptome Analysis Predicts Biosynthetic Pathway of Sennosides from Senna (Cassia angustifolia Vahl.), a Non-Model Plant with Potent Laxative Properties
Source: PLoS One. 2015 Jun 22;10(6):e0129422. doi: 10.1371/journal.pone.0129422 (PMC4476680; doi:10.1371/journal.pone.0129422)
Supplement: S1 Table — (XLS) [file pone.0129422.s009.xls]

## Sheet: Young_Leaf_Pathway
Table S1. KEGG categories of CDS in the transcriptome of young leaf of C. angustifolia
Metabolism	KO IDS	ENZYME NAME – NUMBER
01200 Carbon metabolism [PATH:ko01200]
CDS_3322	K00844 HK	hexokinase [EC:2.7.1.1]
CDS_3454	K00844 HK	hexokinase [EC:2.7.1.1]
CDS_2814	K01810 GPI, pgi	glucose-6-phosphate isomerase [EC:5.3.1.9]
CDS_5808	K01810 GPI, pgi	glucose-6-phosphate isomerase [EC:5.3.1.9]
CDS_5959	K01810 GPI, pgi	glucose-6-phosphate isomerase [EC:5.3.1.9]
CDS_4470	K00850 pfkA, PFK	6-phosphofructokinase 1 [EC:2.7.1.11]
CDS_5401	K00850 pfkA, PFK	6-phosphofructokinase 1 [EC:2.7.1.11]
CDS_18319	K00850 pfkA, PFK	6-phosphofructokinase 1 [EC:2.7.1.11]
CDS_21051	K00850 pfkA, PFK	6-phosphofructokinase 1 [EC:2.7.1.11]
CDS_30260	K00850 pfkA, PFK	6-phosphofructokinase 1 [EC:2.7.1.11]
CDS_21	K01623 ALDO	fructose-bisphosphate aldolase, class I [EC:4.1.2.13]
CDS_23	K01623 ALDO	fructose-bisphosphate aldolase, class I [EC:4.1.2.13]
CDS_792	K01623 ALDO	fructose-bisphosphate aldolase, class I [EC:4.1.2.13]
CDS_820	K01623 ALDO	fructose-bisphosphate aldolase, class I [EC:4.1.2.13]
CDS_1095	K01623 ALDO	fructose-bisphosphate aldolase, class I [EC:4.1.2.13]
CDS_1107	K01623 ALDO	fructose-bisphosphate aldolase, class I [EC:4.1.2.13]
CDS_1841	K01623 ALDO	fructose-bisphosphate aldolase, class I [EC:4.1.2.13]
CDS_2022	K01623 ALDO	fructose-bisphosphate aldolase, class I [EC:4.1.2.13]
CDS_263	K01803 TPI, tpiA	triosephosphate isomerase (TIM) [EC:5.3.1.1]
CDS_269	K01803 TPI, tpiA	triosephosphate isomerase (TIM) [EC:5.3.1.1]
CDS_1103	K01803 TPI, tpiA	triosephosphate isomerase (TIM) [EC:5.3.1.1]
CDS_1236	K01803 TPI, tpiA	triosephosphate isomerase (TIM) [EC:5.3.1.1]
CDS_74	K00134 GAPDH, gapA	glyceraldehyde 3-phosphate dehydrogenase [EC:1.2.1.12]
CDS_75	K00134 GAPDH, gapA	glyceraldehyde 3-phosphate dehydrogenase [EC:1.2.1.12]
CDS_9715	K00134 GAPDH, gapA	glyceraldehyde 3-phosphate dehydrogenase [EC:1.2.1.12]
CDS_11328	K00134 GAPDH, gapA	glyceraldehyde 3-phosphate dehydrogenase [EC:1.2.1.12]
CDS_158	K00927 PGK, pgk	phosphoglycerate kinase [EC:2.7.2.3]
CDS_160	K00927 PGK, pgk	phosphoglycerate kinase [EC:2.7.2.3]
CDS_430	K00927 PGK, pgk	phosphoglycerate kinase [EC:2.7.2.3]
CDS_437	K00927 PGK, pgk	phosphoglycerate kinase [EC:2.7.2.3]
CDS_699	K15633 gpmI	2,3-bisphosphoglycerate-independent phosphoglycerate mutase [EC:5.4.2.12]
CDS_751	K15633 gpmI	2,3-bisphosphoglycerate-independent phosphoglycerate mutase [EC:5.4.2.12]
CDS_4220	K15634 gpmB	probable phosphoglycerate mutase [EC:5.4.2.12]
CDS_4610	K15634 gpmB	probable phosphoglycerate mutase [EC:5.4.2.12]
CDS_4890	K15634 gpmB	probable phosphoglycerate mutase [EC:5.4.2.12]
CDS_15277	K15634 gpmB	probable phosphoglycerate mutase [EC:5.4.2.12]
CDS_21713	K15634 gpmB	probable phosphoglycerate mutase [EC:5.4.2.12]
CDS_383	K01689 ENO, eno	enolase [EC:4.2.1.11]
CDS_385	K01689 ENO, eno	enolase [EC:4.2.1.11]
CDS_27987	K01689 ENO, eno	enolase [EC:4.2.1.11]
CDS_32340	K01689 ENO, eno	enolase [EC:4.2.1.11]
CDS_2003	K00873 PK, pyk	pyruvate kinase [EC:2.7.1.40]
CDS_2013	K00873 PK, pyk	pyruvate kinase [EC:2.7.1.40]
CDS_2127	K00873 PK, pyk	pyruvate kinase [EC:2.7.1.40]
CDS_4035	K00873 PK, pyk	pyruvate kinase [EC:2.7.1.40]
CDS_4349	K00873 PK, pyk	pyruvate kinase [EC:2.7.1.40]
CDS_4359	K00873 PK, pyk	pyruvate kinase [EC:2.7.1.40]
CDS_7423	K00873 PK, pyk	pyruvate kinase [EC:2.7.1.40]
CDS_10406	K00873 PK, pyk	pyruvate kinase [EC:2.7.1.40]
CDS_10689	K00873 PK, pyk	pyruvate kinase [EC:2.7.1.40]
CDS_11085	K00873 PK, pyk	pyruvate kinase [EC:2.7.1.40]
CDS_13208	K00873 PK, pyk	pyruvate kinase [EC:2.7.1.40]
CDS_14467	K00873 PK, pyk	pyruvate kinase [EC:2.7.1.40]
CDS_14892	K00873 PK, pyk	pyruvate kinase [EC:2.7.1.40]
CDS_16378	K00873 PK, pyk	pyruvate kinase [EC:2.7.1.40]
CDS_18041	K00873 PK, pyk	pyruvate kinase [EC:2.7.1.40]
CDS_22571	K00873 PK, pyk	pyruvate kinase [EC:2.7.1.40]
CDS_25376	K00873 PK, pyk	pyruvate kinase [EC:2.7.1.40]
CDS_1567	K00161 PDHA, pdhA	pyruvate dehydrogenase E1 component subunit alpha [EC:1.2.4.1]
CDS_1680	K00161 PDHA, pdhA	pyruvate dehydrogenase E1 component subunit alpha [EC:1.2.4.1]
CDS_5578	K00161 PDHA, pdhA	pyruvate dehydrogenase E1 component subunit alpha [EC:1.2.4.1]
CDS_6845	K00161 PDHA, pdhA	pyruvate dehydrogenase E1 component subunit alpha [EC:1.2.4.1]
CDS_6884	K00161 PDHA, pdhA	pyruvate dehydrogenase E1 component subunit alpha [EC:1.2.4.1]
CDS_4106	K00162 PDHB, pdhB	pyruvate dehydrogenase E1 component subunit beta [EC:1.2.4.1]
CDS_4683	K00162 PDHB, pdhB	pyruvate dehydrogenase E1 component subunit beta [EC:1.2.4.1]
CDS_4954	K00162 PDHB, pdhB	pyruvate dehydrogenase E1 component subunit beta [EC:1.2.4.1]
CDS_10229	K00162 PDHB, pdhB	pyruvate dehydrogenase E1 component subunit beta [EC:1.2.4.1]
CDS_11054	K00162 PDHB, pdhB	pyruvate dehydrogenase E1 component subunit beta [EC:1.2.4.1]
CDS_12106	K00162 PDHB, pdhB	pyruvate dehydrogenase E1 component subunit beta [EC:1.2.4.1]
CDS_5539	K00627 DLAT, aceF, pdhC	pyruvate dehydrogenase E2 component (dihydrolipoamide acetyltransferase) [EC:2.3.1.12]
CDS_7146	K00627 DLAT, aceF, pdhC	pyruvate dehydrogenase E2 component (dihydrolipoamide acetyltransferase) [EC:2.3.1.12]
CDS_14079	K00627 DLAT, aceF, pdhC	pyruvate dehydrogenase E2 component (dihydrolipoamide acetyltransferase) [EC:2.3.1.12]
CDS_15146	K00627 DLAT, aceF, pdhC	pyruvate dehydrogenase E2 component (dihydrolipoamide acetyltransferase) [EC:2.3.1.12]
CDS_15400	K00627 DLAT, aceF, pdhC	pyruvate dehydrogenase E2 component (dihydrolipoamide acetyltransferase) [EC:2.3.1.12]
CDS_781	K00382 DLD, lpd, pdhD	dihydrolipoamide dehydrogenase [EC:1.8.1.4]
CDS_789	K00382 DLD, lpd, pdhD	dihydrolipoamide dehydrogenase [EC:1.8.1.4]
CDS_9200	K00382 DLD, lpd, pdhD	dihydrolipoamide dehydrogenase [EC:1.8.1.4]
CDS_3755	K00028 E1.1.1.39	malate dehydrogenase (decarboxylating) [EC:1.1.1.39]
CDS_4333	K00028 E1.1.1.39	malate dehydrogenase (decarboxylating) [EC:1.1.1.39]
CDS_7328	K00028 E1.1.1.39	malate dehydrogenase (decarboxylating) [EC:1.1.1.39]
CDS_185	K00029 E1.1.1.40, maeB	malate dehydrogenase (oxaloacetate-decarboxylating)(NADP+) [EC:1.1.1.40]
CDS_189	K00029 E1.1.1.40, maeB	malate dehydrogenase (oxaloacetate-decarboxylating)(NADP+) [EC:1.1.1.40]
CDS_1296	K00029 E1.1.1.40, maeB	malate dehydrogenase (oxaloacetate-decarboxylating)(NADP+) [EC:1.1.1.40]
CDS_1479	K00029 E1.1.1.40, maeB	malate dehydrogenase (oxaloacetate-decarboxylating)(NADP+) [EC:1.1.1.40]
CDS_2709	K00036 G6PD, zwf	glucose-6-phosphate 1-dehydrogenase [EC:1.1.1.49]
CDS_2904	K00036 G6PD, zwf	glucose-6-phosphate 1-dehydrogenase [EC:1.1.1.49]
CDS_2905	K00036 G6PD, zwf	glucose-6-phosphate 1-dehydrogenase [EC:1.1.1.49]
CDS_18343	K00036 G6PD, zwf	glucose-6-phosphate 1-dehydrogenase [EC:1.1.1.49]
CDS_4948	K01057 PGLS, pgl, devB	6-phosphogluconolactonase [EC:3.1.1.31]
CDS_5104	K01057 PGLS, pgl, devB	6-phosphogluconolactonase [EC:3.1.1.31]
CDS_13376	K01057 PGLS, pgl, devB	6-phosphogluconolactonase [EC:3.1.1.31]
CDS_3701	K00033 PGD, gnd	6-phosphogluconate dehydrogenase [EC:1.1.1.44]
CDS_3975	K00033 PGD, gnd	6-phosphogluconate dehydrogenase [EC:1.1.1.44]
CDS_6311	K00033 PGD, gnd	6-phosphogluconate dehydrogenase [EC:1.1.1.44]
CDS_11834	K00033 PGD, gnd	6-phosphogluconate dehydrogenase [EC:1.1.1.44]
CDS_531	K01783 rpe, RPE	ribulose-phosphate 3-epimerase [EC:5.1.3.1]
CDS_545	K01783 rpe, RPE	ribulose-phosphate 3-epimerase [EC:5.1.3.1]
CDS_549	K01783 rpe, RPE	ribulose-phosphate 3-epimerase [EC:5.1.3.1]
CDS_7979	K01783 rpe, RPE	ribulose-phosphate 3-epimerase [EC:5.1.3.1]
CDS_8338	K01783 rpe, RPE	ribulose-phosphate 3-epimerase [EC:5.1.3.1]
CDS_1151	K01807 rpiA	ribose 5-phosphate isomerase A [EC:5.3.1.6]
CDS_1211	K01807 rpiA	ribose 5-phosphate isomerase A [EC:5.3.1.6]
CDS_4532	K01807 rpiA	ribose 5-phosphate isomerase A [EC:5.3.1.6]
CDS_4857	K01807 rpiA	ribose 5-phosphate isomerase A [EC:5.3.1.6]
CDS_18898	K01807 rpiA	ribose 5-phosphate isomerase A [EC:5.3.1.6]
CDS_25469	K01807 rpiA	ribose 5-phosphate isomerase A [EC:5.3.1.6]
CDS_27671	K01807 rpiA	ribose 5-phosphate isomerase A [EC:5.3.1.6]
CDS_30455	K01807 rpiA	ribose 5-phosphate isomerase A [EC:5.3.1.6]
CDS_34448	K01807 rpiA	ribose 5-phosphate isomerase A [EC:5.3.1.6]
CDS_37388	K01807 rpiA	ribose 5-phosphate isomerase A [EC:5.3.1.6]
CDS_281	K00615 E2.2.1.1, tktA, tktB	transketolase [EC:2.2.1.1]
CDS_448	K00615 E2.2.1.1, tktA, tktB	transketolase [EC:2.2.1.1]
CDS_466	K00615 E2.2.1.1, tktA, tktB	transketolase [EC:2.2.1.1]
CDS_480	K00615 E2.2.1.1, tktA, tktB	transketolase [EC:2.2.1.1]
CDS_874	K00615 E2.2.1.1, tktA, tktB	transketolase [EC:2.2.1.1]
CDS_918	K00615 E2.2.1.1, tktA, tktB	transketolase [EC:2.2.1.1]
CDS_1710	K00616 E2.2.1.2, talA, talB	transaldolase [EC:2.2.1.2]
CDS_1858	K00616 E2.2.1.2, talA, talB	transaldolase [EC:2.2.1.2]
CDS_8651	K00616 E2.2.1.2, talA, talB	transaldolase [EC:2.2.1.2]
CDS_12570	K00616 E2.2.1.2, talA, talB	transaldolase [EC:2.2.1.2]
CDS_14830	K00616 E2.2.1.2, talA, talB	transaldolase [EC:2.2.1.2]
CDS_8826	K00948 PRPS, prsA	ribose-phosphate pyrophosphokinase [EC:2.7.6.1]
CDS_12190	K00948 PRPS, prsA	ribose-phosphate pyrophosphokinase [EC:2.7.6.1]
CDS_13598	K00948 PRPS, prsA	ribose-phosphate pyrophosphokinase [EC:2.7.6.1]
CDS_20679	K00851 E2.7.1.12, gntK, idnK	gluconokinase [EC:2.7.1.12]
CDS_26286	K00851 E2.7.1.12, gntK, idnK	gluconokinase [EC:2.7.1.12]
CDS_32094	K00851 E2.7.1.12, gntK, idnK	gluconokinase [EC:2.7.1.12]
CDS_227	K00131 gapN	glyceraldehyde-3-phosphate dehydrogenase (NADP+) [EC:1.2.1.9]
CDS_230	K00131 gapN	glyceraldehyde-3-phosphate dehydrogenase (NADP+) [EC:1.2.1.9]
CDS_3450	K01647 CS, gltA	citrate synthase [EC:2.3.3.1]
CDS_3826	K01647 CS, gltA	citrate synthase [EC:2.3.3.1]
CDS_5058	K01647 CS, gltA	citrate synthase [EC:2.3.3.1]
CDS_5151	K01647 CS, gltA	citrate synthase [EC:2.3.3.1]
CDS_1754	K01681 ACO, acnA	aconitate hydratase [EC:4.2.1.3]
CDS_2498	K00031 IDH1, IDH2, icd	isocitrate dehydrogenase [EC:1.1.1.42]
CDS_2694	K00031 IDH1, IDH2, icd	isocitrate dehydrogenase [EC:1.1.1.42]
CDS_2981	K00031 IDH1, IDH2, icd	isocitrate dehydrogenase [EC:1.1.1.42]
CDS_4069	K00030 IDH3	isocitrate dehydrogenase (NAD+) [EC:1.1.1.41]
CDS_4137	K00030 IDH3	isocitrate dehydrogenase (NAD+) [EC:1.1.1.41]
CDS_8077	K00030 IDH3	isocitrate dehydrogenase (NAD+) [EC:1.1.1.41]
CDS_1067	K00164 OGDH, sucA	2-oxoglutarate dehydrogenase E1 component [EC:1.2.4.2]
CDS_1127	K00164 OGDH, sucA	2-oxoglutarate dehydrogenase E1 component [EC:1.2.4.2]
CDS_8980	K00658 DLST, sucB	2-oxoglutarate dehydrogenase E2 component (dihydrolipoamide succinyltransferase) [EC:2.3.1.61]
CDS_10425	K00658 DLST, sucB	2-oxoglutarate dehydrogenase E2 component (dihydrolipoamide succinyltransferase) [EC:2.3.1.61]
CDS_10468	K00658 DLST, sucB	2-oxoglutarate dehydrogenase E2 component (dihydrolipoamide succinyltransferase) [EC:2.3.1.61]
CDS_5068	K01899 LSC1	succinyl-CoA synthetase alpha subunit [EC:6.2.1.4 6.2.1.5]
CDS_5435	K01899 LSC1	succinyl-CoA synthetase alpha subunit [EC:6.2.1.4 6.2.1.5]
CDS_7648	K01900 LSC2	succinyl-CoA synthetase beta subunit [EC:6.2.1.4 6.2.1.5]
CDS_11976	K01900 LSC2	succinyl-CoA synthetase beta subunit [EC:6.2.1.4 6.2.1.5]
CDS_1806	K00234 SDHA, SDH1	succinate dehydrogenase (ubiquinone) flavoprotein subunit [EC:1.3.5.1]
CDS_2177	K00234 SDHA, SDH1	succinate dehydrogenase (ubiquinone) flavoprotein subunit [EC:1.3.5.1]
CDS_2409	K00234 SDHA, SDH1	succinate dehydrogenase (ubiquinone) flavoprotein subunit [EC:1.3.5.1]
CDS_1668	K00235 SDHB, SDH2	succinate dehydrogenase (ubiquinone) iron-sulfur subunit [EC:1.3.5.1]
CDS_1820	K00235 SDHB, SDH2	succinate dehydrogenase (ubiquinone) iron-sulfur subunit [EC:1.3.5.1]
CDS_8021	K01679 E4.2.1.2B, fumC	fumarate hydratase, class II [EC:4.2.1.2]
CDS_8108	K01679 E4.2.1.2B, fumC	fumarate hydratase, class II [EC:4.2.1.2]
CDS_12832	K01679 E4.2.1.2B, fumC	fumarate hydratase, class II [EC:4.2.1.2]
CDS_14319	K01679 E4.2.1.2B, fumC	fumarate hydratase, class II [EC:4.2.1.2]
CDS_41050	K01679 E4.2.1.2B, fumC	fumarate hydratase, class II [EC:4.2.1.2]
CDS_41067	K01679 E4.2.1.2B, fumC	fumarate hydratase, class II [EC:4.2.1.2]
CDS_302	K00026 MDH2	malate dehydrogenase [EC:1.1.1.37]
CDS_311	K00026 MDH2	malate dehydrogenase [EC:1.1.1.37]
CDS_1555	K00026 MDH2	malate dehydrogenase [EC:1.1.1.37]
CDS_1657	K00026 MDH2	malate dehydrogenase [EC:1.1.1.37]
CDS_1829	K00026 MDH2	malate dehydrogenase [EC:1.1.1.37]
CDS_2150	K00026 MDH2	malate dehydrogenase [EC:1.1.1.37]
CDS_2303	K00026 MDH2	malate dehydrogenase [EC:1.1.1.37]
CDS_3172	K00026 MDH2	malate dehydrogenase [EC:1.1.1.37]
CDS_3181	K00026 MDH2	malate dehydrogenase [EC:1.1.1.37]
CDS_579	K00025 MDH1	malate dehydrogenase [EC:1.1.1.37]
CDS_625	K00025 MDH1	malate dehydrogenase [EC:1.1.1.37]
CDS_64	K00855 PRK, prkB	phosphoribulokinase [EC:2.7.1.19]
CDS_67	K00855 PRK, prkB	phosphoribulokinase [EC:2.7.1.19]
CDS_652	K01601 rbcL	ribulose-bisphosphate carboxylase large chain [EC:4.1.1.39]
CDS_703	K01601 rbcL	ribulose-bisphosphate carboxylase large chain [EC:4.1.1.39]
CDS_5	K01602 rbcS	ribulose-bisphosphate carboxylase small chain [EC:4.1.1.39]
CDS_6	K01602 rbcS	ribulose-bisphosphate carboxylase small chain [EC:4.1.1.39]
CDS_7	K01602 rbcS	ribulose-bisphosphate carboxylase small chain [EC:4.1.1.39]
CDS_8	K01602 rbcS	ribulose-bisphosphate carboxylase small chain [EC:4.1.1.39]
CDS_10783	K01602 rbcS	ribulose-bisphosphate carboxylase small chain [EC:4.1.1.39]
CDS_36977	K01602 rbcS	ribulose-bisphosphate carboxylase small chain [EC:4.1.1.39]
CDS_40568	K01602 rbcS	ribulose-bisphosphate carboxylase small chain [EC:4.1.1.39]
CDS_52	K05298 GAPA	glyceraldehyde-3-phosphate dehydrogenase (NADP+) (phosphorylating) [EC:1.2.1.13]
CDS_53	K05298 GAPA	glyceraldehyde-3-phosphate dehydrogenase (NADP+) (phosphorylating) [EC:1.2.1.13]
CDS_171	K05298 GAPA	glyceraldehyde-3-phosphate dehydrogenase (NADP+) (phosphorylating) [EC:1.2.1.13]
CDS_174	K05298 GAPA	glyceraldehyde-3-phosphate dehydrogenase (NADP+) (phosphorylating) [EC:1.2.1.13]
CDS_169	K03841 FBP, fbp	fructose-1,6-bisphosphatase I [EC:3.1.3.11]
CDS_170	K03841 FBP, fbp	fructose-1,6-bisphosphatase I [EC:3.1.3.11]
CDS_436	K03841 FBP, fbp	fructose-1,6-bisphosphatase I [EC:3.1.3.11]
CDS_443	K03841 FBP, fbp	fructose-1,6-bisphosphatase I [EC:3.1.3.11]
CDS_13564	K03841 FBP, fbp	fructose-1,6-bisphosphatase I [EC:3.1.3.11]
CDS_14605	K03841 FBP, fbp	fructose-1,6-bisphosphatase I [EC:3.1.3.11]
CDS_14877	K03841 FBP, fbp	fructose-1,6-bisphosphatase I [EC:3.1.3.11]
CDS_17408	K03841 FBP, fbp	fructose-1,6-bisphosphatase I [EC:3.1.3.11]
CDS_175	K01100 E3.1.3.37	sedoheptulose-bisphosphatase [EC:3.1.3.37]
CDS_180	K01100 E3.1.3.37	sedoheptulose-bisphosphatase [EC:3.1.3.37]
CDS_939	K01595 ppc	phosphoenolpyruvate carboxylase [EC:4.1.1.31]
CDS_988	K01595 ppc	phosphoenolpyruvate carboxylase [EC:4.1.1.31]
CDS_1052	K01595 ppc	phosphoenolpyruvate carboxylase [EC:4.1.1.31]
CDS_1072	K01595 ppc	phosphoenolpyruvate carboxylase [EC:4.1.1.31]
CDS_1196	K01595 ppc	phosphoenolpyruvate carboxylase [EC:4.1.1.31]
CDS_7407	K14454 GOT1	aspartate aminotransferase, cytoplasmic [EC:2.6.1.1]
CDS_8055	K00814 GPT, ALT	alanine transaminase [EC:2.6.1.2]
CDS_8868	K00814 GPT, ALT	alanine transaminase [EC:2.6.1.2]
CDS_159	K14272 GGAT	glutamate--glyoxylate aminotransferase [EC:2.6.1.4 2.6.1.2 2.6.1.44 2.6.1.-]
CDS_162	K14272 GGAT	glutamate--glyoxylate aminotransferase [EC:2.6.1.4 2.6.1.2 2.6.1.44 2.6.1.-]
CDS_658	K01006 ppdK	pyruvate, orthophosphate dikinase [EC:2.7.9.1]
CDS_688	K01006 ppdK	pyruvate, orthophosphate dikinase [EC:2.7.9.1]
CDS_2698	K01610 E4.1.1.49, pckA	phosphoenolpyruvate carboxykinase (ATP) [EC:4.1.1.49]
CDS_2965	K01610 E4.1.1.49, pckA	phosphoenolpyruvate carboxykinase (ATP) [EC:4.1.1.49]
CDS_3053	K01610 E4.1.1.49, pckA	phosphoenolpyruvate carboxykinase (ATP) [EC:4.1.1.49]
CDS_3094	K01610 E4.1.1.49, pckA	phosphoenolpyruvate carboxykinase (ATP) [EC:4.1.1.49]
CDS_3151	K01610 E4.1.1.49, pckA	phosphoenolpyruvate carboxykinase (ATP) [EC:4.1.1.49]
CDS_818	K00051 E1.1.1.82	malate dehydrogenase (NADP+) [EC:1.1.1.82]
CDS_858	K00051 E1.1.1.82	malate dehydrogenase (NADP+) [EC:1.1.1.82]
CDS_7826	K02160 accB, bccP	acetyl-CoA carboxylase biotin carboxyl carrier protein
CDS_8192	K02160 accB, bccP	acetyl-CoA carboxylase biotin carboxyl carrier protein
CDS_9001	K02160 accB, bccP	acetyl-CoA carboxylase biotin carboxyl carrier protein
CDS_9777	K02160 accB, bccP	acetyl-CoA carboxylase biotin carboxyl carrier protein
CDS_7470	K01961 accC	acetyl-CoA carboxylase, biotin carboxylase subunit [EC:6.4.1.2 6.3.4.14]
CDS_2410	K01962 accA	acetyl-CoA carboxylase carboxyl transferase subunit alpha [EC:6.4.1.2]
CDS_2959	K01962 accA	acetyl-CoA carboxylase carboxyl transferase subunit alpha [EC:6.4.1.2]
CDS_12717	K01963 accD	acetyl-CoA carboxylase carboxyl transferase subunit beta [EC:6.4.1.2]
CDS_5934	K00626 E2.3.1.9, atoB	acetyl-CoA C-acetyltransferase [EC:2.3.1.9]
CDS_7337	K00626 E2.3.1.9, atoB	acetyl-CoA C-acetyltransferase [EC:2.3.1.9]
CDS_3192	K01938 fhs	formate--tetrahydrofolate ligase [EC:6.3.4.3]
CDS_2746	K00297 metF, MTHFR	methylenetetrahydrofolate reductase (NADPH) [EC:1.5.1.20]
CDS_1970	K00121 frmA, ADH5, adhC	S-(hydroxymethyl)glutathione dehydrogenase / alcohol dehydrogenase [EC:1.1.1.284 1.1.1.1]
CDS_2192	K00121 frmA, ADH5, adhC	S-(hydroxymethyl)glutathione dehydrogenase / alcohol dehydrogenase [EC:1.1.1.284 1.1.1.1]
CDS_2852	K00121 frmA, ADH5, adhC	S-(hydroxymethyl)glutathione dehydrogenase / alcohol dehydrogenase [EC:1.1.1.284 1.1.1.1]
CDS_2876	K00121 frmA, ADH5, adhC	S-(hydroxymethyl)glutathione dehydrogenase / alcohol dehydrogenase [EC:1.1.1.284 1.1.1.1]
CDS_3000	K00121 frmA, ADH5, adhC	S-(hydroxymethyl)glutathione dehydrogenase / alcohol dehydrogenase [EC:1.1.1.284 1.1.1.1]
CDS_3574	K01070 frmB, ESD, fghA	S-formylglutathione hydrolase [EC:3.1.2.12]
CDS_4204	K01070 frmB, ESD, fghA	S-formylglutathione hydrolase [EC:3.1.2.12]
CDS_1692	K00122 FDH	formate dehydrogenase [EC:1.2.1.2]
CDS_1793	K00122 FDH	formate dehydrogenase [EC:1.2.1.2]
CDS_6063	K01895 ACSS, acs	acetyl-CoA synthetase [EC:6.2.1.1]
CDS_7446	K01895 ACSS, acs	acetyl-CoA synthetase [EC:6.2.1.1]
CDS_8672	K00863 E2.7.1.29, DAK1, DAK2	dihydroxyacetone kinase [EC:2.7.1.29]
CDS_70	K00600 glyA, SHMT	glycine hydroxymethyltransferase [EC:2.1.2.1]
CDS_72	K00600 glyA, SHMT	glycine hydroxymethyltransferase [EC:2.1.2.1]
CDS_1750	K00600 glyA, SHMT	glycine hydroxymethyltransferase [EC:2.1.2.1]
CDS_1770	K00600 glyA, SHMT	glycine hydroxymethyltransferase [EC:2.1.2.1]
CDS_1932	K00600 glyA, SHMT	glycine hydroxymethyltransferase [EC:2.1.2.1]
CDS_2062	K00600 glyA, SHMT	glycine hydroxymethyltransferase [EC:2.1.2.1]
CDS_2073	K00600 glyA, SHMT	glycine hydroxymethyltransferase [EC:2.1.2.1]
CDS_2209	K00600 glyA, SHMT	glycine hydroxymethyltransferase [EC:2.1.2.1]
CDS_2539	K00600 glyA, SHMT	glycine hydroxymethyltransferase [EC:2.1.2.1]
CDS_18	K00830 AGXT	alanine-glyoxylate transaminase / serine-glyoxylate transaminase / serine-pyruvate transaminase [EC:2.6.1.44 2.6.1.45 2.6.1.51]
CDS_19	K00830 AGXT	alanine-glyoxylate transaminase / serine-glyoxylate transaminase / serine-pyruvate transaminase [EC:2.6.1.44 2.6.1.45 2.6.1.51]
CDS_8067	K00058 serA, PHGDH	D-3-phosphoglycerate dehydrogenase [EC:1.1.1.95]
CDS_10090	K00058 serA, PHGDH	D-3-phosphoglycerate dehydrogenase [EC:1.1.1.95]
CDS_13272	K00058 serA, PHGDH	D-3-phosphoglycerate dehydrogenase [EC:1.1.1.95]
CDS_4782	K00831 serC, PSAT1	phosphoserine aminotransferase [EC:2.6.1.52]
CDS_5344	K00831 serC, PSAT1	phosphoserine aminotransferase [EC:2.6.1.52]
CDS_14131	K01079 serB, PSPH	phosphoserine phosphatase [EC:3.1.3.3]
CDS_14575	K01079 serB, PSPH	phosphoserine phosphatase [EC:3.1.3.3]
CDS_11341	K01754 E4.3.1.19, ilvA, tdcB	threonine dehydratase [EC:4.3.1.19]
CDS_14390	K01754 E4.3.1.19, ilvA, tdcB	threonine dehydratase [EC:4.3.1.19]
CDS_92	K00281 GLDC, gcvP	glycine dehydrogenase [EC:1.4.4.2]
CDS_94	K00281 GLDC, gcvP	glycine dehydrogenase [EC:1.4.4.2]
CDS_340	K00605 gcvT, AMT	aminomethyltransferase [EC:2.1.2.10]
CDS_348	K00605 gcvT, AMT	aminomethyltransferase [EC:2.1.2.10]
CDS_4957	K00640 cysE	serine O-acetyltransferase [EC:2.3.1.30]
CDS_5365	K00640 cysE	serine O-acetyltransferase [EC:2.3.1.30]
CDS_5909	K00640 cysE	serine O-acetyltransferase [EC:2.3.1.30]
CDS_6352	K00640 cysE	serine O-acetyltransferase [EC:2.3.1.30]
CDS_29764	K00640 cysE	serine O-acetyltransferase [EC:2.3.1.30]
CDS_34064	K00640 cysE	serine O-acetyltransferase [EC:2.3.1.30]
CDS_34065	K00640 cysE	serine O-acetyltransferase [EC:2.3.1.30]
CDS_1218	K01738 cysK	cysteine synthase A [EC:2.5.1.47]
CDS_1256	K01738 cysK	cysteine synthase A [EC:2.5.1.47]
CDS_1326	K01738 cysK	cysteine synthase A [EC:2.5.1.47]
CDS_1382	K01738 cysK	cysteine synthase A [EC:2.5.1.47]
CDS_1713	K01738 cysK	cysteine synthase A [EC:2.5.1.47]
CDS_1759	K01738 cysK	cysteine synthase A [EC:2.5.1.47]
CDS_2259	K01738 cysK	cysteine synthase A [EC:2.5.1.47]
CDS_3672	K01738 cysK	cysteine synthase A [EC:2.5.1.47]
CDS_4196	K01738 cysK	cysteine synthase A [EC:2.5.1.47]
CDS_2672	K13034 ATCYSC1	L-3-cyanoalanine synthase/ cysteine synthase [EC:2.5.1.47 4.4.1.9]
CDS_2821	K13034 ATCYSC1	L-3-cyanoalanine synthase/ cysteine synthase [EC:2.5.1.47 4.4.1.9]
CDS_4151	K01455 E3.5.1.49	formamidase [EC:3.5.1.49]
CDS_5351	K00249 ACADM, acd	acyl-CoA dehydrogenase [EC:1.3.8.7]
CDS_22164	K05605 HIBCH	3-hydroxyisobutyryl-CoA hydrolase [EC:3.1.2.4]
CDS_22389	K05605 HIBCH	3-hydroxyisobutyryl-CoA hydrolase [EC:3.1.2.4]
CDS_22588	K05605 HIBCH	3-hydroxyisobutyryl-CoA hydrolase [EC:3.1.2.4]
CDS_25414	K05605 HIBCH	3-hydroxyisobutyryl-CoA hydrolase [EC:3.1.2.4]
CDS_36057	K05605 HIBCH	3-hydroxyisobutyryl-CoA hydrolase [EC:3.1.2.4]
CDS_38119	K05605 HIBCH	3-hydroxyisobutyryl-CoA hydrolase [EC:3.1.2.4]
CDS_40505	K05605 HIBCH	3-hydroxyisobutyryl-CoA hydrolase [EC:3.1.2.4]
CDS_40940	K05605 HIBCH	3-hydroxyisobutyryl-CoA hydrolase [EC:3.1.2.4]
CDS_3931	K00140 mmsA, iolA, ALDH6A1	malonate-semialdehyde dehydrogenase (acetylating) / methylmalonate-semialdehyde dehydrogenase [EC:1.2.1.18 1.2.1.27]
CDS_5082	K00140 mmsA, iolA, ALDH6A1	malonate-semialdehyde dehydrogenase (acetylating) / methylmalonate-semialdehyde dehydrogenase [EC:1.2.1.18 1.2.1.27]
CDS_1054	K18121 GLYR	glyoxylate/succinic semialdehyde reductase [EC:1.1.1.79 1.1.1.-]
CDS_1185	K18121 GLYR	glyoxylate/succinic semialdehyde reductase [EC:1.1.1.79 1.1.1.-]
CDS_8649	K18121 GLYR	glyoxylate/succinic semialdehyde reductase [EC:1.1.1.79 1.1.1.-]
CDS_10811	K18121 GLYR	glyoxylate/succinic semialdehyde reductase [EC:1.1.1.79 1.1.1.-]
CDS_11305	K18121 GLYR	glyoxylate/succinic semialdehyde reductase [EC:1.1.1.79 1.1.1.-]
CDS_12586	K18121 GLYR	glyoxylate/succinic semialdehyde reductase [EC:1.1.1.79 1.1.1.-]
01210 2-Oxocarboxylic acid metabolism [PATH:ko01210]
CDS_3450	K01647 CS, gltA	citrate synthase [EC:2.3.3.1]
CDS_3826	K01647 CS, gltA	citrate synthase [EC:2.3.3.1]
CDS_5058	K01647 CS, gltA	citrate synthase [EC:2.3.3.1]
CDS_5151	K01647 CS, gltA	citrate synthase [EC:2.3.3.1]
CDS_1754	K01681 ACO, acnA	aconitate hydratase [EC:4.2.1.3]
CDS_2498	K00031 IDH1, IDH2, icd	isocitrate dehydrogenase [EC:1.1.1.42]
CDS_2694	K00031 IDH1, IDH2, icd	isocitrate dehydrogenase [EC:1.1.1.42]
CDS_2981	K00031 IDH1, IDH2, icd	isocitrate dehydrogenase [EC:1.1.1.42]
CDS_4069	K00030 IDH3	isocitrate dehydrogenase (NAD+) [EC:1.1.1.41]
CDS_4137	K00030 IDH3	isocitrate dehydrogenase (NAD+) [EC:1.1.1.41]
CDS_8077	K00030 IDH3	isocitrate dehydrogenase (NAD+) [EC:1.1.1.41]
CDS_7407	K14454 GOT1	aspartate aminotransferase, cytoplasmic [EC:2.6.1.1]
CDS_2331	K00811 ASP5	aspartate aminotransferase, chloroplastic [EC:2.6.1.1]
CDS_2388	K00811 ASP5	aspartate aminotransferase, chloroplastic [EC:2.6.1.1]
CDS_5865	K00928 lysC	aspartate kinase [EC:2.7.2.4]
CDS_6009	K00928 lysC	aspartate kinase [EC:2.7.2.4]
CDS_7437	K00133 asd	aspartate-semialdehyde dehydrogenase [EC:1.2.1.11]
CDS_8049	K00133 asd	aspartate-semialdehyde dehydrogenase [EC:1.2.1.11]
CDS_8055	K00814 GPT, ALT	alanine transaminase [EC:2.6.1.2]
CDS_8868	K00814 GPT, ALT	alanine transaminase [EC:2.6.1.2]
CDS_159	K14272 GGAT	glutamate--glyoxylate aminotransferase [EC:2.6.1.4 2.6.1.2 2.6.1.44 2.6.1.-]
CDS_162	K14272 GGAT	glutamate--glyoxylate aminotransferase [EC:2.6.1.4 2.6.1.2 2.6.1.44 2.6.1.-]
CDS_17288	K00620 argJ	glutamate N-acetyltransferase / amino-acid N-acetyltransferase [EC:2.3.1.35 2.3.1.1]
CDS_18942	K00620 argJ	glutamate N-acetyltransferase / amino-acid N-acetyltransferase [EC:2.3.1.35 2.3.1.1]
CDS_20138	K00620 argJ	glutamate N-acetyltransferase / amino-acid N-acetyltransferase [EC:2.3.1.35 2.3.1.1]
CDS_19146	K14682 argAB	amino-acid N-acetyltransferase [EC:2.3.1.1]
CDS_19147	K14682 argAB	amino-acid N-acetyltransferase [EC:2.3.1.1]
CDS_19504	K14682 argAB	amino-acid N-acetyltransferase [EC:2.3.1.1]
CDS_19726	K14682 argAB	amino-acid N-acetyltransferase [EC:2.3.1.1]
CDS_26103	K14682 argAB	amino-acid N-acetyltransferase [EC:2.3.1.1]
CDS_9578	K00930 argB	acetylglutamate kinase [EC:2.7.2.8]
CDS_20849	K00145 argC	N-acetyl-gamma-glutamyl-phosphate reductase [EC:1.2.1.38]
CDS_10208	K00818 E2.6.1.11, argD	acetylornithine aminotransferase [EC:2.6.1.11]
CDS_11280	K00818 E2.6.1.11, argD	acetylornithine aminotransferase [EC:2.6.1.11]
CDS_19225	K00818 E2.6.1.11, argD	acetylornithine aminotransferase [EC:2.6.1.11]
CDS_6199	K01438 argE	acetylornithine deacetylase [EC:3.5.1.16]
CDS_7969	K01438 argE	acetylornithine deacetylase [EC:3.5.1.16]
CDS_23449	K14677 ACY1	aminoacylase [EC:3.5.1.14]
CDS_25482	K14677 ACY1	aminoacylase [EC:3.5.1.14]
CDS_1951	K01703 leuC	3-isopropylmalate/(R)-2-methylmalate dehydratase large subunit [EC:4.2.1.33 4.2.1.35]
CDS_3739	K01703 leuC	3-isopropylmalate/(R)-2-methylmalate dehydratase large subunit [EC:4.2.1.33 4.2.1.35]
CDS_4600	K01704 leuD	3-isopropylmalate/(R)-2-methylmalate dehydratase small subunit [EC:4.2.1.33 4.2.1.35]
CDS_6051	K01704 leuD	3-isopropylmalate/(R)-2-methylmalate dehydratase small subunit [EC:4.2.1.33 4.2.1.35]
CDS_4414	K00052 leuB	3-isopropylmalate dehydrogenase [EC:1.1.1.85]
CDS_958	K01652 E2.2.1.6L, ilvB, ilvG, ilvI	acetolactate synthase I/II/III large subunit [EC:2.2.1.6]
CDS_4429	K01653 E2.2.1.6S, ilvH, ilvN	acetolactate synthase I/III small subunit [EC:2.2.1.6]
CDS_5148	K01653 E2.2.1.6S, ilvH, ilvN	acetolactate synthase I/III small subunit [EC:2.2.1.6]
CDS_1005	K00053 ilvC	ketol-acid reductoisomerase [EC:1.1.1.86]
CDS_1146	K00053 ilvC	ketol-acid reductoisomerase [EC:1.1.1.86]
CDS_30916	K01687 ilvD	dihydroxy-acid dehydratase [EC:4.2.1.9]
CDS_30928	K01687 ilvD	dihydroxy-acid dehydratase [EC:4.2.1.9]
CDS_7144	K00826 E2.6.1.42, ilvE	branched-chain amino acid aminotransferase [EC:2.6.1.42]
CDS_7211	K00826 E2.6.1.42, ilvE	branched-chain amino acid aminotransferase [EC:2.6.1.42]
CDS_9733	K00826 E2.6.1.42, ilvE	branched-chain amino acid aminotransferase [EC:2.6.1.42]
CDS_17956	K00826 E2.6.1.42, ilvE	branched-chain amino acid aminotransferase [EC:2.6.1.42]
CDS_31531	K00826 E2.6.1.42, ilvE	branched-chain amino acid aminotransferase [EC:2.6.1.42]
CDS_4582	K01649 leuA	2-isopropylmalate synthase [EC:2.3.3.13]
CDS_4874	K01649 leuA	2-isopropylmalate synthase [EC:2.3.3.13]
CDS_13669	K11820 UGT74B1	N-hydroxythioamide S-beta-glucosyltransferase [EC:2.4.1.195]
01212 Fatty acid metabolism [PATH:ko01212]
CDS_2410	K01962 accA	acetyl-CoA carboxylase carboxyl transferase subunit alpha [EC:6.4.1.2]
CDS_2959	K01962 accA	acetyl-CoA carboxylase carboxyl transferase subunit alpha [EC:6.4.1.2]
CDS_12717	K01963 accD	acetyl-CoA carboxylase carboxyl transferase subunit beta [EC:6.4.1.2]
CDS_7826	K02160 accB, bccP	acetyl-CoA carboxylase biotin carboxyl carrier protein
CDS_8192	K02160 accB, bccP	acetyl-CoA carboxylase biotin carboxyl carrier protein
CDS_9001	K02160 accB, bccP	acetyl-CoA carboxylase biotin carboxyl carrier protein
CDS_9777	K02160 accB, bccP	acetyl-CoA carboxylase biotin carboxyl carrier protein
CDS_7470	K01961 accC	acetyl-CoA carboxylase, biotin carboxylase subunit [EC:6.4.1.2 6.3.4.14]
CDS_2117	K11262 ACAC	acetyl-CoA carboxylase / biotin carboxylase [EC:6.4.1.2 6.3.4.14]
CDS_14720	K00645 fabD	[acyl-carrier-protein] S-malonyltransferase [EC:2.3.1.39]
CDS_8953	K09458 fabF	3-oxoacyl-[acyl-carrier-protein] synthase II [EC:2.3.1.179]
CDS_11563	K09458 fabF	3-oxoacyl-[acyl-carrier-protein] synthase II [EC:2.3.1.179]
CDS_15271	K09458 fabF	3-oxoacyl-[acyl-carrier-protein] synthase II [EC:2.3.1.179]
CDS_16994	K09458 fabF	3-oxoacyl-[acyl-carrier-protein] synthase II [EC:2.3.1.179]
CDS_26579	K09458 fabF	3-oxoacyl-[acyl-carrier-protein] synthase II [EC:2.3.1.179]
CDS_11664	K00648 fabH	3-oxoacyl-[acyl-carrier-protein] synthase III [EC:2.3.1.180]
CDS_5622	K00059 fabG	3-oxoacyl-[acyl-carrier protein] reductase [EC:1.1.1.100]
CDS_6722	K00059 fabG	3-oxoacyl-[acyl-carrier protein] reductase [EC:1.1.1.100]
CDS_6966	K00059 fabG	3-oxoacyl-[acyl-carrier protein] reductase [EC:1.1.1.100]
CDS_7891	K00059 fabG	3-oxoacyl-[acyl-carrier protein] reductase [EC:1.1.1.100]
CDS_8742	K00059 fabG	3-oxoacyl-[acyl-carrier protein] reductase [EC:1.1.1.100]
CDS_10016	K00059 fabG	3-oxoacyl-[acyl-carrier protein] reductase [EC:1.1.1.100]
CDS_15184	K00059 fabG	3-oxoacyl-[acyl-carrier protein] reductase [EC:1.1.1.100]
CDS_16227	K00059 fabG	3-oxoacyl-[acyl-carrier protein] reductase [EC:1.1.1.100]
CDS_20484	K02372 fabZ	3-hydroxyacyl-[acyl-carrier-protein] dehydratase [EC:4.2.1.59]
CDS_18710	K00208 fabI	enoyl-[acyl-carrier protein] reductase I [EC:1.3.1.9 1.3.1.10]
CDS_24373	K00208 fabI	enoyl-[acyl-carrier protein] reductase I [EC:1.3.1.9 1.3.1.10]
CDS_3807	K10781 FATB	fatty acyl-ACP thioesterase B [EC:3.1.2.14 3.1.2.-]
CDS_4088	K10781 FATB	fatty acyl-ACP thioesterase B [EC:3.1.2.14 3.1.2.-]
CDS_1718	K03921 DESA1	acyl-[acyl-carrier-protein] desaturase [EC:1.14.19.2]
CDS_1758	K03921 DESA1	acyl-[acyl-carrier-protein] desaturase [EC:1.14.19.2]
CDS_2041	K03921 DESA1	acyl-[acyl-carrier-protein] desaturase [EC:1.14.19.2]
CDS_10937	K07512 MECR, NRBF1	mitochondrial trans-2-enoyl-CoA reductase [EC:1.3.1.38]
CDS_7718	K01074 PPT	palmitoyl-protein thioesterase [EC:3.1.2.22]
CDS_9126	K01074 PPT	palmitoyl-protein thioesterase [EC:3.1.2.22]
CDS_9639	K01074 PPT	palmitoyl-protein thioesterase [EC:3.1.2.22]
CDS_13906	K01074 PPT	palmitoyl-protein thioesterase [EC:3.1.2.22]
CDS_5934	K00626 E2.3.1.9, atoB	acetyl-CoA C-acetyltransferase [EC:2.3.1.9]
CDS_7337	K00626 E2.3.1.9, atoB	acetyl-CoA C-acetyltransferase [EC:2.3.1.9]
CDS_2968	K07513 ACAA1	acetyl-CoA acyltransferase 1 [EC:2.3.1.16]
CDS_3552	K07513 ACAA1	acetyl-CoA acyltransferase 1 [EC:2.3.1.16]
CDS_5160	K07513 ACAA1	acetyl-CoA acyltransferase 1 [EC:2.3.1.16]
CDS_9955	K07513 ACAA1	acetyl-CoA acyltransferase 1 [EC:2.3.1.16]
CDS_2017	K10527 MFP2	enoyl-CoA hydratase/3-hydroxyacyl-CoA dehydrogenase [EC:4.2.1.17 1.1.1.35 1.1.1.211]
CDS_1274	K00232 E1.3.3.6, ACOX1, ACOX3	acyl-CoA oxidase [EC:1.3.3.6]
CDS_1402	K00232 E1.3.3.6, ACOX1, ACOX3	acyl-CoA oxidase [EC:1.3.3.6]
CDS_3915	K00232 E1.3.3.6, ACOX1, ACOX3	acyl-CoA oxidase [EC:1.3.3.6]
CDS_4075	K00232 E1.3.3.6, ACOX1, ACOX3	acyl-CoA oxidase [EC:1.3.3.6]
CDS_5985	K00232 E1.3.3.6, ACOX1, ACOX3	acyl-CoA oxidase [EC:1.3.3.6]
CDS_6325	K00232 E1.3.3.6, ACOX1, ACOX3	acyl-CoA oxidase [EC:1.3.3.6]
CDS_21896	K00232 E1.3.3.6, ACOX1, ACOX3	acyl-CoA oxidase [EC:1.3.3.6]
CDS_5351	K00249 ACADM, acd	acyl-CoA dehydrogenase [EC:1.3.8.7]
CDS_2668	K01897 ACSL, fadD	long-chain acyl-CoA synthetase [EC:6.2.1.3]
CDS_2705	K01897 ACSL, fadD	long-chain acyl-CoA synthetase [EC:6.2.1.3]
CDS_3007	K01897 ACSL, fadD	long-chain acyl-CoA synthetase [EC:6.2.1.3]
CDS_4276	K01897 ACSL, fadD	long-chain acyl-CoA synthetase [EC:6.2.1.3]
CDS_4489	K01897 ACSL, fadD	long-chain acyl-CoA synthetase [EC:6.2.1.3]
CDS_4951	K01897 ACSL, fadD	long-chain acyl-CoA synthetase [EC:6.2.1.3]
CDS_5169	K01897 ACSL, fadD	long-chain acyl-CoA synthetase [EC:6.2.1.3]
CDS_8312	K01897 ACSL, fadD	long-chain acyl-CoA synthetase [EC:6.2.1.3]
CDS_13622	K01897 ACSL, fadD	long-chain acyl-CoA synthetase [EC:6.2.1.3]
CDS_15549	K01897 ACSL, fadD	long-chain acyl-CoA synthetase [EC:6.2.1.3]
CDS_21386	K01897 ACSL, fadD	long-chain acyl-CoA synthetase [EC:6.2.1.3]
CDS_8138	K10251 HSD17B12, KAR, IFA38	17beta-estradiol 17-dehydrogenase / very-long-chain 3-oxoacyl-CoA reductase [EC:1.1.1.62 1.1.1.330]
CDS_8491	K10251 HSD17B12, KAR, IFA38	17beta-estradiol 17-dehydrogenase / very-long-chain 3-oxoacyl-CoA reductase [EC:1.1.1.62 1.1.1.330]
CDS_9977	K10251 HSD17B12, KAR, IFA38	17beta-estradiol 17-dehydrogenase / very-long-chain 3-oxoacyl-CoA reductase [EC:1.1.1.62 1.1.1.330]
CDS_10070	K10251 HSD17B12, KAR, IFA38	17beta-estradiol 17-dehydrogenase / very-long-chain 3-oxoacyl-CoA reductase [EC:1.1.1.62 1.1.1.330]
CDS_10028	K10703 PHS1, PAS2	very-long-chain (3R)-3-hydroxyacyl-[acyl-carrier protein] dehydratase [EC:4.2.1.134]
CDS_10719	K10703 PHS1, PAS2	very-long-chain (3R)-3-hydroxyacyl-[acyl-carrier protein] dehydratase [EC:4.2.1.134]
CDS_24926	K10703 PHS1, PAS2	very-long-chain (3R)-3-hydroxyacyl-[acyl-carrier protein] dehydratase [EC:4.2.1.134]
CDS_31777	K10703 PHS1, PAS2	very-long-chain (3R)-3-hydroxyacyl-[acyl-carrier protein] dehydratase [EC:4.2.1.134]
CDS_7090	K10258 TER, TSC13, CER10	very-long-chain enoyl-CoA reductase [EC:1.3.1.93]
CDS_8988	K10258 TER, TSC13, CER10	very-long-chain enoyl-CoA reductase [EC:1.3.1.93]
CDS_12018	K10258 TER, TSC13, CER10	very-long-chain enoyl-CoA reductase [EC:1.3.1.93]
CDS_7302	K00507 SCD, desC	stearoyl-CoA desaturase (delta-9 desaturase) [EC:1.14.19.1]
CDS_7545	K00507 SCD, desC	stearoyl-CoA desaturase (delta-9 desaturase) [EC:1.14.19.1]
CDS_7272	K10255 FAD6, desA	omega-6 fatty acid desaturase (delta-12 desaturase) [EC:1.14.19.-]
CDS_9161	K10255 FAD6, desA	omega-6 fatty acid desaturase (delta-12 desaturase) [EC:1.14.19.-]
CDS_1009	K10256 FAD2	omega-6 fatty acid desaturase (delta-12 desaturase) [EC:1.14.19.-]
CDS_1011	K10256 FAD2	omega-6 fatty acid desaturase (delta-12 desaturase) [EC:1.14.19.-]
CDS_2112	K10257 FAD8, desB	omega-3 fatty acid desaturase (delta-15 desaturase) [EC:1.14.19.-]
CDS_2148	K10257 FAD8, desB	omega-3 fatty acid desaturase (delta-15 desaturase) [EC:1.14.19.-]
CDS_2656	K10257 FAD8, desB	omega-3 fatty acid desaturase (delta-15 desaturase) [EC:1.14.19.-]
01230 Biosynthesis of amino acids [PATH:ko01230]
CDS_263	K01803 TPI, tpiA	triosephosphate isomerase (TIM) [EC:5.3.1.1]
CDS_269	K01803 TPI, tpiA	triosephosphate isomerase (TIM) [EC:5.3.1.1]
CDS_1103	K01803 TPI, tpiA	triosephosphate isomerase (TIM) [EC:5.3.1.1]
CDS_1236	K01803 TPI, tpiA	triosephosphate isomerase (TIM) [EC:5.3.1.1]
CDS_74	K00134 GAPDH, gapA	glyceraldehyde 3-phosphate dehydrogenase [EC:1.2.1.12]
CDS_75	K00134 GAPDH, gapA	glyceraldehyde 3-phosphate dehydrogenase [EC:1.2.1.12]
CDS_9715	K00134 GAPDH, gapA	glyceraldehyde 3-phosphate dehydrogenase [EC:1.2.1.12]
CDS_11328	K00134 GAPDH, gapA	glyceraldehyde 3-phosphate dehydrogenase [EC:1.2.1.12]
CDS_158	K00927 PGK, pgk	phosphoglycerate kinase [EC:2.7.2.3]
CDS_160	K00927 PGK, pgk	phosphoglycerate kinase [EC:2.7.2.3]
CDS_430	K00927 PGK, pgk	phosphoglycerate kinase [EC:2.7.2.3]
CDS_437	K00927 PGK, pgk	phosphoglycerate kinase [EC:2.7.2.3]
CDS_699	K15633 gpmI	2,3-bisphosphoglycerate-independent phosphoglycerate mutase [EC:5.4.2.12]
CDS_751	K15633 gpmI	2,3-bisphosphoglycerate-independent phosphoglycerate mutase [EC:5.4.2.12]
CDS_4220	K15634 gpmB	probable phosphoglycerate mutase [EC:5.4.2.12]
CDS_4610	K15634 gpmB	probable phosphoglycerate mutase [EC:5.4.2.12]
CDS_4890	K15634 gpmB	probable phosphoglycerate mutase [EC:5.4.2.12]
CDS_15277	K15634 gpmB	probable phosphoglycerate mutase [EC:5.4.2.12]
CDS_21713	K15634 gpmB	probable phosphoglycerate mutase [EC:5.4.2.12]
CDS_383	K01689 ENO, eno	enolase [EC:4.2.1.11]
CDS_385	K01689 ENO, eno	enolase [EC:4.2.1.11]
CDS_27987	K01689 ENO, eno	enolase [EC:4.2.1.11]
CDS_32340	K01689 ENO, eno	enolase [EC:4.2.1.11]
CDS_2003	K00873 PK, pyk	pyruvate kinase [EC:2.7.1.40]
CDS_2013	K00873 PK, pyk	pyruvate kinase [EC:2.7.1.40]
CDS_2127	K00873 PK, pyk	pyruvate kinase [EC:2.7.1.40]
CDS_4035	K00873 PK, pyk	pyruvate kinase [EC:2.7.1.40]
CDS_4349	K00873 PK, pyk	pyruvate kinase [EC:2.7.1.40]
CDS_4359	K00873 PK, pyk	pyruvate kinase [EC:2.7.1.40]
CDS_7423	K00873 PK, pyk	pyruvate kinase [EC:2.7.1.40]
CDS_10406	K00873 PK, pyk	pyruvate kinase [EC:2.7.1.40]
CDS_10689	K00873 PK, pyk	pyruvate kinase [EC:2.7.1.40]
CDS_11085	K00873 PK, pyk	pyruvate kinase [EC:2.7.1.40]
CDS_13208	K00873 PK, pyk	pyruvate kinase [EC:2.7.1.40]
CDS_14467	K00873 PK, pyk	pyruvate kinase [EC:2.7.1.40]
CDS_14892	K00873 PK, pyk	pyruvate kinase [EC:2.7.1.40]
CDS_16378	K00873 PK, pyk	pyruvate kinase [EC:2.7.1.40]
CDS_18041	K00873 PK, pyk	pyruvate kinase [EC:2.7.1.40]
CDS_22571	K00873 PK, pyk	pyruvate kinase [EC:2.7.1.40]
CDS_25376	K00873 PK, pyk	pyruvate kinase [EC:2.7.1.40]
CDS_21	K01623 ALDO	fructose-bisphosphate aldolase, class I [EC:4.1.2.13]
CDS_23	K01623 ALDO	fructose-bisphosphate aldolase, class I [EC:4.1.2.13]
CDS_792	K01623 ALDO	fructose-bisphosphate aldolase, class I [EC:4.1.2.13]
CDS_820	K01623 ALDO	fructose-bisphosphate aldolase, class I [EC:4.1.2.13]
CDS_1095	K01623 ALDO	fructose-bisphosphate aldolase, class I [EC:4.1.2.13]
CDS_1107	K01623 ALDO	fructose-bisphosphate aldolase, class I [EC:4.1.2.13]
CDS_1841	K01623 ALDO	fructose-bisphosphate aldolase, class I [EC:4.1.2.13]
CDS_2022	K01623 ALDO	fructose-bisphosphate aldolase, class I [EC:4.1.2.13]
CDS_4470	K00850 pfkA, PFK	6-phosphofructokinase 1 [EC:2.7.1.11]
CDS_5401	K00850 pfkA, PFK	6-phosphofructokinase 1 [EC:2.7.1.11]
CDS_18319	K00850 pfkA, PFK	6-phosphofructokinase 1 [EC:2.7.1.11]
CDS_21051	K00850 pfkA, PFK	6-phosphofructokinase 1 [EC:2.7.1.11]
CDS_30260	K00850 pfkA, PFK	6-phosphofructokinase 1 [EC:2.7.1.11]
CDS_281	K00615 E2.2.1.1, tktA, tktB	transketolase [EC:2.2.1.1]
CDS_448	K00615 E2.2.1.1, tktA, tktB	transketolase [EC:2.2.1.1]
CDS_466	K00615 E2.2.1.1, tktA, tktB	transketolase [EC:2.2.1.1]
CDS_480	K00615 E2.2.1.1, tktA, tktB	transketolase [EC:2.2.1.1]
CDS_874	K00615 E2.2.1.1, tktA, tktB	transketolase [EC:2.2.1.1]
CDS_918	K00615 E2.2.1.1, tktA, tktB	transketolase [EC:2.2.1.1]
CDS_1710	K00616 E2.2.1.2, talA, talB	transaldolase [EC:2.2.1.2]
CDS_1858	K00616 E2.2.1.2, talA, talB	transaldolase [EC:2.2.1.2]
CDS_8651	K00616 E2.2.1.2, talA, talB	transaldolase [EC:2.2.1.2]
CDS_12570	K00616 E2.2.1.2, talA, talB	transaldolase [EC:2.2.1.2]
CDS_14830	K00616 E2.2.1.2, talA, talB	transaldolase [EC:2.2.1.2]
CDS_531	K01783 rpe, RPE	ribulose-phosphate 3-epimerase [EC:5.1.3.1]
CDS_545	K01783 rpe, RPE	ribulose-phosphate 3-epimerase [EC:5.1.3.1]
CDS_549	K01783 rpe, RPE	ribulose-phosphate 3-epimerase [EC:5.1.3.1]
CDS_7979	K01783 rpe, RPE	ribulose-phosphate 3-epimerase [EC:5.1.3.1]
CDS_8338	K01783 rpe, RPE	ribulose-phosphate 3-epimerase [EC:5.1.3.1]
CDS_1151	K01807 rpiA	ribose 5-phosphate isomerase A [EC:5.3.1.6]
CDS_1211	K01807 rpiA	ribose 5-phosphate isomerase A [EC:5.3.1.6]
CDS_4532	K01807 rpiA	ribose 5-phosphate isomerase A [EC:5.3.1.6]
CDS_4857	K01807 rpiA	ribose 5-phosphate isomerase A [EC:5.3.1.6]
CDS_18898	K01807 rpiA	ribose 5-phosphate isomerase A [EC:5.3.1.6]
CDS_25469	K01807 rpiA	ribose 5-phosphate isomerase A [EC:5.3.1.6]
CDS_27671	K01807 rpiA	ribose 5-phosphate isomerase A [EC:5.3.1.6]
CDS_30455	K01807 rpiA	ribose 5-phosphate isomerase A [EC:5.3.1.6]
CDS_34448	K01807 rpiA	ribose 5-phosphate isomerase A [EC:5.3.1.6]
CDS_37388	K01807 rpiA	ribose 5-phosphate isomerase A [EC:5.3.1.6]
CDS_8826	K00948 PRPS, prsA	ribose-phosphate pyrophosphokinase [EC:2.7.6.1]
CDS_12190	K00948 PRPS, prsA	ribose-phosphate pyrophosphokinase [EC:2.7.6.1]
CDS_13598	K00948 PRPS, prsA	ribose-phosphate pyrophosphokinase [EC:2.7.6.1]
CDS_1951	K01703 leuC	3-isopropylmalate/(R)-2-methylmalate dehydratase large subunit [EC:4.2.1.33 4.2.1.35]
CDS_3739	K01703 leuC	3-isopropylmalate/(R)-2-methylmalate dehydratase large subunit [EC:4.2.1.33 4.2.1.35]
CDS_4600	K01704 leuD	3-isopropylmalate/(R)-2-methylmalate dehydratase small subunit [EC:4.2.1.33 4.2.1.35]
CDS_6051	K01704 leuD	3-isopropylmalate/(R)-2-methylmalate dehydratase small subunit [EC:4.2.1.33 4.2.1.35]
CDS_4414	K00052 leuB	3-isopropylmalate dehydrogenase [EC:1.1.1.85]
CDS_958	K01652 E2.2.1.6L, ilvB, ilvG, ilvI	acetolactate synthase I/II/III large subunit [EC:2.2.1.6]
CDS_4429	K01653 E2.2.1.6S, ilvH, ilvN	acetolactate synthase I/III small subunit [EC:2.2.1.6]
CDS_5148	K01653 E2.2.1.6S, ilvH, ilvN	acetolactate synthase I/III small subunit [EC:2.2.1.6]
CDS_1005	K00053 ilvC	ketol-acid reductoisomerase [EC:1.1.1.86]
CDS_1146	K00053 ilvC	ketol-acid reductoisomerase [EC:1.1.1.86]
CDS_30916	K01687 ilvD	dihydroxy-acid dehydratase [EC:4.2.1.9]
CDS_30928	K01687 ilvD	dihydroxy-acid dehydratase [EC:4.2.1.9]
CDS_7144	K00826 E2.6.1.42, ilvE	branched-chain amino acid aminotransferase [EC:2.6.1.42]
CDS_7211	K00826 E2.6.1.42, ilvE	branched-chain amino acid aminotransferase [EC:2.6.1.42]
CDS_9733	K00826 E2.6.1.42, ilvE	branched-chain amino acid aminotransferase [EC:2.6.1.42]
CDS_17956	K00826 E2.6.1.42, ilvE	branched-chain amino acid aminotransferase [EC:2.6.1.42]
CDS_31531	K00826 E2.6.1.42, ilvE	branched-chain amino acid aminotransferase [EC:2.6.1.42]
CDS_4582	K01649 leuA	2-isopropylmalate synthase [EC:2.3.3.13]
CDS_4874	K01649 leuA	2-isopropylmalate synthase [EC:2.3.3.13]
CDS_11341	K01754 E4.3.1.19, ilvA, tdcB	threonine dehydratase [EC:4.3.1.19]
CDS_14390	K01754 E4.3.1.19, ilvA, tdcB	threonine dehydratase [EC:4.3.1.19]
CDS_70	K00600 glyA, SHMT	glycine hydroxymethyltransferase [EC:2.1.2.1]
CDS_72	K00600 glyA, SHMT	glycine hydroxymethyltransferase [EC:2.1.2.1]
CDS_1750	K00600 glyA, SHMT	glycine hydroxymethyltransferase [EC:2.1.2.1]
CDS_1770	K00600 glyA, SHMT	glycine hydroxymethyltransferase [EC:2.1.2.1]
CDS_1932	K00600 glyA, SHMT	glycine hydroxymethyltransferase [EC:2.1.2.1]
CDS_2062	K00600 glyA, SHMT	glycine hydroxymethyltransferase [EC:2.1.2.1]
CDS_2073	K00600 glyA, SHMT	glycine hydroxymethyltransferase [EC:2.1.2.1]
CDS_2209	K00600 glyA, SHMT	glycine hydroxymethyltransferase [EC:2.1.2.1]
CDS_2539	K00600 glyA, SHMT	glycine hydroxymethyltransferase [EC:2.1.2.1]
CDS_7939	K01620 ltaE	threonine aldolase [EC:4.1.2.5]
CDS_8158	K01620 ltaE	threonine aldolase [EC:4.1.2.5]
CDS_12299	K01620 ltaE	threonine aldolase [EC:4.1.2.5]
CDS_12935	K01620 ltaE	threonine aldolase [EC:4.1.2.5]
CDS_17349	K01620 ltaE	threonine aldolase [EC:4.1.2.5]
CDS_8067	K00058 serA, PHGDH	D-3-phosphoglycerate dehydrogenase [EC:1.1.1.95]
CDS_10090	K00058 serA, PHGDH	D-3-phosphoglycerate dehydrogenase [EC:1.1.1.95]
CDS_13272	K00058 serA, PHGDH	D-3-phosphoglycerate dehydrogenase [EC:1.1.1.95]
CDS_4782	K00831 serC, PSAT1	phosphoserine aminotransferase [EC:2.6.1.52]
CDS_5344	K00831 serC, PSAT1	phosphoserine aminotransferase [EC:2.6.1.52]
CDS_14131	K01079 serB, PSPH	phosphoserine phosphatase [EC:3.1.3.3]
CDS_14575	K01079 serB, PSPH	phosphoserine phosphatase [EC:3.1.3.3]
CDS_4957	K00640 cysE	serine O-acetyltransferase [EC:2.3.1.30]
CDS_5365	K00640 cysE	serine O-acetyltransferase [EC:2.3.1.30]
CDS_5909	K00640 cysE	serine O-acetyltransferase [EC:2.3.1.30]
CDS_6352	K00640 cysE	serine O-acetyltransferase [EC:2.3.1.30]
CDS_29764	K00640 cysE	serine O-acetyltransferase [EC:2.3.1.30]
CDS_34064	K00640 cysE	serine O-acetyltransferase [EC:2.3.1.30]
CDS_34065	K00640 cysE	serine O-acetyltransferase [EC:2.3.1.30]
CDS_1218	K01738 cysK	cysteine synthase A [EC:2.5.1.47]
CDS_1256	K01738 cysK	cysteine synthase A [EC:2.5.1.47]
CDS_1326	K01738 cysK	cysteine synthase A [EC:2.5.1.47]
CDS_1382	K01738 cysK	cysteine synthase A [EC:2.5.1.47]
CDS_1713	K01738 cysK	cysteine synthase A [EC:2.5.1.47]
CDS_1759	K01738 cysK	cysteine synthase A [EC:2.5.1.47]
CDS_2259	K01738 cysK	cysteine synthase A [EC:2.5.1.47]
CDS_3672	K01738 cysK	cysteine synthase A [EC:2.5.1.47]
CDS_4196	K01738 cysK	cysteine synthase A [EC:2.5.1.47]
CDS_2672	K13034 ATCYSC1	L-3-cyanoalanine synthase/ cysteine synthase [EC:2.5.1.47 4.4.1.9]
CDS_2821	K13034 ATCYSC1	L-3-cyanoalanine synthase/ cysteine synthase [EC:2.5.1.47 4.4.1.9]
CDS_5865	K00928 lysC	aspartate kinase [EC:2.7.2.4]
CDS_6009	K00928 lysC	aspartate kinase [EC:2.7.2.4]
CDS_5716	K12524 thrA	bifunctional aspartokinase / homoserine dehydrogenase 1 [EC:2.7.2.4 1.1.1.3]
CDS_7437	K00133 asd	aspartate-semialdehyde dehydrogenase [EC:1.2.1.11]
CDS_8049	K00133 asd	aspartate-semialdehyde dehydrogenase [EC:1.2.1.11]
CDS_11338	K00872 thrB1	homoserine kinase [EC:2.7.1.39]
CDS_12598	K00872 thrB1	homoserine kinase [EC:2.7.1.39]
CDS_11953	K01733 thrC	threonine synthase [EC:4.2.3.1]
CDS_20119	K01733 thrC	threonine synthase [EC:4.2.3.1]
CDS_8055	K00814 GPT, ALT	alanine transaminase [EC:2.6.1.2]
CDS_8868	K00814 GPT, ALT	alanine transaminase [EC:2.6.1.2]
CDS_159	K14272 GGAT	glutamate--glyoxylate aminotransferase [EC:2.6.1.4 2.6.1.2 2.6.1.44 2.6.1.-]
CDS_162	K14272 GGAT	glutamate--glyoxylate aminotransferase [EC:2.6.1.4 2.6.1.2 2.6.1.44 2.6.1.-]
CDS_7407	K14454 GOT1	aspartate aminotransferase, cytoplasmic [EC:2.6.1.1]
CDS_2331	K00811 ASP5	aspartate aminotransferase, chloroplastic [EC:2.6.1.1]
CDS_2388	K00811 ASP5	aspartate aminotransferase, chloroplastic [EC:2.6.1.1]
CDS_209	K01915 glnA, GLUL	glutamine synthetase [EC:6.3.1.2]
CDS_216	K01915 glnA, GLUL	glutamine synthetase [EC:6.3.1.2]
CDS_848	K01915 glnA, GLUL	glutamine synthetase [EC:6.3.1.2]
CDS_972	K01915 glnA, GLUL	glutamine synthetase [EC:6.3.1.2]
CDS_141	K01739 metB	cystathionine gamma-synthase [EC:2.5.1.48]
CDS_612	K01739 metB	cystathionine gamma-synthase [EC:2.5.1.48]
CDS_833	K01739 metB	cystathionine gamma-synthase [EC:2.5.1.48]
CDS_16204	K01760 metC	cystathionine beta-lyase [EC:4.4.1.8]
CDS_23738	K01760 metC	cystathionine beta-lyase [EC:4.4.1.8]
CDS_1137	K00549 metE	5-methyltetrahydropteroyltriglutamate--homocysteine methyltransferase [EC:2.1.1.14]
CDS_1263	K00549 metE	5-methyltetrahydropteroyltriglutamate--homocysteine methyltransferase [EC:2.1.1.14]
CDS_2873	K00549 metE	5-methyltetrahydropteroyltriglutamate--homocysteine methyltransferase [EC:2.1.1.14]
CDS_153	K00789 metK	S-adenosylmethionine synthetase [EC:2.5.1.6]
CDS_154	K00789 metK	S-adenosylmethionine synthetase [EC:2.5.1.6]
CDS_3450	K01647 CS, gltA	citrate synthase [EC:2.3.3.1]
CDS_3826	K01647 CS, gltA	citrate synthase [EC:2.3.3.1]
CDS_5058	K01647 CS, gltA	citrate synthase [EC:2.3.3.1]
CDS_5151	K01647 CS, gltA	citrate synthase [EC:2.3.3.1]
CDS_1754	K01681 ACO, acnA	aconitate hydratase [EC:4.2.1.3]
CDS_2498	K00031 IDH1, IDH2, icd	isocitrate dehydrogenase [EC:1.1.1.42]
CDS_2694	K00031 IDH1, IDH2, icd	isocitrate dehydrogenase [EC:1.1.1.42]
CDS_2981	K00031 IDH1, IDH2, icd	isocitrate dehydrogenase [EC:1.1.1.42]
CDS_4069	K00030 IDH3	isocitrate dehydrogenase (NAD+) [EC:1.1.1.41]
CDS_4137	K00030 IDH3	isocitrate dehydrogenase (NAD+) [EC:1.1.1.41]
CDS_8077	K00030 IDH3	isocitrate dehydrogenase (NAD+) [EC:1.1.1.41]
CDS_2318	K14085 ALDH7A1	aldehyde dehydrogenase family 7 member A1 [EC:1.2.1.31 1.2.1.8 1.2.1.3]
CDS_2582	K14085 ALDH7A1	aldehyde dehydrogenase family 7 member A1 [EC:1.2.1.31 1.2.1.8 1.2.1.3]
CDS_17288	K00620 argJ	glutamate N-acetyltransferase / amino-acid N-acetyltransferase [EC:2.3.1.35 2.3.1.1]
CDS_18942	K00620 argJ	glutamate N-acetyltransferase / amino-acid N-acetyltransferase [EC:2.3.1.35 2.3.1.1]
CDS_20138	K00620 argJ	glutamate N-acetyltransferase / amino-acid N-acetyltransferase [EC:2.3.1.35 2.3.1.1]
CDS_19146	K14682 argAB	amino-acid N-acetyltransferase [EC:2.3.1.1]
CDS_19147	K14682 argAB	amino-acid N-acetyltransferase [EC:2.3.1.1]
CDS_19504	K14682 argAB	amino-acid N-acetyltransferase [EC:2.3.1.1]
CDS_19726	K14682 argAB	amino-acid N-acetyltransferase [EC:2.3.1.1]
CDS_26103	K14682 argAB	amino-acid N-acetyltransferase [EC:2.3.1.1]
CDS_9578	K00930 argB	acetylglutamate kinase [EC:2.7.2.8]
CDS_20849	K00145 argC	N-acetyl-gamma-glutamyl-phosphate reductase [EC:1.2.1.38]
CDS_10208	K00818 E2.6.1.11, argD	acetylornithine aminotransferase [EC:2.6.1.11]
CDS_11280	K00818 E2.6.1.11, argD	acetylornithine aminotransferase [EC:2.6.1.11]
CDS_19225	K00818 E2.6.1.11, argD	acetylornithine aminotransferase [EC:2.6.1.11]
CDS_6199	K01438 argE	acetylornithine deacetylase [EC:3.5.1.16]
CDS_7969	K01438 argE	acetylornithine deacetylase [EC:3.5.1.16]
CDS_23449	K14677 ACY1	aminoacylase [EC:3.5.1.14]
CDS_25482	K14677 ACY1	aminoacylase [EC:3.5.1.14]
CDS_10029	K00611 OTC, argF, argI	ornithine carbamoyltransferase [EC:2.1.3.3]
CDS_10039	K00611 OTC, argF, argI	ornithine carbamoyltransferase [EC:2.1.3.3]
CDS_8642	K01940 argG, ASS1	argininosuccinate synthase [EC:6.3.4.5]
CDS_11272	K01940 argG, ASS1	argininosuccinate synthase [EC:6.3.4.5]
CDS_19690	K01755 argH, ASL	argininosuccinate lyase [EC:4.3.2.1]
CDS_20710	K01755 argH, ASL	argininosuccinate lyase [EC:4.3.2.1]
CDS_18713	K01476 E3.5.3.1, rocF, arg	arginase [EC:3.5.3.1]
CDS_21988	K01476 E3.5.3.1, rocF, arg	arginase [EC:3.5.3.1]
CDS_34416	K01476 E3.5.3.1, rocF, arg	arginase [EC:3.5.3.1]
CDS_30145	K12657 ALDH18A1, P5CS	delta-1-pyrroline-5-carboxylate synthetase [EC:2.7.2.11 1.2.1.41]
CDS_30861	K12657 ALDH18A1, P5CS	delta-1-pyrroline-5-carboxylate synthetase [EC:2.7.2.11 1.2.1.41]
CDS_10958	K00286 E1.5.1.2, proC	pyrroline-5-carboxylate reductase [EC:1.5.1.2]
CDS_11700	K00286 E1.5.1.2, proC	pyrroline-5-carboxylate reductase [EC:1.5.1.2]
CDS_9403	K01714 dapA	4-hydroxy-tetrahydrodipicolinate synthase [EC:4.3.3.7]
CDS_10190	K01714 dapA	4-hydroxy-tetrahydrodipicolinate synthase [EC:4.3.3.7]
CDS_18295	K00215 dapB	4-hydroxy-tetrahydrodipicolinate reductase [EC:1.17.1.8]
CDS_19989	K00215 dapB	4-hydroxy-tetrahydrodipicolinate reductase [EC:1.17.1.8]
CDS_5522	K01778 dapF	diaminopimelate epimerase [EC:5.1.1.7]
CDS_10165	K01778 dapF	diaminopimelate epimerase [EC:5.1.1.7]
CDS_5608	K01586 lysA	diaminopimelate decarboxylase [EC:4.1.1.20]
CDS_6532	K10206 E2.6.1.83	LL-diaminopimelate aminotransferase [EC:2.6.1.83]
CDS_6804	K10206 E2.6.1.83	LL-diaminopimelate aminotransferase [EC:2.6.1.83]
CDS_10970	K00765 hisG	ATP phosphoribosyltransferase [EC:2.4.2.17]
CDS_14156	K00765 hisG	ATP phosphoribosyltransferase [EC:2.4.2.17]
CDS_16964	K11755 hisIE	phosphoribosyl-ATP pyrophosphohydrolase / phosphoribosyl-AMP cyclohydrolase [EC:3.6.1.31 3.5.4.19]
CDS_27141	K01814 hisA	phosphoribosylformimino-5-aminoimidazole carboxamide ribotide isomerase [EC:5.3.1.16]
CDS_39860	K01814 hisA	phosphoribosylformimino-5-aminoimidazole carboxamide ribotide isomerase [EC:5.3.1.16]
CDS_13465	K01663 HIS7	glutamine amidotransferase / cyclase [EC:2.4.2.- 4.1.3.-]
CDS_2329	K01693 E4.2.1.19, hisB	imidazoleglycerol-phosphate dehydratase [EC:4.2.1.19]
CDS_2652	K01693 E4.2.1.19, hisB	imidazoleglycerol-phosphate dehydratase [EC:4.2.1.19]
CDS_5582	K00817 hisC	histidinol-phosphate aminotransferase [EC:2.6.1.9]
CDS_5736	K00817 hisC	histidinol-phosphate aminotransferase [EC:2.6.1.9]
CDS_5690	K00013 hisD	histidinol dehydrogenase [EC:1.1.1.23]
CDS_4830	K01626 E2.5.1.54, aroF, aroG, aroH	3-deoxy-7-phosphoheptulonate synthase [EC:2.5.1.54]
CDS_5059	K01626 E2.5.1.54, aroF, aroG, aroH	3-deoxy-7-phosphoheptulonate synthase [EC:2.5.1.54]
CDS_7430	K01626 E2.5.1.54, aroF, aroG, aroH	3-deoxy-7-phosphoheptulonate synthase [EC:2.5.1.54]
CDS_4942	K01735 aroB	3-dehydroquinate synthase [EC:4.2.3.4]
CDS_5258	K01735 aroB	3-dehydroquinate synthase [EC:4.2.3.4]
CDS_5954	K01735 aroB	3-dehydroquinate synthase [EC:4.2.3.4]
CDS_29452	K13832 aroDE, DHQ-SDH	3-dehydroquinate dehydratase / shikimate dehydrogenase [EC:4.2.1.10 1.1.1.25]
CDS_32160	K13832 aroDE, DHQ-SDH	3-dehydroquinate dehydratase / shikimate dehydrogenase [EC:4.2.1.10 1.1.1.25]
CDS_33687	K13832 aroDE, DHQ-SDH	3-dehydroquinate dehydratase / shikimate dehydrogenase [EC:4.2.1.10 1.1.1.25]
CDS_14494	K00891 E2.7.1.71, aroK, aroL	shikimate kinase [EC:2.7.1.71]
CDS_14974	K00891 E2.7.1.71, aroK, aroL	shikimate kinase [EC:2.7.1.71]
CDS_37428	K00891 E2.7.1.71, aroK, aroL	shikimate kinase [EC:2.7.1.71]
CDS_39974	K00891 E2.7.1.71, aroK, aroL	shikimate kinase [EC:2.7.1.71]
CDS_40270	K00891 E2.7.1.71, aroK, aroL	shikimate kinase [EC:2.7.1.71]
CDS_40521	K00891 E2.7.1.71, aroK, aroL	shikimate kinase [EC:2.7.1.71]
CDS_40522	K00891 E2.7.1.71, aroK, aroL	shikimate kinase [EC:2.7.1.71]
CDS_7654	K00800 aroA	3-phosphoshikimate 1-carboxyvinyltransferase [EC:2.5.1.19]
CDS_10585	K01736 aroC	chorismate synthase [EC:4.2.3.5]
CDS_17204	K01736 aroC	chorismate synthase [EC:4.2.3.5]
CDS_22453	K01657 trpE	anthranilate synthase component I [EC:4.1.3.27]
CDS_23102	K01657 trpE	anthranilate synthase component I [EC:4.1.3.27]
CDS_23182	K01657 trpE	anthranilate synthase component I [EC:4.1.3.27]
CDS_7609	K01658 trpG	anthranilate synthase component II [EC:4.1.3.27]
CDS_9116	K01658 trpG	anthranilate synthase component II [EC:4.1.3.27]
CDS_10362	K00766 trpD	anthranilate phosphoribosyltransferase [EC:2.4.2.18]
CDS_33216	K01817 trpF	phosphoribosylanthranilate isomerase [EC:5.3.1.24]
CDS_34382	K01817 trpF	phosphoribosylanthranilate isomerase [EC:5.3.1.24]
CDS_3093	K01609 trpC	indole-3-glycerol phosphate synthase [EC:4.1.1.48]
CDS_3129	K01609 trpC	indole-3-glycerol phosphate synthase [EC:4.1.1.48]
CDS_20685	K01695 trpA	tryptophan synthase alpha chain [EC:4.2.1.20]
CDS_21555	K01695 trpA	tryptophan synthase alpha chain [EC:4.2.1.20]
CDS_24720	K01695 trpA	tryptophan synthase alpha chain [EC:4.2.1.20]
CDS_4432	K01696 trpB	tryptophan synthase beta chain [EC:4.2.1.20]
CDS_4460	K01696 trpB	tryptophan synthase beta chain [EC:4.2.1.20]
CDS_23042	K06001 K06001, trpB	tryptophan synthase beta chain [EC:4.2.1.20]
CDS_6584	K01850 E5.4.99.5	chorismate mutase [EC:5.4.99.5]
CDS_6660	K01850 E5.4.99.5	chorismate mutase [EC:5.4.99.5]
CDS_10795	K01850 E5.4.99.5	chorismate mutase [EC:5.4.99.5]
CDS_14473	K01850 E5.4.99.5	chorismate mutase [EC:5.4.99.5]
CDS_15613	K01850 E5.4.99.5	chorismate mutase [EC:5.4.99.5]
CDS_3204	K00815 TAT	tyrosine aminotransferase [EC:2.6.1.5]
CDS_3520	K00815 TAT	tyrosine aminotransferase [EC:2.6.1.5]
CDS_11127	K00815 TAT	tyrosine aminotransferase [EC:2.6.1.5]
CDS_12792	K00815 TAT	tyrosine aminotransferase [EC:2.6.1.5]
CDS_18474	K15849 PAT, AAT	bifunctional aspartate aminotransferase and glutamate/aspartate-prephenate aminotransferase [EC:2.6.1.1 2.6.1.78 2.6.1.79]
CDS_37913	K15227 TYRAAT	arogenate dehydrogenase (NADP+), plant [EC:1.3.1.78]
CDS_15927	K05359 ADT, PDT	arogenate/prephenate dehydratase [EC:4.2.1.91 4.2.1.51]
CDS_18272	K05359 ADT, PDT	arogenate/prephenate dehydratase [EC:4.2.1.91 4.2.1.51]
CDS_18767	K05359 ADT, PDT	arogenate/prephenate dehydratase [EC:4.2.1.91 4.2.1.51]
CDS_27567	K05359 ADT, PDT	arogenate/prephenate dehydratase [EC:4.2.1.91 4.2.1.51]
CDS_27877	K05359 ADT, PDT	arogenate/prephenate dehydratase [EC:4.2.1.91 4.2.1.51]
01220 Degradation of aromatic compounds [PATH:ko01220]
CDS_1688	K00487 CYP73A	trans-cinnamate 4-monooxygenase [EC:1.14.13.11]
CDS_1819	K00487 CYP73A	trans-cinnamate 4-monooxygenase [EC:1.14.13.11]
CDS_11382	K00487 CYP73A	trans-cinnamate 4-monooxygenase [EC:1.14.13.11]
CDS_13596	K00001 E1.1.1.1, adh	alcohol dehydrogenase [EC:1.1.1.1]
CDS_16678	K00001 E1.1.1.1, adh	alcohol dehydrogenase [EC:1.1.1.1]
CDS_27656	K00001 E1.1.1.1, adh	alcohol dehydrogenase [EC:1.1.1.1]
CDS_1970	K00121 frmA, ADH5, adhC	S-(hydroxymethyl)glutathione dehydrogenase / alcohol dehydrogenase [EC:1.1.1.284 1.1.1.1]
CDS_2192	K00121 frmA, ADH5, adhC	S-(hydroxymethyl)glutathione dehydrogenase / alcohol dehydrogenase [EC:1.1.1.284 1.1.1.1]
CDS_2852	K00121 frmA, ADH5, adhC	S-(hydroxymethyl)glutathione dehydrogenase / alcohol dehydrogenase [EC:1.1.1.284 1.1.1.1]
CDS_2876	K00121 frmA, ADH5, adhC	S-(hydroxymethyl)glutathione dehydrogenase / alcohol dehydrogenase [EC:1.1.1.284 1.1.1.1]
CDS_3000	K00121 frmA, ADH5, adhC	S-(hydroxymethyl)glutathione dehydrogenase / alcohol dehydrogenase [EC:1.1.1.284 1.1.1.1]
Carbohydrate metabolism
00010 Glycolysis / Gluconeogenesis [PATH:ko00010]
CDS_3322	K00844 HK	hexokinase [EC:2.7.1.1]
CDS_3454	K00844 HK	hexokinase [EC:2.7.1.1]
CDS_2814	K01810 GPI, pgi	glucose-6-phosphate isomerase [EC:5.3.1.9]
CDS_5808	K01810 GPI, pgi	glucose-6-phosphate isomerase [EC:5.3.1.9]
CDS_5959	K01810 GPI, pgi	glucose-6-phosphate isomerase [EC:5.3.1.9]
CDS_4470	K00850 pfkA, PFK	6-phosphofructokinase 1 [EC:2.7.1.11]
CDS_5401	K00850 pfkA, PFK	6-phosphofructokinase 1 [EC:2.7.1.11]
CDS_18319	K00850 pfkA, PFK	6-phosphofructokinase 1 [EC:2.7.1.11]
CDS_21051	K00850 pfkA, PFK	6-phosphofructokinase 1 [EC:2.7.1.11]
CDS_30260	K00850 pfkA, PFK	6-phosphofructokinase 1 [EC:2.7.1.11]
CDS_169	K03841 FBP, fbp	fructose-1,6-bisphosphatase I [EC:3.1.3.11]
CDS_170	K03841 FBP, fbp	fructose-1,6-bisphosphatase I [EC:3.1.3.11]
CDS_436	K03841 FBP, fbp	fructose-1,6-bisphosphatase I [EC:3.1.3.11]
CDS_443	K03841 FBP, fbp	fructose-1,6-bisphosphatase I [EC:3.1.3.11]
CDS_13564	K03841 FBP, fbp	fructose-1,6-bisphosphatase I [EC:3.1.3.11]
CDS_14605	K03841 FBP, fbp	fructose-1,6-bisphosphatase I [EC:3.1.3.11]
CDS_14877	K03841 FBP, fbp	fructose-1,6-bisphosphatase I [EC:3.1.3.11]
CDS_17408	K03841 FBP, fbp	fructose-1,6-bisphosphatase I [EC:3.1.3.11]
CDS_21	K01623 ALDO	fructose-bisphosphate aldolase, class I [EC:4.1.2.13]
CDS_23	K01623 ALDO	fructose-bisphosphate aldolase, class I [EC:4.1.2.13]
CDS_792	K01623 ALDO	fructose-bisphosphate aldolase, class I [EC:4.1.2.13]
CDS_820	K01623 ALDO	fructose-bisphosphate aldolase, class I [EC:4.1.2.13]
CDS_1095	K01623 ALDO	fructose-bisphosphate aldolase, class I [EC:4.1.2.13]
CDS_1107	K01623 ALDO	fructose-bisphosphate aldolase, class I [EC:4.1.2.13]
CDS_1841	K01623 ALDO	fructose-bisphosphate aldolase, class I [EC:4.1.2.13]
CDS_2022	K01623 ALDO	fructose-bisphosphate aldolase, class I [EC:4.1.2.13]
CDS_263	K01803 TPI, tpiA	triosephosphate isomerase (TIM) [EC:5.3.1.1]
CDS_269	K01803 TPI, tpiA	triosephosphate isomerase (TIM) [EC:5.3.1.1]
CDS_1103	K01803 TPI, tpiA	triosephosphate isomerase (TIM) [EC:5.3.1.1]
CDS_1236	K01803 TPI, tpiA	triosephosphate isomerase (TIM) [EC:5.3.1.1]
CDS_74	K00134 GAPDH, gapA	glyceraldehyde 3-phosphate dehydrogenase [EC:1.2.1.12]
CDS_75	K00134 GAPDH, gapA	glyceraldehyde 3-phosphate dehydrogenase [EC:1.2.1.12]
CDS_9715	K00134 GAPDH, gapA	glyceraldehyde 3-phosphate dehydrogenase [EC:1.2.1.12]
CDS_11328	K00134 GAPDH, gapA	glyceraldehyde 3-phosphate dehydrogenase [EC:1.2.1.12]
CDS_158	K00927 PGK, pgk	phosphoglycerate kinase [EC:2.7.2.3]
CDS_160	K00927 PGK, pgk	phosphoglycerate kinase [EC:2.7.2.3]
CDS_430	K00927 PGK, pgk	phosphoglycerate kinase [EC:2.7.2.3]
CDS_437	K00927 PGK, pgk	phosphoglycerate kinase [EC:2.7.2.3]
CDS_699	K15633 gpmI	2,3-bisphosphoglycerate-independent phosphoglycerate mutase [EC:5.4.2.12]
CDS_751	K15633 gpmI	2,3-bisphosphoglycerate-independent phosphoglycerate mutase [EC:5.4.2.12]
CDS_4220	K15634 gpmB	probable phosphoglycerate mutase [EC:5.4.2.12]
CDS_4610	K15634 gpmB	probable phosphoglycerate mutase [EC:5.4.2.12]
CDS_4890	K15634 gpmB	probable phosphoglycerate mutase [EC:5.4.2.12]
CDS_15277	K15634 gpmB	probable phosphoglycerate mutase [EC:5.4.2.12]
CDS_21713	K15634 gpmB	probable phosphoglycerate mutase [EC:5.4.2.12]
CDS_383	K01689 ENO, eno	enolase [EC:4.2.1.11]
CDS_385	K01689 ENO, eno	enolase [EC:4.2.1.11]
CDS_27987	K01689 ENO, eno	enolase [EC:4.2.1.11]
CDS_32340	K01689 ENO, eno	enolase [EC:4.2.1.11]
CDS_2003	K00873 PK, pyk	pyruvate kinase [EC:2.7.1.40]
CDS_2013	K00873 PK, pyk	pyruvate kinase [EC:2.7.1.40]
CDS_2127	K00873 PK, pyk	pyruvate kinase [EC:2.7.1.40]
CDS_4035	K00873 PK, pyk	pyruvate kinase [EC:2.7.1.40]
CDS_4349	K00873 PK, pyk	pyruvate kinase [EC:2.7.1.40]
CDS_4359	K00873 PK, pyk	pyruvate kinase [EC:2.7.1.40]
CDS_7423	K00873 PK, pyk	pyruvate kinase [EC:2.7.1.40]
CDS_10406	K00873 PK, pyk	pyruvate kinase [EC:2.7.1.40]
CDS_10689	K00873 PK, pyk	pyruvate kinase [EC:2.7.1.40]
CDS_11085	K00873 PK, pyk	pyruvate kinase [EC:2.7.1.40]
CDS_13208	K00873 PK, pyk	pyruvate kinase [EC:2.7.1.40]
CDS_14467	K00873 PK, pyk	pyruvate kinase [EC:2.7.1.40]
CDS_14892	K00873 PK, pyk	pyruvate kinase [EC:2.7.1.40]
CDS_16378	K00873 PK, pyk	pyruvate kinase [EC:2.7.1.40]
CDS_18041	K00873 PK, pyk	pyruvate kinase [EC:2.7.1.40]
CDS_22571	K00873 PK, pyk	pyruvate kinase [EC:2.7.1.40]
CDS_25376	K00873 PK, pyk	pyruvate kinase [EC:2.7.1.40]
CDS_1567	K00161 PDHA, pdhA	pyruvate dehydrogenase E1 component subunit alpha [EC:1.2.4.1]
CDS_1680	K00161 PDHA, pdhA	pyruvate dehydrogenase E1 component subunit alpha [EC:1.2.4.1]
CDS_5578	K00161 PDHA, pdhA	pyruvate dehydrogenase E1 component subunit alpha [EC:1.2.4.1]
CDS_6845	K00161 PDHA, pdhA	pyruvate dehydrogenase E1 component subunit alpha [EC:1.2.4.1]
CDS_6884	K00161 PDHA, pdhA	pyruvate dehydrogenase E1 component subunit alpha [EC:1.2.4.1]
CDS_4106	K00162 PDHB, pdhB	pyruvate dehydrogenase E1 component subunit beta [EC:1.2.4.1]
CDS_4683	K00162 PDHB, pdhB	pyruvate dehydrogenase E1 component subunit beta [EC:1.2.4.1]
CDS_4954	K00162 PDHB, pdhB	pyruvate dehydrogenase E1 component subunit beta [EC:1.2.4.1]
CDS_10229	K00162 PDHB, pdhB	pyruvate dehydrogenase E1 component subunit beta [EC:1.2.4.1]
CDS_11054	K00162 PDHB, pdhB	pyruvate dehydrogenase E1 component subunit beta [EC:1.2.4.1]
CDS_12106	K00162 PDHB, pdhB	pyruvate dehydrogenase E1 component subunit beta [EC:1.2.4.1]
CDS_5539	K00627 DLAT, aceF, pdhC	pyruvate dehydrogenase E2 component (dihydrolipoamide acetyltransferase) [EC:2.3.1.12]
CDS_7146	K00627 DLAT, aceF, pdhC	pyruvate dehydrogenase E2 component (dihydrolipoamide acetyltransferase) [EC:2.3.1.12]
CDS_14079	K00627 DLAT, aceF, pdhC	pyruvate dehydrogenase E2 component (dihydrolipoamide acetyltransferase) [EC:2.3.1.12]
CDS_15146	K00627 DLAT, aceF, pdhC	pyruvate dehydrogenase E2 component (dihydrolipoamide acetyltransferase) [EC:2.3.1.12]
CDS_15400	K00627 DLAT, aceF, pdhC	pyruvate dehydrogenase E2 component (dihydrolipoamide acetyltransferase) [EC:2.3.1.12]
CDS_781	K00382 DLD, lpd, pdhD	dihydrolipoamide dehydrogenase [EC:1.8.1.4]
CDS_789	K00382 DLD, lpd, pdhD	dihydrolipoamide dehydrogenase [EC:1.8.1.4]
CDS_9200	K00382 DLD, lpd, pdhD	dihydrolipoamide dehydrogenase [EC:1.8.1.4]
CDS_23771	K00016 LDH, ldh	L-lactate dehydrogenase [EC:1.1.1.27]
CDS_25329	K00016 LDH, ldh	L-lactate dehydrogenase [EC:1.1.1.27]
CDS_1655	K01568 E4.1.1.1, pdc	pyruvate decarboxylase [EC:4.1.1.1]
CDS_1794	K01568 E4.1.1.1, pdc	pyruvate decarboxylase [EC:4.1.1.1]
CDS_1970	K00121 frmA, ADH5, adhC	S-(hydroxymethyl)glutathione dehydrogenase / alcohol dehydrogenase [EC:1.1.1.284 1.1.1.1]
CDS_2192	K00121 frmA, ADH5, adhC	S-(hydroxymethyl)glutathione dehydrogenase / alcohol dehydrogenase [EC:1.1.1.284 1.1.1.1]
CDS_2852	K00121 frmA, ADH5, adhC	S-(hydroxymethyl)glutathione dehydrogenase / alcohol dehydrogenase [EC:1.1.1.284 1.1.1.1]
CDS_2876	K00121 frmA, ADH5, adhC	S-(hydroxymethyl)glutathione dehydrogenase / alcohol dehydrogenase [EC:1.1.1.284 1.1.1.1]
CDS_3000	K00121 frmA, ADH5, adhC	S-(hydroxymethyl)glutathione dehydrogenase / alcohol dehydrogenase [EC:1.1.1.284 1.1.1.1]
CDS_13596	K00001 E1.1.1.1, adh	alcohol dehydrogenase [EC:1.1.1.1]
CDS_16678	K00001 E1.1.1.1, adh	alcohol dehydrogenase [EC:1.1.1.1]
CDS_27656	K00001 E1.1.1.1, adh	alcohol dehydrogenase [EC:1.1.1.1]
CDS_819	K00128 E1.2.1.3	aldehyde dehydrogenase (NAD+) [EC:1.2.1.3]
CDS_871	K00128 E1.2.1.3	aldehyde dehydrogenase (NAD+) [EC:1.2.1.3]
CDS_7193	K00128 E1.2.1.3	aldehyde dehydrogenase (NAD+) [EC:1.2.1.3]
CDS_13354	K00128 E1.2.1.3	aldehyde dehydrogenase (NAD+) [EC:1.2.1.3]
CDS_16606	K00128 E1.2.1.3	aldehyde dehydrogenase (NAD+) [EC:1.2.1.3]
CDS_18233	K00128 E1.2.1.3	aldehyde dehydrogenase (NAD+) [EC:1.2.1.3]
CDS_2318	K14085 ALDH7A1	aldehyde dehydrogenase family 7 member A1 [EC:1.2.1.31 1.2.1.8 1.2.1.3]
CDS_2582	K14085 ALDH7A1	aldehyde dehydrogenase family 7 member A1 [EC:1.2.1.31 1.2.1.8 1.2.1.3]
CDS_6063	K01895 ACSS, acs	acetyl-CoA synthetase [EC:6.2.1.1]
CDS_7446	K01895 ACSS, acs	acetyl-CoA synthetase [EC:6.2.1.1]
CDS_13992	K01785 galM, GALM	aldose 1-epimerase [EC:5.1.3.3]
CDS_14404	K01785 galM, GALM	aldose 1-epimerase [EC:5.1.3.3]
CDS_1125	K01835 pgm	phosphoglucomutase [EC:5.4.2.2]
CDS_1217	K01835 pgm	phosphoglucomutase [EC:5.4.2.2]
CDS_3013	K01835 pgm	phosphoglucomutase [EC:5.4.2.2]
CDS_2793	K01792 E5.1.3.15	glucose-6-phosphate 1-epimerase [EC:5.1.3.15]
CDS_2929	K01792 E5.1.3.15	glucose-6-phosphate 1-epimerase [EC:5.1.3.15]
CDS_9038	K01792 E5.1.3.15	glucose-6-phosphate 1-epimerase [EC:5.1.3.15]
CDS_9039	K01792 E5.1.3.15	glucose-6-phosphate 1-epimerase [EC:5.1.3.15]
CDS_10748	K01792 E5.1.3.15	glucose-6-phosphate 1-epimerase [EC:5.1.3.15]
CDS_12562	K01792 E5.1.3.15	glucose-6-phosphate 1-epimerase [EC:5.1.3.15]
CDS_17151	K01792 E5.1.3.15	glucose-6-phosphate 1-epimerase [EC:5.1.3.15]
CDS_19622	K01792 E5.1.3.15	glucose-6-phosphate 1-epimerase [EC:5.1.3.15]
CDS_29457	K01792 E5.1.3.15	glucose-6-phosphate 1-epimerase [EC:5.1.3.15]
CDS_227	K00131 gapN	glyceraldehyde-3-phosphate dehydrogenase (NADP+) [EC:1.2.1.9]
CDS_230	K00131 gapN	glyceraldehyde-3-phosphate dehydrogenase (NADP+) [EC:1.2.1.9]
CDS_2698	K01610 E4.1.1.49, pckA	phosphoenolpyruvate carboxykinase (ATP) [EC:4.1.1.49]
CDS_2965	K01610 E4.1.1.49, pckA	phosphoenolpyruvate carboxykinase (ATP) [EC:4.1.1.49]
CDS_3053	K01610 E4.1.1.49, pckA	phosphoenolpyruvate carboxykinase (ATP) [EC:4.1.1.49]
CDS_3094	K01610 E4.1.1.49, pckA	phosphoenolpyruvate carboxykinase (ATP) [EC:4.1.1.49]
CDS_3151	K01610 E4.1.1.49, pckA	phosphoenolpyruvate carboxykinase (ATP) [EC:4.1.1.49]
00020 Citrate cycle (TCA cycle) [PATH:ko00020]
CDS_3450	K01647 CS, gltA	citrate synthase [EC:2.3.3.1]
CDS_3826	K01647 CS, gltA	citrate synthase [EC:2.3.3.1]
CDS_5058	K01647 CS, gltA	citrate synthase [EC:2.3.3.1]
CDS_5151	K01647 CS, gltA	citrate synthase [EC:2.3.3.1]
CDS_2564	K01648 ACLY	ATP citrate (pro-S)-lyase [EC:2.3.3.8]
CDS_2670	K01648 ACLY	ATP citrate (pro-S)-lyase [EC:2.3.3.8]
CDS_4241	K01648 ACLY	ATP citrate (pro-S)-lyase [EC:2.3.3.8]
CDS_4851	K01648 ACLY	ATP citrate (pro-S)-lyase [EC:2.3.3.8]
CDS_5718	K01648 ACLY	ATP citrate (pro-S)-lyase [EC:2.3.3.8]
CDS_6864	K01648 ACLY	ATP citrate (pro-S)-lyase [EC:2.3.3.8]
CDS_1754	K01681 ACO, acnA	aconitate hydratase [EC:4.2.1.3]
CDS_2498	K00031 IDH1, IDH2, icd	isocitrate dehydrogenase [EC:1.1.1.42]
CDS_2694	K00031 IDH1, IDH2, icd	isocitrate dehydrogenase [EC:1.1.1.42]
CDS_2981	K00031 IDH1, IDH2, icd	isocitrate dehydrogenase [EC:1.1.1.42]
CDS_4069	K00030 IDH3	isocitrate dehydrogenase (NAD+) [EC:1.1.1.41]
CDS_4137	K00030 IDH3	isocitrate dehydrogenase (NAD+) [EC:1.1.1.41]
CDS_8077	K00030 IDH3	isocitrate dehydrogenase (NAD+) [EC:1.1.1.41]
CDS_1067	K00164 OGDH, sucA	2-oxoglutarate dehydrogenase E1 component [EC:1.2.4.2]
CDS_1127	K00164 OGDH, sucA	2-oxoglutarate dehydrogenase E1 component [EC:1.2.4.2]
CDS_8980	K00658 DLST, sucB	2-oxoglutarate dehydrogenase E2 component (dihydrolipoamide succinyltransferase) [EC:2.3.1.61]
CDS_10425	K00658 DLST, sucB	2-oxoglutarate dehydrogenase E2 component (dihydrolipoamide succinyltransferase) [EC:2.3.1.61]
CDS_10468	K00658 DLST, sucB	2-oxoglutarate dehydrogenase E2 component (dihydrolipoamide succinyltransferase) [EC:2.3.1.61]
CDS_781	K00382 DLD, lpd, pdhD	dihydrolipoamide dehydrogenase [EC:1.8.1.4]
CDS_789	K00382 DLD, lpd, pdhD	dihydrolipoamide dehydrogenase [EC:1.8.1.4]
CDS_9200	K00382 DLD, lpd, pdhD	dihydrolipoamide dehydrogenase [EC:1.8.1.4]
CDS_5068	K01899 LSC1	succinyl-CoA synthetase alpha subunit [EC:6.2.1.4 6.2.1.5]
CDS_5435	K01899 LSC1	succinyl-CoA synthetase alpha subunit [EC:6.2.1.4 6.2.1.5]
CDS_7648	K01900 LSC2	succinyl-CoA synthetase beta subunit [EC:6.2.1.4 6.2.1.5]
CDS_11976	K01900 LSC2	succinyl-CoA synthetase beta subunit [EC:6.2.1.4 6.2.1.5]
CDS_1806	K00234 SDHA, SDH1	succinate dehydrogenase (ubiquinone) flavoprotein subunit [EC:1.3.5.1]
CDS_2177	K00234 SDHA, SDH1	succinate dehydrogenase (ubiquinone) flavoprotein subunit [EC:1.3.5.1]
CDS_2409	K00234 SDHA, SDH1	succinate dehydrogenase (ubiquinone) flavoprotein subunit [EC:1.3.5.1]
CDS_1668	K00235 SDHB, SDH2	succinate dehydrogenase (ubiquinone) iron-sulfur subunit [EC:1.3.5.1]
CDS_1820	K00235 SDHB, SDH2	succinate dehydrogenase (ubiquinone) iron-sulfur subunit [EC:1.3.5.1]
CDS_8021	K01679 E4.2.1.2B, fumC	fumarate hydratase, class II [EC:4.2.1.2]
CDS_8108	K01679 E4.2.1.2B, fumC	fumarate hydratase, class II [EC:4.2.1.2]
CDS_12832	K01679 E4.2.1.2B, fumC	fumarate hydratase, class II [EC:4.2.1.2]
CDS_14319	K01679 E4.2.1.2B, fumC	fumarate hydratase, class II [EC:4.2.1.2]
CDS_41050	K01679 E4.2.1.2B, fumC	fumarate hydratase, class II [EC:4.2.1.2]
CDS_41067	K01679 E4.2.1.2B, fumC	fumarate hydratase, class II [EC:4.2.1.2]
CDS_579	K00025 MDH1	malate dehydrogenase [EC:1.1.1.37]
CDS_625	K00025 MDH1	malate dehydrogenase [EC:1.1.1.37]
CDS_302	K00026 MDH2	malate dehydrogenase [EC:1.1.1.37]
CDS_311	K00026 MDH2	malate dehydrogenase [EC:1.1.1.37]
CDS_1555	K00026 MDH2	malate dehydrogenase [EC:1.1.1.37]
CDS_1657	K00026 MDH2	malate dehydrogenase [EC:1.1.1.37]
CDS_1829	K00026 MDH2	malate dehydrogenase [EC:1.1.1.37]
CDS_2150	K00026 MDH2	malate dehydrogenase [EC:1.1.1.37]
CDS_2303	K00026 MDH2	malate dehydrogenase [EC:1.1.1.37]
CDS_3172	K00026 MDH2	malate dehydrogenase [EC:1.1.1.37]
CDS_3181	K00026 MDH2	malate dehydrogenase [EC:1.1.1.37]
CDS_2698	K01610 E4.1.1.49, pckA	phosphoenolpyruvate carboxykinase (ATP) [EC:4.1.1.49]
CDS_2965	K01610 E4.1.1.49, pckA	phosphoenolpyruvate carboxykinase (ATP) [EC:4.1.1.49]
CDS_3053	K01610 E4.1.1.49, pckA	phosphoenolpyruvate carboxykinase (ATP) [EC:4.1.1.49]
CDS_3094	K01610 E4.1.1.49, pckA	phosphoenolpyruvate carboxykinase (ATP) [EC:4.1.1.49]
CDS_3151	K01610 E4.1.1.49, pckA	phosphoenolpyruvate carboxykinase (ATP) [EC:4.1.1.49]
CDS_1567	K00161 PDHA, pdhA	pyruvate dehydrogenase E1 component subunit alpha [EC:1.2.4.1]
CDS_1680	K00161 PDHA, pdhA	pyruvate dehydrogenase E1 component subunit alpha [EC:1.2.4.1]
CDS_5578	K00161 PDHA, pdhA	pyruvate dehydrogenase E1 component subunit alpha [EC:1.2.4.1]
CDS_6845	K00161 PDHA, pdhA	pyruvate dehydrogenase E1 component subunit alpha [EC:1.2.4.1]
CDS_6884	K00161 PDHA, pdhA	pyruvate dehydrogenase E1 component subunit alpha [EC:1.2.4.1]
CDS_4106	K00162 PDHB, pdhB	pyruvate dehydrogenase E1 component subunit beta [EC:1.2.4.1]
CDS_4683	K00162 PDHB, pdhB	pyruvate dehydrogenase E1 component subunit beta [EC:1.2.4.1]
CDS_4954	K00162 PDHB, pdhB	pyruvate dehydrogenase E1 component subunit beta [EC:1.2.4.1]
CDS_10229	K00162 PDHB, pdhB	pyruvate dehydrogenase E1 component subunit beta [EC:1.2.4.1]
CDS_11054	K00162 PDHB, pdhB	pyruvate dehydrogenase E1 component subunit beta [EC:1.2.4.1]
CDS_12106	K00162 PDHB, pdhB	pyruvate dehydrogenase E1 component subunit beta [EC:1.2.4.1]
CDS_5539	K00627 DLAT, aceF, pdhC	pyruvate dehydrogenase E2 component (dihydrolipoamide acetyltransferase) [EC:2.3.1.12]
CDS_7146	K00627 DLAT, aceF, pdhC	pyruvate dehydrogenase E2 component (dihydrolipoamide acetyltransferase) [EC:2.3.1.12]
CDS_14079	K00627 DLAT, aceF, pdhC	pyruvate dehydrogenase E2 component (dihydrolipoamide acetyltransferase) [EC:2.3.1.12]
CDS_15146	K00627 DLAT, aceF, pdhC	pyruvate dehydrogenase E2 component (dihydrolipoamide acetyltransferase) [EC:2.3.1.12]
CDS_15400	K00627 DLAT, aceF, pdhC	pyruvate dehydrogenase E2 component (dihydrolipoamide acetyltransferase) [EC:2.3.1.12]
00030 Pentose phosphate pathway [PATH:ko00030]
CDS_2814	K01810 GPI, pgi	glucose-6-phosphate isomerase [EC:5.3.1.9]
CDS_5808	K01810 GPI, pgi	glucose-6-phosphate isomerase [EC:5.3.1.9]
CDS_5959	K01810 GPI, pgi	glucose-6-phosphate isomerase [EC:5.3.1.9]
CDS_2709	K00036 G6PD, zwf	glucose-6-phosphate 1-dehydrogenase [EC:1.1.1.49]
CDS_2904	K00036 G6PD, zwf	glucose-6-phosphate 1-dehydrogenase [EC:1.1.1.49]
CDS_2905	K00036 G6PD, zwf	glucose-6-phosphate 1-dehydrogenase [EC:1.1.1.49]
CDS_18343	K00036 G6PD, zwf	glucose-6-phosphate 1-dehydrogenase [EC:1.1.1.49]
CDS_4948	K01057 PGLS, pgl, devB	6-phosphogluconolactonase [EC:3.1.1.31]
CDS_5104	K01057 PGLS, pgl, devB	6-phosphogluconolactonase [EC:3.1.1.31]
CDS_13376	K01057 PGLS, pgl, devB	6-phosphogluconolactonase [EC:3.1.1.31]
CDS_3701	K00033 PGD, gnd	6-phosphogluconate dehydrogenase [EC:1.1.1.44]
CDS_3975	K00033 PGD, gnd	6-phosphogluconate dehydrogenase [EC:1.1.1.44]
CDS_6311	K00033 PGD, gnd	6-phosphogluconate dehydrogenase [EC:1.1.1.44]
CDS_11834	K00033 PGD, gnd	6-phosphogluconate dehydrogenase [EC:1.1.1.44]
CDS_531	K01783 rpe, RPE	ribulose-phosphate 3-epimerase [EC:5.1.3.1]
CDS_545	K01783 rpe, RPE	ribulose-phosphate 3-epimerase [EC:5.1.3.1]
CDS_549	K01783 rpe, RPE	ribulose-phosphate 3-epimerase [EC:5.1.3.1]
CDS_7979	K01783 rpe, RPE	ribulose-phosphate 3-epimerase [EC:5.1.3.1]
CDS_8338	K01783 rpe, RPE	ribulose-phosphate 3-epimerase [EC:5.1.3.1]
CDS_281	K00615 E2.2.1.1, tktA, tktB	transketolase [EC:2.2.1.1]
CDS_448	K00615 E2.2.1.1, tktA, tktB	transketolase [EC:2.2.1.1]
CDS_466	K00615 E2.2.1.1, tktA, tktB	transketolase [EC:2.2.1.1]
CDS_480	K00615 E2.2.1.1, tktA, tktB	transketolase [EC:2.2.1.1]
CDS_874	K00615 E2.2.1.1, tktA, tktB	transketolase [EC:2.2.1.1]
CDS_918	K00615 E2.2.1.1, tktA, tktB	transketolase [EC:2.2.1.1]
CDS_1710	K00616 E2.2.1.2, talA, talB	transaldolase [EC:2.2.1.2]
CDS_1858	K00616 E2.2.1.2, talA, talB	transaldolase [EC:2.2.1.2]
CDS_8651	K00616 E2.2.1.2, talA, talB	transaldolase [EC:2.2.1.2]
CDS_12570	K00616 E2.2.1.2, talA, talB	transaldolase [EC:2.2.1.2]
CDS_14830	K00616 E2.2.1.2, talA, talB	transaldolase [EC:2.2.1.2]
CDS_1151	K01807 rpiA	ribose 5-phosphate isomerase A [EC:5.3.1.6]
CDS_1211	K01807 rpiA	ribose 5-phosphate isomerase A [EC:5.3.1.6]
CDS_4532	K01807 rpiA	ribose 5-phosphate isomerase A [EC:5.3.1.6]
CDS_4857	K01807 rpiA	ribose 5-phosphate isomerase A [EC:5.3.1.6]
CDS_18898	K01807 rpiA	ribose 5-phosphate isomerase A [EC:5.3.1.6]
CDS_25469	K01807 rpiA	ribose 5-phosphate isomerase A [EC:5.3.1.6]
CDS_27671	K01807 rpiA	ribose 5-phosphate isomerase A [EC:5.3.1.6]
CDS_30455	K01807 rpiA	ribose 5-phosphate isomerase A [EC:5.3.1.6]
CDS_34448	K01807 rpiA	ribose 5-phosphate isomerase A [EC:5.3.1.6]
CDS_37388	K01807 rpiA	ribose 5-phosphate isomerase A [EC:5.3.1.6]
CDS_29001	K00852 rbsK, RBKS	ribokinase [EC:2.7.1.15]
CDS_1125	K01835 pgm	phosphoglucomutase [EC:5.4.2.2]
CDS_1217	K01835 pgm	phosphoglucomutase [EC:5.4.2.2]
CDS_3013	K01835 pgm	phosphoglucomutase [EC:5.4.2.2]
CDS_8826	K00948 PRPS, prsA	ribose-phosphate pyrophosphokinase [EC:2.7.6.1]
CDS_12190	K00948 PRPS, prsA	ribose-phosphate pyrophosphokinase [EC:2.7.6.1]
CDS_13598	K00948 PRPS, prsA	ribose-phosphate pyrophosphokinase [EC:2.7.6.1]
CDS_227	K00131 gapN	glyceraldehyde-3-phosphate dehydrogenase (NADP+) [EC:1.2.1.9]
CDS_230	K00131 gapN	glyceraldehyde-3-phosphate dehydrogenase (NADP+) [EC:1.2.1.9]
CDS_20679	K00851 E2.7.1.12, gntK, idnK	gluconokinase [EC:2.7.1.12]
CDS_26286	K00851 E2.7.1.12, gntK, idnK	gluconokinase [EC:2.7.1.12]
CDS_32094	K00851 E2.7.1.12, gntK, idnK	gluconokinase [EC:2.7.1.12]
CDS_21	K01623 ALDO	fructose-bisphosphate aldolase, class I [EC:4.1.2.13]
CDS_23	K01623 ALDO	fructose-bisphosphate aldolase, class I [EC:4.1.2.13]
CDS_792	K01623 ALDO	fructose-bisphosphate aldolase, class I [EC:4.1.2.13]
CDS_820	K01623 ALDO	fructose-bisphosphate aldolase, class I [EC:4.1.2.13]
CDS_1095	K01623 ALDO	fructose-bisphosphate aldolase, class I [EC:4.1.2.13]
CDS_1107	K01623 ALDO	fructose-bisphosphate aldolase, class I [EC:4.1.2.13]
CDS_1841	K01623 ALDO	fructose-bisphosphate aldolase, class I [EC:4.1.2.13]
CDS_2022	K01623 ALDO	fructose-bisphosphate aldolase, class I [EC:4.1.2.13]
CDS_169	K03841 FBP, fbp	fructose-1,6-bisphosphatase I [EC:3.1.3.11]
CDS_170	K03841 FBP, fbp	fructose-1,6-bisphosphatase I [EC:3.1.3.11]
CDS_436	K03841 FBP, fbp	fructose-1,6-bisphosphatase I [EC:3.1.3.11]
CDS_443	K03841 FBP, fbp	fructose-1,6-bisphosphatase I [EC:3.1.3.11]
CDS_13564	K03841 FBP, fbp	fructose-1,6-bisphosphatase I [EC:3.1.3.11]
CDS_14605	K03841 FBP, fbp	fructose-1,6-bisphosphatase I [EC:3.1.3.11]
CDS_14877	K03841 FBP, fbp	fructose-1,6-bisphosphatase I [EC:3.1.3.11]
CDS_17408	K03841 FBP, fbp	fructose-1,6-bisphosphatase I [EC:3.1.3.11]
CDS_4470	K00850 pfkA, PFK	6-phosphofructokinase 1 [EC:2.7.1.11]
CDS_5401	K00850 pfkA, PFK	6-phosphofructokinase 1 [EC:2.7.1.11]
CDS_18319	K00850 pfkA, PFK	6-phosphofructokinase 1 [EC:2.7.1.11]
CDS_21051	K00850 pfkA, PFK	6-phosphofructokinase 1 [EC:2.7.1.11]
CDS_30260	K00850 pfkA, PFK	6-phosphofructokinase 1 [EC:2.7.1.11]
00040 Pentose and glucuronate interconversions [PATH:ko00040]
CDS_7008	K01051 E3.1.1.11	pectinesterase [EC:3.1.1.11]
CDS_7254	K01051 E3.1.1.11	pectinesterase [EC:3.1.1.11]
CDS_27691	K01051 E3.1.1.11	pectinesterase [EC:3.1.1.11]
CDS_33307	K01051 E3.1.1.11	pectinesterase [EC:3.1.1.11]
CDS_8048	K01728 E4.2.2.2, pel	pectate lyase [EC:4.2.2.2]
CDS_8408	K01728 E4.2.2.2, pel	pectate lyase [EC:4.2.2.2]
CDS_32033	K01728 E4.2.2.2, pel	pectate lyase [EC:4.2.2.2]
CDS_31620	K16190 GLCAK	glucuronokinase [EC:2.7.1.43]
CDS_8976	K12447 USP	UDP-sugar pyrophosphorylase [EC:2.7.7.64]
CDS_4172	K00012 UGDH, ugd	UDPglucose 6-dehydrogenase [EC:1.1.1.22]
CDS_4625	K00012 UGDH, ugd	UDPglucose 6-dehydrogenase [EC:1.1.1.22]
CDS_4953	K00012 UGDH, ugd	UDPglucose 6-dehydrogenase [EC:1.1.1.22]
CDS_1284	K00963 UGP2, galU, galF	UTP--glucose-1-phosphate uridylyltransferase [EC:2.7.7.9]
CDS_1475	K00963 UGP2, galU, galF	UTP--glucose-1-phosphate uridylyltransferase [EC:2.7.7.9]
CDS_531	K01783 rpe, RPE	ribulose-phosphate 3-epimerase [EC:5.1.3.1]
CDS_545	K01783 rpe, RPE	ribulose-phosphate 3-epimerase [EC:5.1.3.1]
CDS_549	K01783 rpe, RPE	ribulose-phosphate 3-epimerase [EC:5.1.3.1]
CDS_7979	K01783 rpe, RPE	ribulose-phosphate 3-epimerase [EC:5.1.3.1]
CDS_8338	K01783 rpe, RPE	ribulose-phosphate 3-epimerase [EC:5.1.3.1]
CDS_12947	K00854 xylB, XYLB	xylulokinase [EC:2.7.1.17]
CDS_10177	K01805 xylA	xylose isomerase [EC:5.3.1.5]
CDS_12475	K01805 xylA	xylose isomerase [EC:5.3.1.5]
CDS_5535	K00011 E1.1.1.21, AKR1	aldehyde reductase [EC:1.1.1.21]
CDS_5583	K00011 E1.1.1.21, AKR1	aldehyde reductase [EC:1.1.1.21]
CDS_819	K00128 E1.2.1.3	aldehyde dehydrogenase (NAD+) [EC:1.2.1.3]
CDS_871	K00128 E1.2.1.3	aldehyde dehydrogenase (NAD+) [EC:1.2.1.3]
CDS_7193	K00128 E1.2.1.3	aldehyde dehydrogenase (NAD+) [EC:1.2.1.3]
CDS_13354	K00128 E1.2.1.3	aldehyde dehydrogenase (NAD+) [EC:1.2.1.3]
CDS_16606	K00128 E1.2.1.3	aldehyde dehydrogenase (NAD+) [EC:1.2.1.3]
CDS_18233	K00128 E1.2.1.3	aldehyde dehydrogenase (NAD+) [EC:1.2.1.3]
00051 Fructose and mannose metabolism [PATH:ko00051]
CDS_14398	K00847 E2.7.1.4, scrK	fructokinase [EC:2.7.1.4]
CDS_16104	K00847 E2.7.1.4, scrK	fructokinase [EC:2.7.1.4]
CDS_17257	K00847 E2.7.1.4, scrK	fructokinase [EC:2.7.1.4]
CDS_26469	K01809 E5.3.1.8, manA	mannose-6-phosphate isomerase [EC:5.3.1.8]
CDS_27927	K01809 E5.3.1.8, manA	mannose-6-phosphate isomerase [EC:5.3.1.8]
CDS_4558	K17497 PMM	phosphomannomutase [EC:5.4.2.8]
CDS_5580	K17497 PMM	phosphomannomutase [EC:5.4.2.8]
CDS_5657	K17497 PMM	phosphomannomutase [EC:5.4.2.8]
CDS_5871	K17497 PMM	phosphomannomutase [EC:5.4.2.8]
CDS_5900	K17497 PMM	phosphomannomutase [EC:5.4.2.8]
CDS_6406	K17497 PMM	phosphomannomutase [EC:5.4.2.8]
CDS_6493	K17497 PMM	phosphomannomutase [EC:5.4.2.8]
CDS_7902	K17497 PMM	phosphomannomutase [EC:5.4.2.8]
CDS_3563	K00966 GMPP	mannose-1-phosphate guanylyltransferase [EC:2.7.7.13]
CDS_3810	K00966 GMPP	mannose-1-phosphate guanylyltransferase [EC:2.7.7.13]
CDS_3858	K00966 GMPP	mannose-1-phosphate guanylyltransferase [EC:2.7.7.13]
CDS_13488	K00966 GMPP	mannose-1-phosphate guanylyltransferase [EC:2.7.7.13]
CDS_24289	K01711 gmd, GMDS	GDPmannose 4,6-dehydratase [EC:4.2.1.47]
CDS_8603	K02377 TSTA3, fcl	GDP-L-fucose synthase [EC:1.1.1.271]
CDS_21071	K05305 FUK	fucokinase [EC:2.7.1.52]
CDS_3322	K00844 HK	hexokinase [EC:2.7.1.1]
CDS_3454	K00844 HK	hexokinase [EC:2.7.1.1]
CDS_4470	K00850 pfkA, PFK	6-phosphofructokinase 1 [EC:2.7.1.11]
CDS_5401	K00850 pfkA, PFK	6-phosphofructokinase 1 [EC:2.7.1.11]
CDS_18319	K00850 pfkA, PFK	6-phosphofructokinase 1 [EC:2.7.1.11]
CDS_21051	K00850 pfkA, PFK	6-phosphofructokinase 1 [EC:2.7.1.11]
CDS_30260	K00850 pfkA, PFK	6-phosphofructokinase 1 [EC:2.7.1.11]
CDS_7054	K00895 E2.7.1.90, pfk	pyrophosphate--fructose-6-phosphate 1-phosphotransferase [EC:2.7.1.90]
CDS_7158	K00895 E2.7.1.90, pfk	pyrophosphate--fructose-6-phosphate 1-phosphotransferase [EC:2.7.1.90]
CDS_8751	K00895 E2.7.1.90, pfk	pyrophosphate--fructose-6-phosphate 1-phosphotransferase [EC:2.7.1.90]
CDS_169	K03841 FBP, fbp	fructose-1,6-bisphosphatase I [EC:3.1.3.11]
CDS_170	K03841 FBP, fbp	fructose-1,6-bisphosphatase I [EC:3.1.3.11]
CDS_436	K03841 FBP, fbp	fructose-1,6-bisphosphatase I [EC:3.1.3.11]
CDS_443	K03841 FBP, fbp	fructose-1,6-bisphosphatase I [EC:3.1.3.11]
CDS_13564	K03841 FBP, fbp	fructose-1,6-bisphosphatase I [EC:3.1.3.11]
CDS_14605	K03841 FBP, fbp	fructose-1,6-bisphosphatase I [EC:3.1.3.11]
CDS_14877	K03841 FBP, fbp	fructose-1,6-bisphosphatase I [EC:3.1.3.11]
CDS_17408	K03841 FBP, fbp	fructose-1,6-bisphosphatase I [EC:3.1.3.11]
CDS_8991	K01103 PFKFB	6-phosphofructo-2-kinase / fructose-2,6-bisphosphatase [EC:2.7.1.105 3.1.3.46]
CDS_10179	K01103 PFKFB	6-phosphofructo-2-kinase / fructose-2,6-bisphosphatase [EC:2.7.1.105 3.1.3.46]
CDS_11093	K01103 PFKFB	6-phosphofructo-2-kinase / fructose-2,6-bisphosphatase [EC:2.7.1.105 3.1.3.46]
CDS_698	K00008 SORD, gutB	L-iditol 2-dehydrogenase [EC:1.1.1.14]
CDS_726	K00008 SORD, gutB	L-iditol 2-dehydrogenase [EC:1.1.1.14]
CDS_821	K00008 SORD, gutB	L-iditol 2-dehydrogenase [EC:1.1.1.14]
CDS_847	K00008 SORD, gutB	L-iditol 2-dehydrogenase [EC:1.1.1.14]
CDS_5535	K00011 E1.1.1.21, AKR1	aldehyde reductase [EC:1.1.1.21]
CDS_5583	K00011 E1.1.1.21, AKR1	aldehyde reductase [EC:1.1.1.21]
CDS_10177	K01805 xylA	xylose isomerase [EC:5.3.1.5]
CDS_12475	K01805 xylA	xylose isomerase [EC:5.3.1.5]
CDS_21	K01623 ALDO	fructose-bisphosphate aldolase, class I [EC:4.1.2.13]
CDS_23	K01623 ALDO	fructose-bisphosphate aldolase, class I [EC:4.1.2.13]
CDS_792	K01623 ALDO	fructose-bisphosphate aldolase, class I [EC:4.1.2.13]
CDS_820	K01623 ALDO	fructose-bisphosphate aldolase, class I [EC:4.1.2.13]
CDS_1095	K01623 ALDO	fructose-bisphosphate aldolase, class I [EC:4.1.2.13]
CDS_1107	K01623 ALDO	fructose-bisphosphate aldolase, class I [EC:4.1.2.13]
CDS_1841	K01623 ALDO	fructose-bisphosphate aldolase, class I [EC:4.1.2.13]
CDS_2022	K01623 ALDO	fructose-bisphosphate aldolase, class I [EC:4.1.2.13]
CDS_263	K01803 TPI, tpiA	triosephosphate isomerase (TIM) [EC:5.3.1.1]
CDS_269	K01803 TPI, tpiA	triosephosphate isomerase (TIM) [EC:5.3.1.1]
CDS_1103	K01803 TPI, tpiA	triosephosphate isomerase (TIM) [EC:5.3.1.1]
CDS_1236	K01803 TPI, tpiA	triosephosphate isomerase (TIM) [EC:5.3.1.1]
00052 Galactose metabolism [PATH:ko00052]
CDS_13992	K01785 galM, GALM	aldose 1-epimerase [EC:5.1.3.3]
CDS_14404	K01785 galM, GALM	aldose 1-epimerase [EC:5.1.3.3]
CDS_23057	K00849 galK	galactokinase [EC:2.7.1.6]
CDS_37906	K00965 galT, GALT	UDPglucose--hexose-1-phosphate uridylyltransferase [EC:2.7.7.12]
CDS_38285	K00965 galT, GALT	UDPglucose--hexose-1-phosphate uridylyltransferase [EC:2.7.7.12]
CDS_14145	K01784 galE, GALE	UDP-glucose 4-epimerase [EC:5.1.3.2]
CDS_15268	K01784 galE, GALE	UDP-glucose 4-epimerase [EC:5.1.3.2]
CDS_1284	K00963 UGP2, galU, galF	UTP--glucose-1-phosphate uridylyltransferase [EC:2.7.7.9]
CDS_1475	K00963 UGP2, galU, galF	UTP--glucose-1-phosphate uridylyltransferase [EC:2.7.7.9]
CDS_1125	K01835 pgm	phosphoglucomutase [EC:5.4.2.2]
CDS_1217	K01835 pgm	phosphoglucomutase [EC:5.4.2.2]
CDS_3013	K01835 pgm	phosphoglucomutase [EC:5.4.2.2]
CDS_3322	K00844 HK	hexokinase [EC:2.7.1.1]
CDS_3454	K00844 HK	hexokinase [EC:2.7.1.1]
CDS_18298	K01190 lacZ	beta-galactosidase [EC:3.2.1.23]
CDS_27772	K12309 GLB1, ELNR1	beta-galactosidase [EC:3.2.1.23]
CDS_39288	K12309 GLB1, ELNR1	beta-galactosidase [EC:3.2.1.23]
CDS_3942	K06617 E2.4.1.82	raffinose synthase [EC:2.4.1.82]
CDS_5817	K06617 E2.4.1.82	raffinose synthase [EC:2.4.1.82]
CDS_6182	K06617 E2.4.1.82	raffinose synthase [EC:2.4.1.82]
CDS_33227	K07407 E3.2.1.22B, galA, rafA	alpha-galactosidase [EC:3.2.1.22]
CDS_5535	K00011 E1.1.1.21, AKR1	aldehyde reductase [EC:1.1.1.21]
CDS_5583	K00011 E1.1.1.21, AKR1	aldehyde reductase [EC:1.1.1.21]
CDS_4470	K00850 pfkA, PFK	6-phosphofructokinase 1 [EC:2.7.1.11]
CDS_5401	K00850 pfkA, PFK	6-phosphofructokinase 1 [EC:2.7.1.11]
CDS_18319	K00850 pfkA, PFK	6-phosphofructokinase 1 [EC:2.7.1.11]
CDS_21051	K00850 pfkA, PFK	6-phosphofructokinase 1 [EC:2.7.1.11]
CDS_30260	K00850 pfkA, PFK	6-phosphofructokinase 1 [EC:2.7.1.11]
CDS_2383	K01193 E3.2.1.26, sacA	beta-fructofuranosidase [EC:3.2.1.26]
CDS_5841	K01193 E3.2.1.26, sacA	beta-fructofuranosidase [EC:3.2.1.26]
CDS_11437	K01187 malZ	alpha-glucosidase [EC:3.2.1.20]
CDS_22125	K01187 malZ	alpha-glucosidase [EC:3.2.1.20]
00053 Ascorbate and aldarate metabolism [PATH:ko00053]
CDS_4172	K00012 UGDH, ugd	UDPglucose 6-dehydrogenase [EC:1.1.1.22]
CDS_4625	K00012 UGDH, ugd	UDPglucose 6-dehydrogenase [EC:1.1.1.22]
CDS_4953	K00012 UGDH, ugd	UDPglucose 6-dehydrogenase [EC:1.1.1.22]
CDS_8976	K12447 USP	UDP-sugar pyrophosphorylase [EC:2.7.7.64]
CDS_31620	K16190 GLCAK	glucuronokinase [EC:2.7.1.43]
CDS_19884	K00469 MIOX	inositol oxygenase [EC:1.13.99.1]
CDS_2007	K10046 GME	GDP-D-mannose 3', 5'-epimerase [EC:5.1.3.18 5.1.3.-]
CDS_2015	K10046 GME	GDP-D-mannose 3', 5'-epimerase [EC:5.1.3.18 5.1.3.-]
CDS_2124	K10046 GME	GDP-D-mannose 3', 5'-epimerase [EC:5.1.3.18 5.1.3.-]
CDS_2978	K10046 GME	GDP-D-mannose 3', 5'-epimerase [EC:5.1.3.18 5.1.3.-]
CDS_3157	K10046 GME	GDP-D-mannose 3', 5'-epimerase [EC:5.1.3.18 5.1.3.-]
CDS_126	K14190 VTC2_5	GDP-L-galactose phosphorylase [EC:2.7.7.69]
CDS_140	K14190 VTC2_5	GDP-L-galactose phosphorylase [EC:2.7.7.69]
CDS_4769	K10047 VTC4	inositol-phosphate phosphatase / L-galactose 1-phosphate phosphatase [EC:3.1.3.25 3.1.3.-]
CDS_4828	K10047 VTC4	inositol-phosphate phosphatase / L-galactose 1-phosphate phosphatase [EC:3.1.3.25 3.1.3.-]
CDS_3376	K17744 GalDH	L-galactose dehydrogenase [EC:1.1.1.316]
CDS_3497	K17744 GalDH	L-galactose dehydrogenase [EC:1.1.1.316]
CDS_17865	K00225 GLDH	L-galactono-1,4-lactone dehydrogenase [EC:1.3.2.3]
CDS_18351	K00225 GLDH	L-galactono-1,4-lactone dehydrogenase [EC:1.3.2.3]
CDS_19510	K00225 GLDH	L-galactono-1,4-lactone dehydrogenase [EC:1.3.2.3]
CDS_19511	K00225 GLDH	L-galactono-1,4-lactone dehydrogenase [EC:1.3.2.3]
CDS_22204	K00225 GLDH	L-galactono-1,4-lactone dehydrogenase [EC:1.3.2.3]
CDS_23646	K00225 GLDH	L-galactono-1,4-lactone dehydrogenase [EC:1.3.2.3]
CDS_260	K08232 E1.6.5.4	monodehydroascorbate reductase (NADH) [EC:1.6.5.4]
CDS_261	K08232 E1.6.5.4	monodehydroascorbate reductase (NADH) [EC:1.6.5.4]
CDS_6032	K08232 E1.6.5.4	monodehydroascorbate reductase (NADH) [EC:1.6.5.4]
CDS_6106	K08232 E1.6.5.4	monodehydroascorbate reductase (NADH) [EC:1.6.5.4]
CDS_7110	K08232 E1.6.5.4	monodehydroascorbate reductase (NADH) [EC:1.6.5.4]
CDS_8460	K08232 E1.6.5.4	monodehydroascorbate reductase (NADH) [EC:1.6.5.4]
CDS_11968	K00423 E1.10.3.3	L-ascorbate oxidase [EC:1.10.3.3]
CDS_82	K00434 E1.11.1.11	L-ascorbate peroxidase [EC:1.11.1.11]
CDS_83	K00434 E1.11.1.11	L-ascorbate peroxidase [EC:1.11.1.11]
CDS_453	K00434 E1.11.1.11	L-ascorbate peroxidase [EC:1.11.1.11]
CDS_472	K00434 E1.11.1.11	L-ascorbate peroxidase [EC:1.11.1.11]
CDS_476	K00434 E1.11.1.11	L-ascorbate peroxidase [EC:1.11.1.11]
CDS_483	K00434 E1.11.1.11	L-ascorbate peroxidase [EC:1.11.1.11]
CDS_3400	K00434 E1.11.1.11	L-ascorbate peroxidase [EC:1.11.1.11]
CDS_4171	K00434 E1.11.1.11	L-ascorbate peroxidase [EC:1.11.1.11]
CDS_4786	K00434 E1.11.1.11	L-ascorbate peroxidase [EC:1.11.1.11]
CDS_6388	K00434 E1.11.1.11	L-ascorbate peroxidase [EC:1.11.1.11]
CDS_9034	K00434 E1.11.1.11	L-ascorbate peroxidase [EC:1.11.1.11]
CDS_9553	K00434 E1.11.1.11	L-ascorbate peroxidase [EC:1.11.1.11]
CDS_11074	K00434 E1.11.1.11	L-ascorbate peroxidase [EC:1.11.1.11]
CDS_819	K00128 E1.2.1.3	aldehyde dehydrogenase (NAD+) [EC:1.2.1.3]
CDS_871	K00128 E1.2.1.3	aldehyde dehydrogenase (NAD+) [EC:1.2.1.3]
CDS_7193	K00128 E1.2.1.3	aldehyde dehydrogenase (NAD+) [EC:1.2.1.3]
CDS_13354	K00128 E1.2.1.3	aldehyde dehydrogenase (NAD+) [EC:1.2.1.3]
CDS_16606	K00128 E1.2.1.3	aldehyde dehydrogenase (NAD+) [EC:1.2.1.3]
CDS_18233	K00128 E1.2.1.3	aldehyde dehydrogenase (NAD+) [EC:1.2.1.3]
CDS_2318	K14085 ALDH7A1	aldehyde dehydrogenase family 7 member A1 [EC:1.2.1.31 1.2.1.8 1.2.1.3]
CDS_2582	K14085 ALDH7A1	aldehyde dehydrogenase family 7 member A1 [EC:1.2.1.31 1.2.1.8 1.2.1.3]
00500 Starch and sucrose metabolism [PATH:ko00500]
CDS_2383	K01193 E3.2.1.26, sacA	beta-fructofuranosidase [EC:3.2.1.26]
CDS_5841	K01193 E3.2.1.26, sacA	beta-fructofuranosidase [EC:3.2.1.26]
CDS_3225	K00696 E2.4.1.14	sucrose-phosphate synthase [EC:2.4.1.14]
CDS_11314	K00696 E2.4.1.14	sucrose-phosphate synthase [EC:2.4.1.14]
CDS_11703	K00696 E2.4.1.14	sucrose-phosphate synthase [EC:2.4.1.14]
CDS_18044	K00696 E2.4.1.14	sucrose-phosphate synthase [EC:2.4.1.14]
CDS_1890	K00695 E2.4.1.13	sucrose synthase [EC:2.4.1.13]
CDS_4831	K00695 E2.4.1.13	sucrose synthase [EC:2.4.1.13]
CDS_11437	K01187 malZ	alpha-glucosidase [EC:3.2.1.20]
CDS_22125	K01187 malZ	alpha-glucosidase [EC:3.2.1.20]
CDS_503	K01188 E3.2.1.21	beta-glucosidase [EC:3.2.1.21]
CDS_525	K01188 E3.2.1.21	beta-glucosidase [EC:3.2.1.21]
CDS_9088	K05349 bglX	beta-glucosidase [EC:3.2.1.21]
CDS_9216	K05349 bglX	beta-glucosidase [EC:3.2.1.21]
CDS_10390	K05349 bglX	beta-glucosidase [EC:3.2.1.21]
CDS_866	K05350 bglB	beta-glucosidase [EC:3.2.1.21]
CDS_894	K05350 bglB	beta-glucosidase [EC:3.2.1.21]
CDS_1617	K05350 bglB	beta-glucosidase [EC:3.2.1.21]
CDS_1811	K05350 bglB	beta-glucosidase [EC:3.2.1.21]
CDS_4919	K01087 otsB	trehalose 6-phosphate phosphatase [EC:3.1.3.12]
CDS_5217	K01087 otsB	trehalose 6-phosphate phosphatase [EC:3.1.3.12]
CDS_12278	K01087 otsB	trehalose 6-phosphate phosphatase [EC:3.1.3.12]
CDS_12539	K01087 otsB	trehalose 6-phosphate phosphatase [EC:3.1.3.12]
CDS_16090	K01087 otsB	trehalose 6-phosphate phosphatase [EC:3.1.3.12]
CDS_21565	K01087 otsB	trehalose 6-phosphate phosphatase [EC:3.1.3.12]
CDS_3224	K16055 TPS	trehalose 6-phosphate synthase/phosphatase [EC:2.4.1.15 3.1.3.12]
CDS_8346	K16055 TPS	trehalose 6-phosphate synthase/phosphatase [EC:2.4.1.15 3.1.3.12]
CDS_9336	K01194 E3.2.1.28, treA, treF	alpha,alpha-trehalase [EC:3.2.1.28]
CDS_9793	K01194 E3.2.1.28, treA, treF	alpha,alpha-trehalase [EC:3.2.1.28]
CDS_34640	K02438 treX, glgX	glycogen operon protein [EC:3.2.1.-]
CDS_4172	K00012 UGDH, ugd	UDPglucose 6-dehydrogenase [EC:1.1.1.22]
CDS_4625	K00012 UGDH, ugd	UDPglucose 6-dehydrogenase [EC:1.1.1.22]
CDS_4953	K00012 UGDH, ugd	UDPglucose 6-dehydrogenase [EC:1.1.1.22]
CDS_4546	K08679 E5.1.3.6	UDP-glucuronate 4-epimerase [EC:5.1.3.6]
CDS_15456	K08679 E5.1.3.6	UDP-glucuronate 4-epimerase [EC:5.1.3.6]
CDS_18177	K08679 E5.1.3.6	UDP-glucuronate 4-epimerase [EC:5.1.3.6]
CDS_28744	K08679 E5.1.3.6	UDP-glucuronate 4-epimerase [EC:5.1.3.6]
CDS_3186	K13648 GAUT	alpha-1,4-galacturonosyltransferase [EC:2.4.1.43]
CDS_3669	K13648 GAUT	alpha-1,4-galacturonosyltransferase [EC:2.4.1.43]
CDS_17941	K13648 GAUT	alpha-1,4-galacturonosyltransferase [EC:2.4.1.43]
CDS_20786	K13648 GAUT	alpha-1,4-galacturonosyltransferase [EC:2.4.1.43]
CDS_24273	K13648 GAUT	alpha-1,4-galacturonosyltransferase [EC:2.4.1.43]
CDS_33458	K13648 GAUT	alpha-1,4-galacturonosyltransferase [EC:2.4.1.43]
CDS_7008	K01051 E3.1.1.11	pectinesterase [EC:3.1.1.11]
CDS_7254	K01051 E3.1.1.11	pectinesterase [EC:3.1.1.11]
CDS_27691	K01051 E3.1.1.11	pectinesterase [EC:3.1.1.11]
CDS_33307	K01051 E3.1.1.11	pectinesterase [EC:3.1.1.11]
CDS_1284	K00963 UGP2, galU, galF	UTP--glucose-1-phosphate uridylyltransferase [EC:2.7.7.9]
CDS_1475	K00963 UGP2, galU, galF	UTP--glucose-1-phosphate uridylyltransferase [EC:2.7.7.9]
CDS_1125	K01835 pgm	phosphoglucomutase [EC:5.4.2.2]
CDS_1217	K01835 pgm	phosphoglucomutase [EC:5.4.2.2]
CDS_3013	K01835 pgm	phosphoglucomutase [EC:5.4.2.2]
CDS_3322	K00844 HK	hexokinase [EC:2.7.1.1]
CDS_3454	K00844 HK	hexokinase [EC:2.7.1.1]
CDS_2814	K01810 GPI, pgi	glucose-6-phosphate isomerase [EC:5.3.1.9]
CDS_5808	K01810 GPI, pgi	glucose-6-phosphate isomerase [EC:5.3.1.9]
CDS_5959	K01810 GPI, pgi	glucose-6-phosphate isomerase [EC:5.3.1.9]
CDS_14398	K00847 E2.7.1.4, scrK	fructokinase [EC:2.7.1.4]
CDS_16104	K00847 E2.7.1.4, scrK	fructokinase [EC:2.7.1.4]
CDS_17257	K00847 E2.7.1.4, scrK	fructokinase [EC:2.7.1.4]
CDS_700	K00975 glgC	glucose-1-phosphate adenylyltransferase [EC:2.7.7.27]
CDS_716	K00975 glgC	glucose-1-phosphate adenylyltransferase [EC:2.7.7.27]
CDS_981	K00975 glgC	glucose-1-phosphate adenylyltransferase [EC:2.7.7.27]
CDS_1243	K00975 glgC	glucose-1-phosphate adenylyltransferase [EC:2.7.7.27]
CDS_1282	K00975 glgC	glucose-1-phosphate adenylyltransferase [EC:2.7.7.27]
CDS_1291	K00975 glgC	glucose-1-phosphate adenylyltransferase [EC:2.7.7.27]
CDS_4345	K00703 E2.4.1.21, glgA	starch synthase [EC:2.4.1.21]
CDS_1652	K00700 glgB	1,4-alpha-glucan branching enzyme [EC:2.4.1.18]
CDS_1743	K00700 glgB	1,4-alpha-glucan branching enzyme [EC:2.4.1.18]
CDS_2099	K00700 glgB	1,4-alpha-glucan branching enzyme [EC:2.4.1.18]
CDS_717	K00688 E2.4.1.1, glgP, PYG	starch phosphorylase [EC:2.4.1.1]
CDS_6870	K00688 E2.4.1.1, glgP, PYG	starch phosphorylase [EC:2.4.1.1]
CDS_7730	K00688 E2.4.1.1, glgP, PYG	starch phosphorylase [EC:2.4.1.1]
CDS_298	K01177 E3.2.1.2	beta-amylase [EC:3.2.1.2]
CDS_308	K01177 E3.2.1.2	beta-amylase [EC:3.2.1.2]
CDS_9084	K01177 E3.2.1.2	beta-amylase [EC:3.2.1.2]
CDS_5416	K00705 malQ	4-alpha-glucanotransferase [EC:2.4.1.25]
CDS_10355	K00705 malQ	4-alpha-glucanotransferase [EC:2.4.1.25]
CDS_18839	K00705 malQ	4-alpha-glucanotransferase [EC:2.4.1.25]
CDS_20222	K00705 malQ	4-alpha-glucanotransferase [EC:2.4.1.25]
00520 Amino sugar and nucleotide sugar metabolism [PATH:ko00520]
CDS_138	K01183 E3.2.1.14	chitinase [EC:3.2.1.14]
CDS_142	K01183 E3.2.1.14	chitinase [EC:3.2.1.14]
CDS_689	K01183 E3.2.1.14	chitinase [EC:3.2.1.14]
CDS_702	K01183 E3.2.1.14	chitinase [EC:3.2.1.14]
CDS_21208	K01183 E3.2.1.14	chitinase [EC:3.2.1.14]
CDS_3045	K12373 HEXA_B	hexosaminidase [EC:3.2.1.52]
CDS_3535	K12373 HEXA_B	hexosaminidase [EC:3.2.1.52]
CDS_26477	K01836 E5.4.2.3	phosphoacetylglucosamine mutase [EC:5.4.2.3]
CDS_33945	K01836 E5.4.2.3	phosphoacetylglucosamine mutase [EC:5.4.2.3]
CDS_19915	K00972 UAP1	UDP-N-acetylglucosamine pyrophosphorylase [EC:2.7.7.23]
CDS_1247	K00326 E1.6.2.2	cytochrome-b5 reductase [EC:1.6.2.2]
CDS_1310	K00326 E1.6.2.2	cytochrome-b5 reductase [EC:1.6.2.2]
CDS_5207	K00326 E1.6.2.2	cytochrome-b5 reductase [EC:1.6.2.2]
CDS_5224	K00326 E1.6.2.2	cytochrome-b5 reductase [EC:1.6.2.2]
CDS_10648	K00326 E1.6.2.2	cytochrome-b5 reductase [EC:1.6.2.2]
CDS_11761	K00326 E1.6.2.2	cytochrome-b5 reductase [EC:1.6.2.2]
CDS_3322	K00844 HK	hexokinase [EC:2.7.1.1]
CDS_3454	K00844 HK	hexokinase [EC:2.7.1.1]
CDS_20244	K00621 E2.3.1.4, GNA1	glucosamine-phosphate N-acetyltransferase [EC:2.3.1.4]
CDS_24524	K00621 E2.3.1.4, GNA1	glucosamine-phosphate N-acetyltransferase [EC:2.3.1.4]
CDS_14398	K00847 E2.7.1.4, scrK	fructokinase [EC:2.7.1.4]
CDS_16104	K00847 E2.7.1.4, scrK	fructokinase [EC:2.7.1.4]
CDS_17257	K00847 E2.7.1.4, scrK	fructokinase [EC:2.7.1.4]
CDS_27999	K00820 E2.6.1.16, glmS	glucosamine--fructose-6-phosphate aminotransferase (isomerizing) [EC:2.6.1.16]
CDS_32102	K00820 E2.6.1.16, glmS	glucosamine--fructose-6-phosphate aminotransferase (isomerizing) [EC:2.6.1.16]
CDS_35943	K00820 E2.6.1.16, glmS	glucosamine--fructose-6-phosphate aminotransferase (isomerizing) [EC:2.6.1.16]
CDS_40590	K00820 E2.6.1.16, glmS	glucosamine--fructose-6-phosphate aminotransferase (isomerizing) [EC:2.6.1.16]
CDS_23157	K12446 E2.7.1.46	L-arabinokinase [EC:2.7.1.46]
CDS_8976	K12447 USP	UDP-sugar pyrophosphorylase [EC:2.7.7.64]
CDS_14512	K01209 E3.2.1.55, abfA	alpha-N-arabinofuranosidase [EC:3.2.1.55]
CDS_12846	K12448 UXE	UDP-arabinose 4-epimerase [EC:5.1.3.5]
CDS_31620	K16190 GLCAK	glucuronokinase [EC:2.7.1.43]
CDS_11017	K12449 AXS	UDP-apiose/xylose synthase
CDS_2814	K01810 GPI, pgi	glucose-6-phosphate isomerase [EC:5.3.1.9]
CDS_5808	K01810 GPI, pgi	glucose-6-phosphate isomerase [EC:5.3.1.9]
CDS_5959	K01810 GPI, pgi	glucose-6-phosphate isomerase [EC:5.3.1.9]
CDS_1125	K01835 pgm	phosphoglucomutase [EC:5.4.2.2]
CDS_1217	K01835 pgm	phosphoglucomutase [EC:5.4.2.2]
CDS_3013	K01835 pgm	phosphoglucomutase [EC:5.4.2.2]
CDS_1284	K00963 UGP2, galU, galF	UTP--glucose-1-phosphate uridylyltransferase [EC:2.7.7.9]
CDS_1475	K00963 UGP2, galU, galF	UTP--glucose-1-phosphate uridylyltransferase [EC:2.7.7.9]
CDS_37906	K00965 galT, GALT	UDPglucose--hexose-1-phosphate uridylyltransferase [EC:2.7.7.12]
CDS_38285	K00965 galT, GALT	UDPglucose--hexose-1-phosphate uridylyltransferase [EC:2.7.7.12]
CDS_4092	K12450 RHM	UDP-glucose 4,6-dehydratase [EC:4.2.1.76]
CDS_3411	K12451 UER1	3,5-epimerase/4-reductase [EC:5.1.3.- 1.1.1.-]
CDS_4249	K12451 UER1	3,5-epimerase/4-reductase [EC:5.1.3.- 1.1.1.-]
CDS_4172	K00012 UGDH, ugd	UDPglucose 6-dehydrogenase [EC:1.1.1.22]
CDS_4625	K00012 UGDH, ugd	UDPglucose 6-dehydrogenase [EC:1.1.1.22]
CDS_4953	K00012 UGDH, ugd	UDPglucose 6-dehydrogenase [EC:1.1.1.22]
CDS_2072	K06118 E3.13.1.1, sqd1, sqdb	UDP-sulfoquinovose synthase [EC:3.13.1.1]
CDS_2141	K06118 E3.13.1.1, sqd1, sqdb	UDP-sulfoquinovose synthase [EC:3.13.1.1]
CDS_23057	K00849 galK	galactokinase [EC:2.7.1.6]
CDS_14145	K01784 galE, GALE	UDP-glucose 4-epimerase [EC:5.1.3.2]
CDS_15268	K01784 galE, GALE	UDP-glucose 4-epimerase [EC:5.1.3.2]
CDS_4546	K08679 E5.1.3.6	UDP-glucuronate 4-epimerase [EC:5.1.3.6]
CDS_15456	K08679 E5.1.3.6	UDP-glucuronate 4-epimerase [EC:5.1.3.6]
CDS_18177	K08679 E5.1.3.6	UDP-glucuronate 4-epimerase [EC:5.1.3.6]
CDS_28744	K08679 E5.1.3.6	UDP-glucuronate 4-epimerase [EC:5.1.3.6]
CDS_3186	K13648 GAUT	alpha-1,4-galacturonosyltransferase [EC:2.4.1.43]
CDS_3669	K13648 GAUT	alpha-1,4-galacturonosyltransferase [EC:2.4.1.43]
CDS_17941	K13648 GAUT	alpha-1,4-galacturonosyltransferase [EC:2.4.1.43]
CDS_20786	K13648 GAUT	alpha-1,4-galacturonosyltransferase [EC:2.4.1.43]
CDS_24273	K13648 GAUT	alpha-1,4-galacturonosyltransferase [EC:2.4.1.43]
CDS_33458	K13648 GAUT	alpha-1,4-galacturonosyltransferase [EC:2.4.1.43]
CDS_4558	K17497 PMM	phosphomannomutase [EC:5.4.2.8]
CDS_5580	K17497 PMM	phosphomannomutase [EC:5.4.2.8]
CDS_5657	K17497 PMM	phosphomannomutase [EC:5.4.2.8]
CDS_5871	K17497 PMM	phosphomannomutase [EC:5.4.2.8]
CDS_5900	K17497 PMM	phosphomannomutase [EC:5.4.2.8]
CDS_6406	K17497 PMM	phosphomannomutase [EC:5.4.2.8]
CDS_6493	K17497 PMM	phosphomannomutase [EC:5.4.2.8]
CDS_7902	K17497 PMM	phosphomannomutase [EC:5.4.2.8]
CDS_3563	K00966 GMPP	mannose-1-phosphate guanylyltransferase [EC:2.7.7.13]
CDS_3810	K00966 GMPP	mannose-1-phosphate guanylyltransferase [EC:2.7.7.13]
CDS_3858	K00966 GMPP	mannose-1-phosphate guanylyltransferase [EC:2.7.7.13]
CDS_13488	K00966 GMPP	mannose-1-phosphate guanylyltransferase [EC:2.7.7.13]
CDS_24289	K01711 gmd, GMDS	GDPmannose 4,6-dehydratase [EC:4.2.1.47]
CDS_26469	K01809 E5.3.1.8, manA	mannose-6-phosphate isomerase [EC:5.3.1.8]
CDS_27927	K01809 E5.3.1.8, manA	mannose-6-phosphate isomerase [EC:5.3.1.8]
CDS_2007	K10046 GME	GDP-D-mannose 3', 5'-epimerase [EC:5.1.3.18 5.1.3.-]
CDS_2015	K10046 GME	GDP-D-mannose 3', 5'-epimerase [EC:5.1.3.18 5.1.3.-]
CDS_2124	K10046 GME	GDP-D-mannose 3', 5'-epimerase [EC:5.1.3.18 5.1.3.-]
CDS_2978	K10046 GME	GDP-D-mannose 3', 5'-epimerase [EC:5.1.3.18 5.1.3.-]
CDS_3157	K10046 GME	GDP-D-mannose 3', 5'-epimerase [EC:5.1.3.18 5.1.3.-]
CDS_21071	K05305 FUK	fucokinase [EC:2.7.1.52]
CDS_8603	K02377 TSTA3, fcl	GDP-L-fucose synthase [EC:1.1.1.271]
CDS_700	K00975 glgC	glucose-1-phosphate adenylyltransferase [EC:2.7.7.27]
CDS_716	K00975 glgC	glucose-1-phosphate adenylyltransferase [EC:2.7.7.27]
CDS_981	K00975 glgC	glucose-1-phosphate adenylyltransferase [EC:2.7.7.27]
CDS_1243	K00975 glgC	glucose-1-phosphate adenylyltransferase [EC:2.7.7.27]
CDS_1282	K00975 glgC	glucose-1-phosphate adenylyltransferase [EC:2.7.7.27]
CDS_1291	K00975 glgC	glucose-1-phosphate adenylyltransferase [EC:2.7.7.27]
00620 Pyruvate metabolism [PATH:ko00620]
CDS_6063	K01895 ACSS, acs	acetyl-CoA synthetase [EC:6.2.1.1]
CDS_7446	K01895 ACSS, acs	acetyl-CoA synthetase [EC:6.2.1.1]
CDS_1567	K00161 PDHA, pdhA	pyruvate dehydrogenase E1 component subunit alpha [EC:1.2.4.1]
CDS_1680	K00161 PDHA, pdhA	pyruvate dehydrogenase E1 component subunit alpha [EC:1.2.4.1]
CDS_5578	K00161 PDHA, pdhA	pyruvate dehydrogenase E1 component subunit alpha [EC:1.2.4.1]
CDS_6845	K00161 PDHA, pdhA	pyruvate dehydrogenase E1 component subunit alpha [EC:1.2.4.1]
CDS_6884	K00161 PDHA, pdhA	pyruvate dehydrogenase E1 component subunit alpha [EC:1.2.4.1]
CDS_4106	K00162 PDHB, pdhB	pyruvate dehydrogenase E1 component subunit beta [EC:1.2.4.1]
CDS_4683	K00162 PDHB, pdhB	pyruvate dehydrogenase E1 component subunit beta [EC:1.2.4.1]
CDS_4954	K00162 PDHB, pdhB	pyruvate dehydrogenase E1 component subunit beta [EC:1.2.4.1]
CDS_10229	K00162 PDHB, pdhB	pyruvate dehydrogenase E1 component subunit beta [EC:1.2.4.1]
CDS_11054	K00162 PDHB, pdhB	pyruvate dehydrogenase E1 component subunit beta [EC:1.2.4.1]
CDS_12106	K00162 PDHB, pdhB	pyruvate dehydrogenase E1 component subunit beta [EC:1.2.4.1]
CDS_5539	K00627 DLAT, aceF, pdhC	pyruvate dehydrogenase E2 component (dihydrolipoamide acetyltransferase) [EC:2.3.1.12]
CDS_7146	K00627 DLAT, aceF, pdhC	pyruvate dehydrogenase E2 component (dihydrolipoamide acetyltransferase) [EC:2.3.1.12]
CDS_14079	K00627 DLAT, aceF, pdhC	pyruvate dehydrogenase E2 component (dihydrolipoamide acetyltransferase) [EC:2.3.1.12]
CDS_15146	K00627 DLAT, aceF, pdhC	pyruvate dehydrogenase E2 component (dihydrolipoamide acetyltransferase) [EC:2.3.1.12]
CDS_15400	K00627 DLAT, aceF, pdhC	pyruvate dehydrogenase E2 component (dihydrolipoamide acetyltransferase) [EC:2.3.1.12]
CDS_781	K00382 DLD, lpd, pdhD	dihydrolipoamide dehydrogenase [EC:1.8.1.4]
CDS_789	K00382 DLD, lpd, pdhD	dihydrolipoamide dehydrogenase [EC:1.8.1.4]
CDS_9200	K00382 DLD, lpd, pdhD	dihydrolipoamide dehydrogenase [EC:1.8.1.4]
CDS_2003	K00873 PK, pyk	pyruvate kinase [EC:2.7.1.40]
CDS_2013	K00873 PK, pyk	pyruvate kinase [EC:2.7.1.40]
CDS_2127	K00873 PK, pyk	pyruvate kinase [EC:2.7.1.40]
CDS_4035	K00873 PK, pyk	pyruvate kinase [EC:2.7.1.40]
CDS_4349	K00873 PK, pyk	pyruvate kinase [EC:2.7.1.40]
CDS_4359	K00873 PK, pyk	pyruvate kinase [EC:2.7.1.40]
CDS_7423	K00873 PK, pyk	pyruvate kinase [EC:2.7.1.40]
CDS_10406	K00873 PK, pyk	pyruvate kinase [EC:2.7.1.40]
CDS_10689	K00873 PK, pyk	pyruvate kinase [EC:2.7.1.40]
CDS_11085	K00873 PK, pyk	pyruvate kinase [EC:2.7.1.40]
CDS_13208	K00873 PK, pyk	pyruvate kinase [EC:2.7.1.40]
CDS_14467	K00873 PK, pyk	pyruvate kinase [EC:2.7.1.40]
CDS_14892	K00873 PK, pyk	pyruvate kinase [EC:2.7.1.40]
CDS_16378	K00873 PK, pyk	pyruvate kinase [EC:2.7.1.40]
CDS_18041	K00873 PK, pyk	pyruvate kinase [EC:2.7.1.40]
CDS_22571	K00873 PK, pyk	pyruvate kinase [EC:2.7.1.40]
CDS_25376	K00873 PK, pyk	pyruvate kinase [EC:2.7.1.40]
CDS_2410	K01962 accA	acetyl-CoA carboxylase carboxyl transferase subunit alpha [EC:6.4.1.2]
CDS_2959	K01962 accA	acetyl-CoA carboxylase carboxyl transferase subunit alpha [EC:6.4.1.2]
CDS_7826	K02160 accB, bccP	acetyl-CoA carboxylase biotin carboxyl carrier protein
CDS_8192	K02160 accB, bccP	acetyl-CoA carboxylase biotin carboxyl carrier protein
CDS_9001	K02160 accB, bccP	acetyl-CoA carboxylase biotin carboxyl carrier protein
CDS_9777	K02160 accB, bccP	acetyl-CoA carboxylase biotin carboxyl carrier protein
CDS_7470	K01961 accC	acetyl-CoA carboxylase, biotin carboxylase subunit [EC:6.4.1.2 6.3.4.14]
CDS_12717	K01963 accD	acetyl-CoA carboxylase carboxyl transferase subunit beta [EC:6.4.1.2]
CDS_2117	K11262 ACAC	acetyl-CoA carboxylase / biotin carboxylase [EC:6.4.1.2 6.3.4.14]
CDS_18276	K01512 acyP	acylphosphatase [EC:3.6.1.7]
CDS_18624	K01512 acyP	acylphosphatase [EC:3.6.1.7]
CDS_819	K00128 E1.2.1.3	aldehyde dehydrogenase (NAD+) [EC:1.2.1.3]
CDS_871	K00128 E1.2.1.3	aldehyde dehydrogenase (NAD+) [EC:1.2.1.3]
CDS_7193	K00128 E1.2.1.3	aldehyde dehydrogenase (NAD+) [EC:1.2.1.3]
CDS_13354	K00128 E1.2.1.3	aldehyde dehydrogenase (NAD+) [EC:1.2.1.3]
CDS_16606	K00128 E1.2.1.3	aldehyde dehydrogenase (NAD+) [EC:1.2.1.3]
CDS_18233	K00128 E1.2.1.3	aldehyde dehydrogenase (NAD+) [EC:1.2.1.3]
CDS_2318	K14085 ALDH7A1	aldehyde dehydrogenase family 7 member A1 [EC:1.2.1.31 1.2.1.8 1.2.1.3]
CDS_2582	K14085 ALDH7A1	aldehyde dehydrogenase family 7 member A1 [EC:1.2.1.31 1.2.1.8 1.2.1.3]
CDS_23771	K00016 LDH, ldh	L-lactate dehydrogenase [EC:1.1.1.27]
CDS_25329	K00016 LDH, ldh	L-lactate dehydrogenase [EC:1.1.1.27]
CDS_18872	K00102 E1.1.2.4, dld	D-lactate dehydrogenase (cytochrome) [EC:1.1.2.4]
CDS_507	K01759 E4.4.1.5, GLO1, gloA	lactoylglutathione lyase [EC:4.4.1.5]
CDS_509	K01759 E4.4.1.5, GLO1, gloA	lactoylglutathione lyase [EC:4.4.1.5]
CDS_1337	K01759 E4.4.1.5, GLO1, gloA	lactoylglutathione lyase [EC:4.4.1.5]
CDS_1413	K01759 E4.4.1.5, GLO1, gloA	lactoylglutathione lyase [EC:4.4.1.5]
CDS_12138	K01759 E4.4.1.5, GLO1, gloA	lactoylglutathione lyase [EC:4.4.1.5]
CDS_13252	K01759 E4.4.1.5, GLO1, gloA	lactoylglutathione lyase [EC:4.4.1.5]
CDS_13979	K01759 E4.4.1.5, GLO1, gloA	lactoylglutathione lyase [EC:4.4.1.5]
CDS_15802	K01759 E4.4.1.5, GLO1, gloA	lactoylglutathione lyase [EC:4.4.1.5]
CDS_2818	K01069 E3.1.2.6, gloB	hydroxyacylglutathione hydrolase [EC:3.1.2.6]
CDS_3268	K01069 E3.1.2.6, gloB	hydroxyacylglutathione hydrolase [EC:3.1.2.6]
CDS_20072	K01069 E3.1.2.6, gloB	hydroxyacylglutathione hydrolase [EC:3.1.2.6]
CDS_31150	K01069 E3.1.2.6, gloB	hydroxyacylglutathione hydrolase [EC:3.1.2.6]
CDS_5535	K00011 E1.1.1.21, AKR1	aldehyde reductase [EC:1.1.1.21]
CDS_5583	K00011 E1.1.1.21, AKR1	aldehyde reductase [EC:1.1.1.21]
CDS_3755	K00028 E1.1.1.39	malate dehydrogenase (decarboxylating) [EC:1.1.1.39]
CDS_4333	K00028 E1.1.1.39	malate dehydrogenase (decarboxylating) [EC:1.1.1.39]
CDS_7328	K00028 E1.1.1.39	malate dehydrogenase (decarboxylating) [EC:1.1.1.39]
CDS_185	K00029 E1.1.1.40, maeB	malate dehydrogenase (oxaloacetate-decarboxylating)(NADP+) [EC:1.1.1.40]
CDS_189	K00029 E1.1.1.40, maeB	malate dehydrogenase (oxaloacetate-decarboxylating)(NADP+) [EC:1.1.1.40]
CDS_1296	K00029 E1.1.1.40, maeB	malate dehydrogenase (oxaloacetate-decarboxylating)(NADP+) [EC:1.1.1.40]
CDS_1479	K00029 E1.1.1.40, maeB	malate dehydrogenase (oxaloacetate-decarboxylating)(NADP+) [EC:1.1.1.40]
CDS_579	K00025 MDH1	malate dehydrogenase [EC:1.1.1.37]
CDS_625	K00025 MDH1	malate dehydrogenase [EC:1.1.1.37]
CDS_302	K00026 MDH2	malate dehydrogenase [EC:1.1.1.37]
CDS_311	K00026 MDH2	malate dehydrogenase [EC:1.1.1.37]
CDS_1555	K00026 MDH2	malate dehydrogenase [EC:1.1.1.37]
CDS_1657	K00026 MDH2	malate dehydrogenase [EC:1.1.1.37]
CDS_1829	K00026 MDH2	malate dehydrogenase [EC:1.1.1.37]
CDS_2150	K00026 MDH2	malate dehydrogenase [EC:1.1.1.37]
CDS_2303	K00026 MDH2	malate dehydrogenase [EC:1.1.1.37]
CDS_3172	K00026 MDH2	malate dehydrogenase [EC:1.1.1.37]
CDS_3181	K00026 MDH2	malate dehydrogenase [EC:1.1.1.37]
CDS_818	K00051 E1.1.1.82	malate dehydrogenase (NADP+) [EC:1.1.1.82]
CDS_858	K00051 E1.1.1.82	malate dehydrogenase (NADP+) [EC:1.1.1.82]
CDS_8021	K01679 E4.2.1.2B, fumC	fumarate hydratase, class II [EC:4.2.1.2]
CDS_8108	K01679 E4.2.1.2B, fumC	fumarate hydratase, class II [EC:4.2.1.2]
CDS_12832	K01679 E4.2.1.2B, fumC	fumarate hydratase, class II [EC:4.2.1.2]
CDS_14319	K01679 E4.2.1.2B, fumC	fumarate hydratase, class II [EC:4.2.1.2]
CDS_41050	K01679 E4.2.1.2B, fumC	fumarate hydratase, class II [EC:4.2.1.2]
CDS_41067	K01679 E4.2.1.2B, fumC	fumarate hydratase, class II [EC:4.2.1.2]
CDS_939	K01595 ppc	phosphoenolpyruvate carboxylase [EC:4.1.1.31]
CDS_988	K01595 ppc	phosphoenolpyruvate carboxylase [EC:4.1.1.31]
CDS_1052	K01595 ppc	phosphoenolpyruvate carboxylase [EC:4.1.1.31]
CDS_1072	K01595 ppc	phosphoenolpyruvate carboxylase [EC:4.1.1.31]
CDS_1196	K01595 ppc	phosphoenolpyruvate carboxylase [EC:4.1.1.31]
CDS_2698	K01610 E4.1.1.49, pckA	phosphoenolpyruvate carboxykinase (ATP) [EC:4.1.1.49]
CDS_2965	K01610 E4.1.1.49, pckA	phosphoenolpyruvate carboxykinase (ATP) [EC:4.1.1.49]
CDS_3053	K01610 E4.1.1.49, pckA	phosphoenolpyruvate carboxykinase (ATP) [EC:4.1.1.49]
CDS_3094	K01610 E4.1.1.49, pckA	phosphoenolpyruvate carboxykinase (ATP) [EC:4.1.1.49]
CDS_3151	K01610 E4.1.1.49, pckA	phosphoenolpyruvate carboxykinase (ATP) [EC:4.1.1.49]
CDS_658	K01006 ppdK	pyruvate, orthophosphate dikinase [EC:2.7.9.1]
CDS_688	K01006 ppdK	pyruvate, orthophosphate dikinase [EC:2.7.9.1]
CDS_5934	K00626 E2.3.1.9, atoB	acetyl-CoA C-acetyltransferase [EC:2.3.1.9]
CDS_7337	K00626 E2.3.1.9, atoB	acetyl-CoA C-acetyltransferase [EC:2.3.1.9]
CDS_4582	K01649 leuA	2-isopropylmalate synthase [EC:2.3.3.13]
CDS_4874	K01649 leuA	2-isopropylmalate synthase [EC:2.3.3.13]
00630 Glyoxylate and dicarboxylate metabolism [PATH:ko00630]
CDS_579	K00025 MDH1	malate dehydrogenase [EC:1.1.1.37]
CDS_625	K00025 MDH1	malate dehydrogenase [EC:1.1.1.37]
CDS_302	K00026 MDH2	malate dehydrogenase [EC:1.1.1.37]
CDS_311	K00026 MDH2	malate dehydrogenase [EC:1.1.1.37]
CDS_1555	K00026 MDH2	malate dehydrogenase [EC:1.1.1.37]
CDS_1657	K00026 MDH2	malate dehydrogenase [EC:1.1.1.37]
CDS_1829	K00026 MDH2	malate dehydrogenase [EC:1.1.1.37]
CDS_2150	K00026 MDH2	malate dehydrogenase [EC:1.1.1.37]
CDS_2303	K00026 MDH2	malate dehydrogenase [EC:1.1.1.37]
CDS_3172	K00026 MDH2	malate dehydrogenase [EC:1.1.1.37]
CDS_3181	K00026 MDH2	malate dehydrogenase [EC:1.1.1.37]
CDS_3450	K01647 CS, gltA	citrate synthase [EC:2.3.3.1]
CDS_3826	K01647 CS, gltA	citrate synthase [EC:2.3.3.1]
CDS_5058	K01647 CS, gltA	citrate synthase [EC:2.3.3.1]
CDS_5151	K01647 CS, gltA	citrate synthase [EC:2.3.3.1]
CDS_1754	K01681 ACO, acnA	aconitate hydratase [EC:4.2.1.3]
CDS_5934	K00626 E2.3.1.9, atoB	acetyl-CoA C-acetyltransferase [EC:2.3.1.9]
CDS_7337	K00626 E2.3.1.9, atoB	acetyl-CoA C-acetyltransferase [EC:2.3.1.9]
CDS_45	K11517 HAO	(S)-2-hydroxy-acid oxidase [EC:1.1.3.15]
CDS_47	K11517 HAO	(S)-2-hydroxy-acid oxidase [EC:1.1.3.15]
CDS_1956	K11517 HAO	(S)-2-hydroxy-acid oxidase [EC:1.1.3.15]
CDS_1961	K11517 HAO	(S)-2-hydroxy-acid oxidase [EC:1.1.3.15]
CDS_5309	K11517 HAO	(S)-2-hydroxy-acid oxidase [EC:1.1.3.15]
CDS_5325	K11517 HAO	(S)-2-hydroxy-acid oxidase [EC:1.1.3.15]
CDS_41	K03781 katE, CAT, catB, srpA	catalase [EC:1.11.1.6]
CDS_42	K03781 katE, CAT, catB, srpA	catalase [EC:1.11.1.6]
CDS_221	K01091 E3.1.3.18, gph	phosphoglycolate phosphatase [EC:3.1.3.18]
CDS_222	K01091 E3.1.3.18, gph	phosphoglycolate phosphatase [EC:3.1.3.18]
CDS_652	K01601 rbcL	ribulose-bisphosphate carboxylase large chain [EC:4.1.1.39]
CDS_703	K01601 rbcL	ribulose-bisphosphate carboxylase large chain [EC:4.1.1.39]
CDS_5	K01602 rbcS	ribulose-bisphosphate carboxylase small chain [EC:4.1.1.39]
CDS_6	K01602 rbcS	ribulose-bisphosphate carboxylase small chain [EC:4.1.1.39]
CDS_7	K01602 rbcS	ribulose-bisphosphate carboxylase small chain [EC:4.1.1.39]
CDS_8	K01602 rbcS	ribulose-bisphosphate carboxylase small chain [EC:4.1.1.39]
CDS_10783	K01602 rbcS	ribulose-bisphosphate carboxylase small chain [EC:4.1.1.39]
CDS_36977	K01602 rbcS	ribulose-bisphosphate carboxylase small chain [EC:4.1.1.39]
CDS_40568	K01602 rbcS	ribulose-bisphosphate carboxylase small chain [EC:4.1.1.39]
CDS_18	K00830 AGXT	alanine-glyoxylate transaminase / serine-glyoxylate transaminase / serine-pyruvate transaminase [EC:2.6.1.44 2.6.1.45 2.6.1.51]
CDS_19	K00830 AGXT	alanine-glyoxylate transaminase / serine-glyoxylate transaminase / serine-pyruvate transaminase [EC:2.6.1.44 2.6.1.45 2.6.1.51]
CDS_159	K14272 GGAT	glutamate--glyoxylate aminotransferase [EC:2.6.1.4 2.6.1.2 2.6.1.44 2.6.1.-]
CDS_162	K14272 GGAT	glutamate--glyoxylate aminotransferase [EC:2.6.1.4 2.6.1.2 2.6.1.44 2.6.1.-]
CDS_286	K00284 E1.4.7.1	glutamate synthase (ferredoxin) [EC:1.4.7.1]
CDS_288	K00284 E1.4.7.1	glutamate synthase (ferredoxin) [EC:1.4.7.1]
CDS_209	K01915 glnA, GLUL	glutamine synthetase [EC:6.3.1.2]
CDS_216	K01915 glnA, GLUL	glutamine synthetase [EC:6.3.1.2]
CDS_848	K01915 glnA, GLUL	glutamine synthetase [EC:6.3.1.2]
CDS_972	K01915 glnA, GLUL	glutamine synthetase [EC:6.3.1.2]
CDS_70	K00600 glyA, SHMT	glycine hydroxymethyltransferase [EC:2.1.2.1]
CDS_72	K00600 glyA, SHMT	glycine hydroxymethyltransferase [EC:2.1.2.1]
CDS_1750	K00600 glyA, SHMT	glycine hydroxymethyltransferase [EC:2.1.2.1]
CDS_1770	K00600 glyA, SHMT	glycine hydroxymethyltransferase [EC:2.1.2.1]
CDS_1932	K00600 glyA, SHMT	glycine hydroxymethyltransferase [EC:2.1.2.1]
CDS_2062	K00600 glyA, SHMT	glycine hydroxymethyltransferase [EC:2.1.2.1]
CDS_2073	K00600 glyA, SHMT	glycine hydroxymethyltransferase [EC:2.1.2.1]
CDS_2209	K00600 glyA, SHMT	glycine hydroxymethyltransferase [EC:2.1.2.1]
CDS_2539	K00600 glyA, SHMT	glycine hydroxymethyltransferase [EC:2.1.2.1]
CDS_284	K02437 gcvH, GCSH	glycine cleavage system H protein
CDS_301	K02437 gcvH, GCSH	glycine cleavage system H protein
CDS_10771	K02437 gcvH, GCSH	glycine cleavage system H protein
CDS_13673	K02437 gcvH, GCSH	glycine cleavage system H protein
CDS_2792	K15918 GLYK	D-glycerate 3-kinase [EC:2.7.1.31]
CDS_2881	K15918 GLYK	D-glycerate 3-kinase [EC:2.7.1.31]
CDS_191	K15893 HPR1	hydroxypyruvate reductase 1
CDS_200	K15893 HPR1	hydroxypyruvate reductase 1
CDS_5043	K15919 HPR2	hydroxypyruvate reductase 2
CDS_6478	K15919 HPR2	hydroxypyruvate reductase 2
CDS_1692	K00122 FDH	formate dehydrogenase [EC:1.2.1.2]
CDS_1793	K00122 FDH	formate dehydrogenase [EC:1.2.1.2]
CDS_6509	K01433 purU	formyltetrahydrofolate deformylase [EC:3.5.1.10]
CDS_8799	K01433 purU	formyltetrahydrofolate deformylase [EC:3.5.1.10]
CDS_4151	K01455 E3.5.1.49	formamidase [EC:3.5.1.49]
00640 Propanoate metabolism [PATH:ko00640]
CDS_5934	K00626 E2.3.1.9, atoB	acetyl-CoA C-acetyltransferase [EC:2.3.1.9]
CDS_7337	K00626 E2.3.1.9, atoB	acetyl-CoA C-acetyltransferase [EC:2.3.1.9]
CDS_6063	K01895 ACSS, acs	acetyl-CoA synthetase [EC:6.2.1.1]
CDS_7446	K01895 ACSS, acs	acetyl-CoA synthetase [EC:6.2.1.1]
CDS_5351	K00249 ACADM, acd	acyl-CoA dehydrogenase [EC:1.3.8.7]
CDS_22164	K05605 HIBCH	3-hydroxyisobutyryl-CoA hydrolase [EC:3.1.2.4]
CDS_22389	K05605 HIBCH	3-hydroxyisobutyryl-CoA hydrolase [EC:3.1.2.4]
CDS_22588	K05605 HIBCH	3-hydroxyisobutyryl-CoA hydrolase [EC:3.1.2.4]
CDS_25414	K05605 HIBCH	3-hydroxyisobutyryl-CoA hydrolase [EC:3.1.2.4]
CDS_36057	K05605 HIBCH	3-hydroxyisobutyryl-CoA hydrolase [EC:3.1.2.4]
CDS_38119	K05605 HIBCH	3-hydroxyisobutyryl-CoA hydrolase [EC:3.1.2.4]
CDS_40505	K05605 HIBCH	3-hydroxyisobutyryl-CoA hydrolase [EC:3.1.2.4]
CDS_40940	K05605 HIBCH	3-hydroxyisobutyryl-CoA hydrolase [EC:3.1.2.4]
CDS_2410	K01962 accA	acetyl-CoA carboxylase carboxyl transferase subunit alpha [EC:6.4.1.2]
CDS_2959	K01962 accA	acetyl-CoA carboxylase carboxyl transferase subunit alpha [EC:6.4.1.2]
CDS_7826	K02160 accB, bccP	acetyl-CoA carboxylase biotin carboxyl carrier protein
CDS_8192	K02160 accB, bccP	acetyl-CoA carboxylase biotin carboxyl carrier protein
CDS_9001	K02160 accB, bccP	acetyl-CoA carboxylase biotin carboxyl carrier protein
CDS_9777	K02160 accB, bccP	acetyl-CoA carboxylase biotin carboxyl carrier protein
CDS_7470	K01961 accC	acetyl-CoA carboxylase, biotin carboxylase subunit [EC:6.4.1.2 6.3.4.14]
CDS_12717	K01963 accD	acetyl-CoA carboxylase carboxyl transferase subunit beta [EC:6.4.1.2]
CDS_2117	K11262 ACAC	acetyl-CoA carboxylase / biotin carboxylase [EC:6.4.1.2 6.3.4.14]
CDS_37386	K01578 E4.1.1.9, MLYCD	malonyl-CoA decarboxylase [EC:4.1.1.9]
CDS_38056	K01578 E4.1.1.9, MLYCD	malonyl-CoA decarboxylase [EC:4.1.1.9]
CDS_39645	K01578 E4.1.1.9, MLYCD	malonyl-CoA decarboxylase [EC:4.1.1.9]
CDS_40895	K01578 E4.1.1.9, MLYCD	malonyl-CoA decarboxylase [EC:4.1.1.9]
CDS_41934	K01578 E4.1.1.9, MLYCD	malonyl-CoA decarboxylase [EC:4.1.1.9]
CDS_5068	K01899 LSC1	succinyl-CoA synthetase alpha subunit [EC:6.2.1.4 6.2.1.5]
CDS_5435	K01899 LSC1	succinyl-CoA synthetase alpha subunit [EC:6.2.1.4 6.2.1.5]
CDS_7648	K01900 LSC2	succinyl-CoA synthetase beta subunit [EC:6.2.1.4 6.2.1.5]
CDS_11976	K01900 LSC2	succinyl-CoA synthetase beta subunit [EC:6.2.1.4 6.2.1.5]
CDS_3931	K00140 mmsA, iolA, ALDH6A1	malonate-semialdehyde dehydrogenase (acetylating) / methylmalonate-semialdehyde dehydrogenase [EC:1.2.1.18 1.2.1.27]
CDS_5082	K00140 mmsA, iolA, ALDH6A1	malonate-semialdehyde dehydrogenase (acetylating) / methylmalonate-semialdehyde dehydrogenase [EC:1.2.1.18 1.2.1.27]
CDS_819	K00128 E1.2.1.3	aldehyde dehydrogenase (NAD+) [EC:1.2.1.3]
CDS_871	K00128 E1.2.1.3	aldehyde dehydrogenase (NAD+) [EC:1.2.1.3]
CDS_7193	K00128 E1.2.1.3	aldehyde dehydrogenase (NAD+) [EC:1.2.1.3]
CDS_13354	K00128 E1.2.1.3	aldehyde dehydrogenase (NAD+) [EC:1.2.1.3]
CDS_16606	K00128 E1.2.1.3	aldehyde dehydrogenase (NAD+) [EC:1.2.1.3]
CDS_18233	K00128 E1.2.1.3	aldehyde dehydrogenase (NAD+) [EC:1.2.1.3]
CDS_2318	K14085 ALDH7A1	aldehyde dehydrogenase family 7 member A1 [EC:1.2.1.31 1.2.1.8 1.2.1.3]
CDS_2582	K14085 ALDH7A1	aldehyde dehydrogenase family 7 member A1 [EC:1.2.1.31 1.2.1.8 1.2.1.3]
CDS_23771	K00016 LDH, ldh	L-lactate dehydrogenase [EC:1.1.1.27]
CDS_25329	K00016 LDH, ldh	L-lactate dehydrogenase [EC:1.1.1.27]
00650 Butanoate metabolism [PATH:ko00650]
CDS_5934	K00626 E2.3.1.9, atoB	acetyl-CoA C-acetyltransferase [EC:2.3.1.9]
CDS_7337	K00626 E2.3.1.9, atoB	acetyl-CoA C-acetyltransferase [EC:2.3.1.9]
CDS_21487	K00074 paaH, hbd, fadB, mmgB	3-hydroxybutyryl-CoA dehydrogenase [EC:1.1.1.157]
CDS_24527	K00074 paaH, hbd, fadB, mmgB	3-hydroxybutyryl-CoA dehydrogenase [EC:1.1.1.157]
CDS_1121	K01580 E4.1.1.15, gadB, gadA, GAD	glutamate decarboxylase [EC:4.1.1.15]
CDS_1187	K01580 E4.1.1.15, gadB, gadA, GAD	glutamate decarboxylase [EC:4.1.1.15]
CDS_4908	K01580 E4.1.1.15, gadB, gadA, GAD	glutamate decarboxylase [EC:4.1.1.15]
CDS_5346	K01580 E4.1.1.15, gadB, gadA, GAD	glutamate decarboxylase [EC:4.1.1.15]
CDS_1319	K16871 POP2	4-aminobutyrate---pyruvate transaminase [EC:2.6.1.96]
CDS_1373	K16871 POP2	4-aminobutyrate---pyruvate transaminase [EC:2.6.1.96]
CDS_5784	K17761 SSADH	succinate-semialdehyde dehydrogenase, mitochondrial [EC:1.2.1.24]
CDS_1054	K18121 GLYR	glyoxylate/succinic semialdehyde reductase [EC:1.1.1.79 1.1.1.-]
CDS_1185	K18121 GLYR	glyoxylate/succinic semialdehyde reductase [EC:1.1.1.79 1.1.1.-]
CDS_8649	K18121 GLYR	glyoxylate/succinic semialdehyde reductase [EC:1.1.1.79 1.1.1.-]
CDS_10811	K18121 GLYR	glyoxylate/succinic semialdehyde reductase [EC:1.1.1.79 1.1.1.-]
CDS_11305	K18121 GLYR	glyoxylate/succinic semialdehyde reductase [EC:1.1.1.79 1.1.1.-]
CDS_12586	K18121 GLYR	glyoxylate/succinic semialdehyde reductase [EC:1.1.1.79 1.1.1.-]
CDS_14246	K01641 E2.3.3.10	hydroxymethylglutaryl-CoA synthase [EC:2.3.3.10]
CDS_20712	K01641 E2.3.3.10	hydroxymethylglutaryl-CoA synthase [EC:2.3.3.10]
CDS_3838	K01640 E4.1.3.4, HMGCL, hmgL	hydroxymethylglutaryl-CoA lyase [EC:4.1.3.4]
CDS_4195	K01640 E4.1.3.4, HMGCL, hmgL	hydroxymethylglutaryl-CoA lyase [EC:4.1.3.4]
CDS_4335	K01640 E4.1.3.4, HMGCL, hmgL	hydroxymethylglutaryl-CoA lyase [EC:4.1.3.4]
CDS_958	K01652 E2.2.1.6L, ilvB, ilvG, ilvI	acetolactate synthase I/II/III large subunit [EC:2.2.1.6]
CDS_4429	K01653 E2.2.1.6S, ilvH, ilvN	acetolactate synthase I/III small subunit [EC:2.2.1.6]
CDS_5148	K01653 E2.2.1.6S, ilvH, ilvN	acetolactate synthase I/III small subunit [EC:2.2.1.6]
00660 C5-Branched dibasic acid metabolism [PATH:ko00660]
CDS_958	K01652 E2.2.1.6L, ilvB, ilvG, ilvI	acetolactate synthase I/II/III large subunit [EC:2.2.1.6]
CDS_4429	K01653 E2.2.1.6S, ilvH, ilvN	acetolactate synthase I/III small subunit [EC:2.2.1.6]
CDS_5148	K01653 E2.2.1.6S, ilvH, ilvN	acetolactate synthase I/III small subunit [EC:2.2.1.6]
CDS_1951	K01703 leuC	3-isopropylmalate/(R)-2-methylmalate dehydratase large subunit [EC:4.2.1.33 4.2.1.35]
CDS_3739	K01703 leuC	3-isopropylmalate/(R)-2-methylmalate dehydratase large subunit [EC:4.2.1.33 4.2.1.35]
CDS_4600	K01704 leuD	3-isopropylmalate/(R)-2-methylmalate dehydratase small subunit [EC:4.2.1.33 4.2.1.35]
CDS_6051	K01704 leuD	3-isopropylmalate/(R)-2-methylmalate dehydratase small subunit [EC:4.2.1.33 4.2.1.35]
00562 Inositol phosphate metabolism [PATH:ko00562]
CDS_24213	K00914 PIK3C3, VPS34	phosphatidylinositol 3-kinase [EC:2.7.1.137]
CDS_25532	K00914 PIK3C3, VPS34	phosphatidylinositol 3-kinase [EC:2.7.1.137]
CDS_32965	K00914 PIK3C3, VPS34	phosphatidylinositol 3-kinase [EC:2.7.1.137]
CDS_37133	K00914 PIK3C3, VPS34	phosphatidylinositol 3-kinase [EC:2.7.1.137]
CDS_5832	K00888 PI4K	phosphatidylinositol 4-kinase [EC:2.7.1.67]
CDS_9899	K00888 PI4K	phosphatidylinositol 4-kinase [EC:2.7.1.67]
CDS_17769	K00888 PI4K	phosphatidylinositol 4-kinase [EC:2.7.1.67]
CDS_8741	K00889 E2.7.1.68, PIP5K	1-phosphatidylinositol-4-phosphate 5-kinase [EC:2.7.1.68]
CDS_13118	K00889 E2.7.1.68, PIP5K	1-phosphatidylinositol-4-phosphate 5-kinase [EC:2.7.1.68]
CDS_21271	K00889 E2.7.1.68, PIP5K	1-phosphatidylinositol-4-phosphate 5-kinase [EC:2.7.1.68]
CDS_11072	K01099 E3.1.3.36	phosphatidylinositol-bisphosphatase [EC:3.1.3.36]
CDS_11683	K01099 E3.1.3.36	phosphatidylinositol-bisphosphatase [EC:3.1.3.36]
CDS_13018	K01099 E3.1.3.36	phosphatidylinositol-bisphosphatase [EC:3.1.3.36]
CDS_20663	K01099 E3.1.3.36	phosphatidylinositol-bisphosphatase [EC:3.1.3.36]
CDS_6130	K05857 PLCD	phosphatidylinositol phospholipase C, delta [EC:3.1.4.11]
CDS_3228	K01110 PTEN	phosphatidylinositol-3,4,5-trisphosphate 3-phosphatase and dual-specificity protein phosphatase PTEN [EC:3.1.3.16 3.1.3.48 3.1.3.67]
CDS_3631	K01110 PTEN	phosphatidylinositol-3,4,5-trisphosphate 3-phosphatase and dual-specificity protein phosphatase PTEN [EC:3.1.3.16 3.1.3.48 3.1.3.67]
CDS_3408	K00921 PIKFYVE, FAB1	1-phosphatidylinositol-3-phosphate 5-kinase [EC:2.7.1.150]
CDS_3950	K00921 PIKFYVE, FAB1	1-phosphatidylinositol-3-phosphate 5-kinase [EC:2.7.1.150]
CDS_6121	K00921 PIKFYVE, FAB1	1-phosphatidylinositol-3-phosphate 5-kinase [EC:2.7.1.150]
CDS_6228	K00921 PIKFYVE, FAB1	1-phosphatidylinositol-3-phosphate 5-kinase [EC:2.7.1.150]
CDS_7205	K00921 PIKFYVE, FAB1	1-phosphatidylinositol-3-phosphate 5-kinase [EC:2.7.1.150]
CDS_7810	K00921 PIKFYVE, FAB1	1-phosphatidylinositol-3-phosphate 5-kinase [EC:2.7.1.150]
CDS_2627	K01114 plcC	phospholipase C [EC:3.1.4.3]
CDS_2914	K01114 plcC	phospholipase C [EC:3.1.4.3]
CDS_20238	K01092 E3.1.3.25, IMPA, suhB	myo-inositol-1(or 4)-monophosphatase [EC:3.1.3.25]
CDS_4769	K10047 VTC4	inositol-phosphate phosphatase / L-galactose 1-phosphate phosphatase [EC:3.1.3.25 3.1.3.-]
CDS_4828	K10047 VTC4	inositol-phosphate phosphatase / L-galactose 1-phosphate phosphatase [EC:3.1.3.25 3.1.3.-]
CDS_26163	K00999 CDIPT	CDP-diacylglycerol--inositol 3-phosphatidyltransferase [EC:2.7.8.11]
CDS_120	K01858 E5.5.1.4, INO1	myo-inositol-1-phosphate synthase [EC:5.5.1.4]
CDS_121	K01858 E5.5.1.4, INO1	myo-inositol-1-phosphate synthase [EC:5.5.1.4]
CDS_9871	K15422 SAL	3'(2'), 5'-bisphosphate nucleotidase / inositol polyphosphate 1-phosphatase [EC:3.1.3.7 3.1.3.57]
CDS_10185	K15422 SAL	3'(2'), 5'-bisphosphate nucleotidase / inositol polyphosphate 1-phosphatase [EC:3.1.3.7 3.1.3.57]
CDS_27747	K03103 MINPP1	multiple inositol-polyphosphate phosphatase [EC:3.1.3.62]
CDS_29060	K03103 MINPP1	multiple inositol-polyphosphate phosphatase [EC:3.1.3.62]
CDS_37276	K03103 MINPP1	multiple inositol-polyphosphate phosphatase [EC:3.1.3.62]
CDS_4883	K00913 ITPK1	inositol-1,3,4-trisphosphate 5/6-kinase / inositol-tetrakisphosphate 1-kinase [EC:2.7.1.159 2.7.1.134]
CDS_11105	K00913 ITPK1	inositol-1,3,4-trisphosphate 5/6-kinase / inositol-tetrakisphosphate 1-kinase [EC:2.7.1.159 2.7.1.134]
CDS_16139	K00913 ITPK1	inositol-1,3,4-trisphosphate 5/6-kinase / inositol-tetrakisphosphate 1-kinase [EC:2.7.1.159 2.7.1.134]
CDS_17522	K00913 ITPK1	inositol-1,3,4-trisphosphate 5/6-kinase / inositol-tetrakisphosphate 1-kinase [EC:2.7.1.159 2.7.1.134]
CDS_28943	K00913 ITPK1	inositol-1,3,4-trisphosphate 5/6-kinase / inositol-tetrakisphosphate 1-kinase [EC:2.7.1.159 2.7.1.134]
CDS_39129	K00913 ITPK1	inositol-1,3,4-trisphosphate 5/6-kinase / inositol-tetrakisphosphate 1-kinase [EC:2.7.1.159 2.7.1.134]
CDS_40979	K00913 ITPK1	inositol-1,3,4-trisphosphate 5/6-kinase / inositol-tetrakisphosphate 1-kinase [EC:2.7.1.159 2.7.1.134]
CDS_28597	K00915 IPK2	1D-myo-Inositol-tetrakisphosphate 5-kinase / inositol-polyphosphate multikinase [EC:2.7.1.140 2.7.1.151]
CDS_19884	K00469 MIOX	inositol oxygenase [EC:1.13.99.1]
CDS_3931	K00140 mmsA, iolA, ALDH6A1	malonate-semialdehyde dehydrogenase (acetylating) / methylmalonate-semialdehyde dehydrogenase [EC:1.2.1.18 1.2.1.27]
CDS_5082	K00140 mmsA, iolA, ALDH6A1	malonate-semialdehyde dehydrogenase (acetylating) / methylmalonate-semialdehyde dehydrogenase [EC:1.2.1.18 1.2.1.27]
CDS_263	K01803 TPI, tpiA	triosephosphate isomerase (TIM) [EC:5.3.1.1]
CDS_269	K01803 TPI, tpiA	triosephosphate isomerase (TIM) [EC:5.3.1.1]
CDS_1103	K01803 TPI, tpiA	triosephosphate isomerase (TIM) [EC:5.3.1.1]
CDS_1236	K01803 TPI, tpiA	triosephosphate isomerase (TIM) [EC:5.3.1.1]
Energy metabolism
00190 Oxidative phosphorylation [PATH:ko00190]
CDS_26430	K05573 ndhB	NAD(P)H-quinone oxidoreductase subunit 2 [EC:1.6.5.3]
CDS_34262	K05574 ndhC	NAD(P)H-quinone oxidoreductase subunit 3 [EC:1.6.5.3]
CDS_27990	K05575 ndhD	NAD(P)H-quinone oxidoreductase subunit 4 [EC:1.6.5.3]
CDS_20389	K05577 ndhF	NAD(P)H-quinone oxidoreductase subunit 5 [EC:1.6.5.3]
CDS_27373	K05578 ndhG	NAD(P)H-quinone oxidoreductase subunit 6 [EC:1.6.5.3]
CDS_29583	K05578 ndhG	NAD(P)H-quinone oxidoreductase subunit 6 [EC:1.6.5.3]
CDS_10884	K05579 ndhH	NAD(P)H-quinone oxidoreductase subunit H [EC:1.6.5.3]
CDS_667	K05580 ndhI	NAD(P)H-quinone oxidoreductase subunit I [EC:1.6.5.3]
CDS_26496	K05581 ndhJ	NAD(P)H-quinone oxidoreductase subunit J [EC:1.6.5.3]
CDS_23772	K05582 ndhK	NAD(P)H-quinone oxidoreductase subunit K [EC:1.6.5.3]
CDS_3107	K03934 NDUFS1	NADH dehydrogenase (ubiquinone) Fe-S protein 1 [EC:1.6.5.3 1.6.99.3]
CDS_6202	K03937 NDUFS4	NADH dehydrogenase (ubiquinone) Fe-S protein 4
CDS_6913	K03937 NDUFS4	NADH dehydrogenase (ubiquinone) Fe-S protein 4
CDS_23143	K03937 NDUFS4	NADH dehydrogenase (ubiquinone) Fe-S protein 4
CDS_24941	K03937 NDUFS4	NADH dehydrogenase (ubiquinone) Fe-S protein 4
CDS_5552	K03938 NDUFS5	NADH dehydrogenase (ubiquinone) Fe-S protein 5
CDS_5876	K03938 NDUFS5	NADH dehydrogenase (ubiquinone) Fe-S protein 5
CDS_3532	K03939 NDUFS6	NADH dehydrogenase (ubiquinone) Fe-S protein 6
CDS_3659	K03939 NDUFS6	NADH dehydrogenase (ubiquinone) Fe-S protein 6
CDS_2599	K03940 NDUFS7	NADH dehydrogenase (ubiquinone) Fe-S protein 7 [EC:1.6.5.3 1.6.99.3]
CDS_2655	K03940 NDUFS7	NADH dehydrogenase (ubiquinone) Fe-S protein 7 [EC:1.6.5.3 1.6.99.3]
CDS_2499	K03941 NDUFS8	NADH dehydrogenase (ubiquinone) Fe-S protein 8 [EC:1.6.5.3 1.6.99.3]
CDS_2725	K03941 NDUFS8	NADH dehydrogenase (ubiquinone) Fe-S protein 8 [EC:1.6.5.3 1.6.99.3]
CDS_2136	K03942 NDUFV1	NADH dehydrogenase (ubiquinone) flavoprotein 1 [EC:1.6.5.3 1.6.99.3]
CDS_2225	K03942 NDUFV1	NADH dehydrogenase (ubiquinone) flavoprotein 1 [EC:1.6.5.3 1.6.99.3]
CDS_3338	K03943 NDUFV2	NADH dehydrogenase (ubiquinone) flavoprotein 2 [EC:1.6.5.3 1.6.99.3]
CDS_3514	K03943 NDUFV2	NADH dehydrogenase (ubiquinone) flavoprotein 2 [EC:1.6.5.3 1.6.99.3]
CDS_8763	K03946 NDUFA2	NADH dehydrogenase (ubiquinone) 1 alpha subcomplex subunit 2
CDS_9651	K03946 NDUFA2	NADH dehydrogenase (ubiquinone) 1 alpha subcomplex subunit 2
CDS_16251	K03946 NDUFA2	NADH dehydrogenase (ubiquinone) 1 alpha subcomplex subunit 2
CDS_17166	K03946 NDUFA2	NADH dehydrogenase (ubiquinone) 1 alpha subcomplex subunit 2
CDS_3551	K03949 NDUFA5	NADH dehydrogenase (ubiquinone) 1 alpha subcomplex subunit 5
CDS_4200	K03949 NDUFA5	NADH dehydrogenase (ubiquinone) 1 alpha subcomplex subunit 5
CDS_1558	K03950 NDUFA6	NADH dehydrogenase (ubiquinone) 1 alpha subcomplex subunit 6
CDS_1616	K03950 NDUFA6	NADH dehydrogenase (ubiquinone) 1 alpha subcomplex subunit 6
CDS_14408	K03952 NDUFA8	NADH dehydrogenase (ubiquinone) 1 alpha subcomplex subunit 8
CDS_14893	K03952 NDUFA8	NADH dehydrogenase (ubiquinone) 1 alpha subcomplex subunit 8
CDS_14898	K03952 NDUFA8	NADH dehydrogenase (ubiquinone) 1 alpha subcomplex subunit 8
CDS_2083	K03953 NDUFA9	NADH dehydrogenase (ubiquinone) 1 alpha subcomplex subunit 9
CDS_2153	K03953 NDUFA9	NADH dehydrogenase (ubiquinone) 1 alpha subcomplex subunit 9
CDS_3740	K03955 NDUFAB1	NADH dehydrogenase (ubiquinone) 1 alpha/beta subcomplex 1
CDS_3772	K03955 NDUFAB1	NADH dehydrogenase (ubiquinone) 1 alpha/beta subcomplex 1
CDS_3883	K03955 NDUFAB1	NADH dehydrogenase (ubiquinone) 1 alpha/beta subcomplex 1
CDS_4501	K03955 NDUFAB1	NADH dehydrogenase (ubiquinone) 1 alpha/beta subcomplex 1
CDS_20469	K03955 NDUFAB1	NADH dehydrogenase (ubiquinone) 1 alpha/beta subcomplex 1
CDS_2797	K11352 NDUFA12	NADH dehydrogenase (ubiquinone) 1 alpha subcomplex subunit 12
CDS_2803	K11352 NDUFA12	NADH dehydrogenase (ubiquinone) 1 alpha subcomplex subunit 12
CDS_3537	K11353 NDUFA13	NADH dehydrogenase (ubiquinone) 1 alpha subcomplex subunit 13
CDS_3840	K11353 NDUFA13	NADH dehydrogenase (ubiquinone) 1 alpha subcomplex subunit 13
CDS_2092	K03963 NDUFB7	NADH dehydrogenase (ubiquinone) 1 beta subcomplex subunit 7
CDS_2219	K03963 NDUFB7	NADH dehydrogenase (ubiquinone) 1 beta subcomplex subunit 7
CDS_3652	K03965 NDUFB9	NADH dehydrogenase (ubiquinone) 1 beta subcomplex subunit 9
CDS_3795	K03965 NDUFB9	NADH dehydrogenase (ubiquinone) 1 beta subcomplex subunit 9
CDS_2094	K03966 NDUFB10	NADH dehydrogenase (ubiquinone) 1 beta subcomplex subunit 10
CDS_7406	K03966 NDUFB10	NADH dehydrogenase (ubiquinone) 1 beta subcomplex subunit 10
CDS_1806	K00234 SDHA, SDH1	succinate dehydrogenase (ubiquinone) flavoprotein subunit [EC:1.3.5.1]
CDS_2177	K00234 SDHA, SDH1	succinate dehydrogenase (ubiquinone) flavoprotein subunit [EC:1.3.5.1]
CDS_2409	K00234 SDHA, SDH1	succinate dehydrogenase (ubiquinone) flavoprotein subunit [EC:1.3.5.1]
CDS_1668	K00235 SDHB, SDH2	succinate dehydrogenase (ubiquinone) iron-sulfur subunit [EC:1.3.5.1]
CDS_1820	K00235 SDHB, SDH2	succinate dehydrogenase (ubiquinone) iron-sulfur subunit [EC:1.3.5.1]
CDS_11332	K00411 UQCRFS1, RIP1, petA	ubiquinol-cytochrome c reductase iron-sulfur subunit [EC:1.10.2.2]
CDS_11644	K00411 UQCRFS1, RIP1, petA	ubiquinol-cytochrome c reductase iron-sulfur subunit [EC:1.10.2.2]
CDS_12591	K00411 UQCRFS1, RIP1, petA	ubiquinol-cytochrome c reductase iron-sulfur subunit [EC:1.10.2.2]
CDS_12782	K00411 UQCRFS1, RIP1, petA	ubiquinol-cytochrome c reductase iron-sulfur subunit [EC:1.10.2.2]
CDS_14496	K00411 UQCRFS1, RIP1, petA	ubiquinol-cytochrome c reductase iron-sulfur subunit [EC:1.10.2.2]
CDS_14712	K00411 UQCRFS1, RIP1, petA	ubiquinol-cytochrome c reductase iron-sulfur subunit [EC:1.10.2.2]
CDS_16069	K00411 UQCRFS1, RIP1, petA	ubiquinol-cytochrome c reductase iron-sulfur subunit [EC:1.10.2.2]
CDS_17091	K00411 UQCRFS1, RIP1, petA	ubiquinol-cytochrome c reductase iron-sulfur subunit [EC:1.10.2.2]
CDS_17336	K00412 CYTB, petB	ubiquinol-cytochrome c reductase cytochrome b subunit
CDS_2737	K00413 CYC1, CYT1, petC	ubiquinol-cytochrome c reductase cytochrome c1 subunit
CDS_3290	K00413 CYC1, CYT1, petC	ubiquinol-cytochrome c reductase cytochrome c1 subunit
CDS_4437	K00413 CYC1, CYT1, petC	ubiquinol-cytochrome c reductase cytochrome c1 subunit
CDS_5525	K00413 CYC1, CYT1, petC	ubiquinol-cytochrome c reductase cytochrome c1 subunit
CDS_3189	K00416 QCR6, UQCRH	ubiquinol-cytochrome c reductase subunit 6
CDS_3718	K00416 QCR6, UQCRH	ubiquinol-cytochrome c reductase subunit 6
CDS_1021	K00417 QCR7, UQCRB	ubiquinol-cytochrome c reductase subunit 7
CDS_1229	K00417 QCR7, UQCRB	ubiquinol-cytochrome c reductase subunit 7
CDS_4611	K00419 QCR9, UCRC	ubiquinol-cytochrome c reductase subunit 9
CDS_5194	K00419 QCR9, UCRC	ubiquinol-cytochrome c reductase subunit 9
CDS_7558	K00419 QCR9, UCRC	ubiquinol-cytochrome c reductase subunit 9
CDS_24651	K02257 COX10	protoheme IX farnesyltransferase [EC:2.5.1.-]
CDS_38030	K02257 COX10	protoheme IX farnesyltransferase [EC:2.5.1.-]
CDS_36740	K02262 COX3	cytochrome c oxidase subunit 3
CDS_15587	K02256 COX1	cytochrome c oxidase subunit 1 [EC:1.9.3.1]
CDS_28106	K02261 COX2	cytochrome c oxidase subunit 2
CDS_38336	K02261 COX2	cytochrome c oxidase subunit 2
CDS_4038	K02265 COX5B	cytochrome c oxidase subunit 5b
CDS_4121	K02265 COX5B	cytochrome c oxidase subunit 5b
CDS_7378	K02265 COX5B	cytochrome c oxidase subunit 5b
CDS_3711	K02266 COX6A	cytochrome c oxidase subunit 6a
CDS_4290	K02266 COX6A	cytochrome c oxidase subunit 6a
CDS_4801	K02267 COX6B	cytochrome c oxidase subunit 6b
CDS_4986	K02267 COX6B	cytochrome c oxidase subunit 6b
CDS_25916	K02259 COX15	cytochrome c oxidase assembly protein subunit 15
CDS_11778	K02111 ATPF1A, atpA	F-type H+-transporting ATPase subunit alpha [EC:3.6.3.14]
CDS_6891	K02112 ATPF1B, atpD	F-type H+-transporting ATPase subunit beta [EC:3.6.3.14]
CDS_9226	K02112 ATPF1B, atpD	F-type H+-transporting ATPase subunit beta [EC:3.6.3.14]
CDS_237	K02115 ATPF1G, atpG	F-type H+-transporting ATPase subunit gamma
CDS_243	K02115 ATPF1G, atpG	F-type H+-transporting ATPase subunit gamma
CDS_293	K02113 ATPF1D, atpH	F-type H+-transporting ATPase subunit delta
CDS_300	K02113 ATPF1D, atpH	F-type H+-transporting ATPase subunit delta
CDS_30329	K02108 ATPF0A, atpB	F-type H+-transporting ATPase subunit a
CDS_31275	K02108 ATPF0A, atpB	F-type H+-transporting ATPase subunit a
CDS_151	K02109 ATPF0B, atpF	F-type H+-transporting ATPase subunit b
CDS_155	K02109 ATPF0B, atpF	F-type H+-transporting ATPase subunit b
CDS_25492	K02109 ATPF0B, atpF	F-type H+-transporting ATPase subunit b
CDS_27846	K02109 ATPF0B, atpF	F-type H+-transporting ATPase subunit b
CDS_7812	K02110 ATPF0C, atpE	F-type H+-transporting ATPase subunit c
CDS_4451	K02132 ATPeF1A, ATP5A1, ATP1	F-type H+-transporting ATPase subunit alpha
CDS_5678	K02132 ATPeF1A, ATP5A1, ATP1	F-type H+-transporting ATPase subunit alpha
CDS_1061	K02133 ATPeF1B, ATP5B, ATP2	F-type H+-transporting ATPase subunit beta [EC:3.6.3.14]
CDS_1231	K02133 ATPeF1B, ATP5B, ATP2	F-type H+-transporting ATPase subunit beta [EC:3.6.3.14]
CDS_1267	K02133 ATPeF1B, ATP5B, ATP2	F-type H+-transporting ATPase subunit beta [EC:3.6.3.14]
CDS_1120	K02136 ATPeF1G, ATP5C1, ATP3	F-type H+-transporting ATPase subunit gamma
CDS_1148	K02136 ATPeF1G, ATP5C1, ATP3	F-type H+-transporting ATPase subunit gamma
CDS_1334	K02134 ATPeF1D, ATP5D, ATP16	F-type H+-transporting ATPase subunit delta
CDS_1376	K02134 ATPeF1D, ATP5D, ATP16	F-type H+-transporting ATPase subunit delta
CDS_1308	K02135 ATPeF1E, ATP5E, ATP15	F-type H+-transporting ATPase subunit epsilon
CDS_1313	K02135 ATPeF1E, ATP5E, ATP15	F-type H+-transporting ATPase subunit epsilon
CDS_1370	K02137 ATPeF0O, ATP5O, ATP5	F-type H+-transporting ATPase subunit O
CDS_1474	K02137 ATPeF0O, ATP5O, ATP5	F-type H+-transporting ATPase subunit O
CDS_9514	K02128 ATPeF0C, ATP5G, ATP9	F-type H+-transporting ATPase subunit c
CDS_12293	K02128 ATPeF0C, ATP5G, ATP9	F-type H+-transporting ATPase subunit c
CDS_947	K02138 ATPeF0D, ATP5H, ATP7	F-type H+-transporting ATPase subunit d
CDS_969	K02138 ATPeF0D, ATP5H, ATP7	F-type H+-transporting ATPase subunit d
CDS_2031	K02138 ATPeF0D, ATP5H, ATP7	F-type H+-transporting ATPase subunit d
CDS_3387	K02138 ATPeF0D, ATP5H, ATP7	F-type H+-transporting ATPase subunit d
CDS_11523	K02138 ATPeF0D, ATP5H, ATP7	F-type H+-transporting ATPase subunit d
CDS_1277	K02140 ATPeFG, ATP5L, ATP20	F-type H+-transporting ATPase subunit g
CDS_1712	K02140 ATPeFG, ATP5L, ATP20	F-type H+-transporting ATPase subunit g
CDS_1729	K02140 ATPeFG, ATP5L, ATP20	F-type H+-transporting ATPase subunit g
CDS_1339	K02145 ATPeV1A, ATP6A	V-type H+-transporting ATPase subunit A [EC:3.6.3.14]
CDS_1363	K02145 ATPeV1A, ATP6A	V-type H+-transporting ATPase subunit A [EC:3.6.3.14]
CDS_2301	K02145 ATPeV1A, ATP6A	V-type H+-transporting ATPase subunit A [EC:3.6.3.14]
CDS_2310	K02147 ATPeV1B, ATP6B	V-type H+-transporting ATPase subunit B
CDS_2575	K02147 ATPeV1B, ATP6B	V-type H+-transporting ATPase subunit B
CDS_2771	K02148 ATPeV1C, ATP6C	V-type H+-transporting ATPase subunit C
CDS_2874	K02148 ATPeV1C, ATP6C	V-type H+-transporting ATPase subunit C
CDS_2849	K02149 ATPeV1D, ATP6M	V-type H+-transporting ATPase subunit D
CDS_2853	K02149 ATPeV1D, ATP6M	V-type H+-transporting ATPase subunit D
CDS_1353	K02150 ATPeV1E, ATP6E	V-type H+-transporting ATPase subunit E
CDS_1534	K02150 ATPeV1E, ATP6E	V-type H+-transporting ATPase subunit E
CDS_4642	K02151 ATPeV1F, ATP6S14	V-type H+-transporting ATPase subunit F
CDS_5387	K02151 ATPeV1F, ATP6S14	V-type H+-transporting ATPase subunit F
CDS_5743	K02151 ATPeV1F, ATP6S14	V-type H+-transporting ATPase subunit F
CDS_1676	K02152 ATPeV1G, ATP6G	V-type H+-transporting ATPase subunit G
CDS_1738	K02152 ATPeV1G, ATP6G	V-type H+-transporting ATPase subunit G
CDS_7068	K02144 ATPeV1H	V-type H+-transporting ATPase subunit H
CDS_7900	K02144 ATPeV1H	V-type H+-transporting ATPase subunit H
CDS_9040	K02144 ATPeV1H	V-type H+-transporting ATPase subunit H
CDS_40527	K02144 ATPeV1H	V-type H+-transporting ATPase subunit H
CDS_42120	K02144 ATPeV1H	V-type H+-transporting ATPase subunit H
CDS_3143	K02154 ATPeV0A, ATP6N	V-type H+-transporting ATPase subunit a
CDS_12100	K02154 ATPeV0A, ATP6N	V-type H+-transporting ATPase subunit a
CDS_16857	K02154 ATPeV0A, ATP6N	V-type H+-transporting ATPase subunit a
CDS_3916	K02155 ATPeV0C, ATP6L	V-type H+-transporting ATPase 16kDa proteolipid subunit
CDS_4020	K02155 ATPeV0C, ATP6L	V-type H+-transporting ATPase 16kDa proteolipid subunit
CDS_5199	K02155 ATPeV0C, ATP6L	V-type H+-transporting ATPase 16kDa proteolipid subunit
CDS_5746	K02155 ATPeV0C, ATP6L	V-type H+-transporting ATPase 16kDa proteolipid subunit
CDS_6339	K02155 ATPeV0C, ATP6L	V-type H+-transporting ATPase 16kDa proteolipid subunit
CDS_6456	K02155 ATPeV0C, ATP6L	V-type H+-transporting ATPase 16kDa proteolipid subunit
CDS_7250	K02155 ATPeV0C, ATP6L	V-type H+-transporting ATPase 16kDa proteolipid subunit
CDS_8701	K02155 ATPeV0C, ATP6L	V-type H+-transporting ATPase 16kDa proteolipid subunit
CDS_2695	K03661 ATPeV0B, ATP6F	V-type H+-transporting ATPase 21kDa proteolipid subunit
CDS_3219	K03661 ATPeV0B, ATP6F	V-type H+-transporting ATPase 21kDa proteolipid subunit
CDS_6402	K02146 ATPeV0D, ATP6D	V-type H+-transporting ATPase subunit d
CDS_7489	K02146 ATPeV0D, ATP6D	V-type H+-transporting ATPase subunit d
CDS_8477	K02146 ATPeV0D, ATP6D	V-type H+-transporting ATPase subunit d
CDS_17789	K02153 ATPeV0E, ATP6H	V-type H+-transporting ATPase subunit e
CDS_20863	K02153 ATPeV0E, ATP6H	V-type H+-transporting ATPase subunit e
CDS_25660	K02153 ATPeV0E, ATP6H	V-type H+-transporting ATPase subunit e
CDS_27750	K02153 ATPeV0E, ATP6H	V-type H+-transporting ATPase subunit e
CDS_494	K01535 E3.6.3.6	H+-transporting ATPase [EC:3.6.3.6]
CDS_540	K01535 E3.6.3.6	H+-transporting ATPase [EC:3.6.3.6]
CDS_563	K01535 E3.6.3.6	H+-transporting ATPase [EC:3.6.3.6]
CDS_1406	K01535 E3.6.3.6	H+-transporting ATPase [EC:3.6.3.6]
CDS_1764	K01535 E3.6.3.6	H+-transporting ATPase [EC:3.6.3.6]
CDS_445	K01507 ppa	inorganic pyrophosphatase [EC:3.6.1.1]
CDS_497	K01507 ppa	inorganic pyrophosphatase [EC:3.6.1.1]
CDS_678	K01507 ppa	inorganic pyrophosphatase [EC:3.6.1.1]
CDS_722	K01507 ppa	inorganic pyrophosphatase [EC:3.6.1.1]
CDS_1258	K01507 ppa	inorganic pyrophosphatase [EC:3.6.1.1]
CDS_1312	K01507 ppa	inorganic pyrophosphatase [EC:3.6.1.1]
CDS_9982	K01507 ppa	inorganic pyrophosphatase [EC:3.6.1.1]
CDS_10479	K01507 ppa	inorganic pyrophosphatase [EC:3.6.1.1]
CDS_12761	K01507 ppa	inorganic pyrophosphatase [EC:3.6.1.1]
CDS_13966	K01507 ppa	inorganic pyrophosphatase [EC:3.6.1.1]
CDS_14967	K01507 ppa	inorganic pyrophosphatase [EC:3.6.1.1]
CDS_15496	K01507 ppa	inorganic pyrophosphatase [EC:3.6.1.1]
CDS_17367	K01507 ppa	inorganic pyrophosphatase [EC:3.6.1.1]
CDS_17516	K01507 ppa	inorganic pyrophosphatase [EC:3.6.1.1]
CDS_17517	K01507 ppa	inorganic pyrophosphatase [EC:3.6.1.1]
CDS_17532	K01507 ppa	inorganic pyrophosphatase [EC:3.6.1.1]
CDS_21327	K01507 ppa	inorganic pyrophosphatase [EC:3.6.1.1]
00195 Photosynthesis [PATH:ko00195]
CDS_253	K02703 psbA	photosystem II P680 reaction center D1 protein
CDS_254	K02703 psbA	photosystem II P680 reaction center D1 protein
CDS_4315	K02704 psbB	photosystem II CP47 chlorophyll apoprotein
CDS_5119	K02704 psbB	photosystem II CP47 chlorophyll apoprotein
CDS_730	K02705 psbC	photosystem II CP43 chlorophyll apoprotein
CDS_854	K02705 psbC	photosystem II CP43 chlorophyll apoprotein
CDS_6371	K02707 psbE	photosystem II cytochrome b559 subunit alpha
CDS_12032	K02707 psbE	photosystem II cytochrome b559 subunit alpha
CDS_36957	K02709 psbH	photosystem II PsbH protein
CDS_114	K02716 psbO	photosystem II oxygen-evolving enhancer protein 1
CDS_115	K02716 psbO	photosystem II oxygen-evolving enhancer protein 1
CDS_84	K02717 psbP	photosystem II oxygen-evolving enhancer protein 2
CDS_85	K02717 psbP	photosystem II oxygen-evolving enhancer protein 2
CDS_6597	K02717 psbP	photosystem II oxygen-evolving enhancer protein 2
CDS_6623	K02717 psbP	photosystem II oxygen-evolving enhancer protein 2
CDS_275	K08901 psbQ	photosystem II oxygen-evolving enhancer protein 3
CDS_279	K08901 psbQ	photosystem II oxygen-evolving enhancer protein 3
CDS_2846	K08901 psbQ	photosystem II oxygen-evolving enhancer protein 3
CDS_3190	K08901 psbQ	photosystem II oxygen-evolving enhancer protein 3
CDS_7212	K08901 psbQ	photosystem II oxygen-evolving enhancer protein 3
CDS_7572	K08901 psbQ	photosystem II oxygen-evolving enhancer protein 3
CDS_54	K03541 psbR	photosystem II 10kDa protein
CDS_55	K03541 psbR	photosystem II 10kDa protein
CDS_50	K03542 psbS	photosystem II 22kDa protein
CDS_51	K03542 psbS	photosystem II 22kDa protein
CDS_145	K02721 psbW	photosystem II PsbW protein
CDS_146	K02721 psbW	photosystem II PsbW protein
CDS_186	K02723 psbY	photosystem II PsbY protein
CDS_187	K02723 psbY	photosystem II PsbY protein
CDS_2140	K08902 psb27	photosystem II Psb27 protein
CDS_2162	K08902 psb27	photosystem II Psb27 protein
CDS_1800	K08903 psb28	photosystem II 13kDa protein
CDS_2081	K08903 psb28	photosystem II 13kDa protein
CDS_713	K02689 psaA	photosystem I P700 chlorophyll a apoprotein A1
CDS_744	K02689 psaA	photosystem I P700 chlorophyll a apoprotein A1
CDS_22155	K02691 psaC	photosystem I subunit VII
CDS_156	K02692 psaD	photosystem I subunit II
CDS_168	K02692 psaD	photosystem I subunit II
CDS_346	K02693 psaE	photosystem I subunit IV
CDS_360	K02693 psaE	photosystem I subunit IV
CDS_1387	K02693 psaE	photosystem I subunit IV
CDS_1425	K02693 psaE	photosystem I subunit IV
CDS_245	K02694 psaF	photosystem I subunit III
CDS_252	K02694 psaF	photosystem I subunit III
CDS_133	K08905 psaG	photosystem I subunit V
CDS_144	K08905 psaG	photosystem I subunit V
CDS_206	K02695 psaH	photosystem I subunit VI
CDS_207	K02695 psaH	photosystem I subunit VI
CDS_123	K02698 psaK	photosystem I subunit X
CDS_130	K02698 psaK	photosystem I subunit X
CDS_134	K02699 psaL	photosystem I subunit XI
CDS_139	K02699 psaL	photosystem I subunit XI
CDS_58	K02701 psaN	photosystem I subunit PsaN
CDS_59	K02701 psaN	photosystem I subunit PsaN
CDS_447	K14332 psaO	photosystem I subunit PsaO
CDS_485	K14332 psaO	photosystem I subunit PsaO
CDS_21695	K02634 petA	apocytochrome f
CDS_24365	K02634 petA	apocytochrome f
CDS_6886	K02635 petB	cytochrome b6
CDS_199	K02636 petC	cytochrome b6-f complex iron-sulfur subunit [EC:1.10.9.1]
CDS_923	K02636 petC	cytochrome b6-f complex iron-sulfur subunit [EC:1.10.9.1]
CDS_1004	K02636 petC	cytochrome b6-f complex iron-sulfur subunit [EC:1.10.9.1]
CDS_5492	K02637 petD	cytochrome b6-f complex subunit 4
CDS_255	K02638 petE	plastocyanin
CDS_289	K02638 petE	plastocyanin
CDS_176	K02639 petF	ferredoxin
CDS_177	K02639 petF	ferredoxin
CDS_3231	K02639 petF	ferredoxin
CDS_3751	K02639 petF	ferredoxin
CDS_6362	K02639 petF	ferredoxin
CDS_7222	K02639 petF	ferredoxin
CDS_10073	K02639 petF	ferredoxin
CDS_11334	K02639 petF	ferredoxin
CDS_33469	K02639 petF	ferredoxin
CDS_32	K02641 petH	ferredoxin--NADP+ reductase [EC:1.18.1.2]
CDS_34	K02641 petH	ferredoxin--NADP+ reductase [EC:1.18.1.2]
CDS_10023	K02641 petH	ferredoxin--NADP+ reductase [EC:1.18.1.2]
CDS_12320	K02641 petH	ferredoxin--NADP+ reductase [EC:1.18.1.2]
CDS_17306	K08906 petJ	cytochrome c6
CDS_19681	K08906 petJ	cytochrome c6
CDS_6891	K02112 ATPF1B, atpD	F-type H+-transporting ATPase subunit beta [EC:3.6.3.14]
CDS_9226	K02112 ATPF1B, atpD	F-type H+-transporting ATPase subunit beta [EC:3.6.3.14]
CDS_237	K02115 ATPF1G, atpG	F-type H+-transporting ATPase subunit gamma
CDS_243	K02115 ATPF1G, atpG	F-type H+-transporting ATPase subunit gamma
CDS_11778	K02111 ATPF1A, atpA	F-type H+-transporting ATPase subunit alpha [EC:3.6.3.14]
CDS_293	K02113 ATPF1D, atpH	F-type H+-transporting ATPase subunit delta
CDS_300	K02113 ATPF1D, atpH	F-type H+-transporting ATPase subunit delta
CDS_151	K02109 ATPF0B, atpF	F-type H+-transporting ATPase subunit b
CDS_155	K02109 ATPF0B, atpF	F-type H+-transporting ATPase subunit b
CDS_25492	K02109 ATPF0B, atpF	F-type H+-transporting ATPase subunit b
CDS_27846	K02109 ATPF0B, atpF	F-type H+-transporting ATPase subunit b
CDS_7812	K02110 ATPF0C, atpE	F-type H+-transporting ATPase subunit c
CDS_30329	K02108 ATPF0A, atpB	F-type H+-transporting ATPase subunit a
CDS_31275	K02108 ATPF0A, atpB	F-type H+-transporting ATPase subunit a
00196 Photosynthesis - antenna proteins [PATH:ko00196]
CDS_108	K08907 LHCA1	light-harvesting complex I chlorophyll a/b binding protein 1
CDS_110	K08907 LHCA1	light-harvesting complex I chlorophyll a/b binding protein 1
CDS_331	K08908 LHCA2	light-harvesting complex I chlorophyll a/b binding protein 2
CDS_338	K08908 LHCA2	light-harvesting complex I chlorophyll a/b binding protein 2
CDS_3912	K08908 LHCA2	light-harvesting complex I chlorophyll a/b binding protein 2
CDS_4250	K08908 LHCA2	light-harvesting complex I chlorophyll a/b binding protein 2
CDS_225	K08909 LHCA3	light-harvesting complex I chlorophyll a/b binding protein 3
CDS_233	K08909 LHCA3	light-harvesting complex I chlorophyll a/b binding protein 3
CDS_161	K08910 LHCA4	light-harvesting complex I chlorophyll a/b binding protein 4
CDS_167	K08910 LHCA4	light-harvesting complex I chlorophyll a/b binding protein 4
CDS_1275	K08911 LHCA5	light-harvesting complex I chlorophyll a/b binding protein 5
CDS_1299	K08911 LHCA5	light-harvesting complex I chlorophyll a/b binding protein 5
CDS_22	K08912 LHCB1	light-harvesting complex II chlorophyll a/b binding protein 1
CDS_24	K08912 LHCB1	light-harvesting complex II chlorophyll a/b binding protein 1
CDS_25	K08912 LHCB1	light-harvesting complex II chlorophyll a/b binding protein 1
[truncated: 7,635 more rows]
