# Supplementary material for: Next Generation Sequencing and Transcriptome Analysis Predicts Biosynthetic Pathway of Sennosides from Senna (Cassia angustifolia Vahl.), a Non-Model Plant with Potent Laxative Properties
Source: PLoS One. 2015 Jun 22;10(6):e0129422. doi: 10.1371/journal.pone.0129422 (PMC4476680; doi:10.1371/journal.pone.0129422)
Supplement: S2 Table — (XLS) [file pone.0129422.s010.xls]

## Sheet: Matured_Leaf_Pathway
Table S2. KEGG categories of CDS in the transcriptome of mature leaf of C. angustifolia
Metabolism	KO IDS	ENZYME NAME -NUMBER
01200 Carbon metabolism [PATH:ko01200]
CDS_14381	K00844 HK	hexokinase [EC:2.7.1.1]
CDS_14383	K00844 HK	hexokinase [EC:2.7.1.1]
CDS_27972	K00844 HK	hexokinase [EC:2.7.1.1]
CDS_5968	K01810 GPI, pgi	glucose-6-phosphate isomerase [EC:5.3.1.9]
CDS_7551	K01810 GPI, pgi	glucose-6-phosphate isomerase [EC:5.3.1.9]
CDS_8197	K01810 GPI, pgi	glucose-6-phosphate isomerase [EC:5.3.1.9]
CDS_13583	K01810 GPI, pgi	glucose-6-phosphate isomerase [EC:5.3.1.9]
CDS_8726	K00850 pfkA, PFK	6-phosphofructokinase 1 [EC:2.7.1.11]
CDS_16136	K00850 pfkA, PFK	6-phosphofructokinase 1 [EC:2.7.1.11]
CDS_17815	K00850 pfkA, PFK	6-phosphofructokinase 1 [EC:2.7.1.11]
CDS_36655	K00850 pfkA, PFK	6-phosphofructokinase 1 [EC:2.7.1.11]
CDS_36697	K00850 pfkA, PFK	6-phosphofructokinase 1 [EC:2.7.1.11]
CDS_1080	K01623 ALDO	fructose-bisphosphate aldolase, class I [EC:4.1.2.13]
CDS_2655	K01623 ALDO	fructose-bisphosphate aldolase, class I [EC:4.1.2.13]
CDS_14908	K01623 ALDO	fructose-bisphosphate aldolase, class I [EC:4.1.2.13]
CDS_35106	K01623 ALDO	fructose-bisphosphate aldolase, class I [EC:4.1.2.13]
CDS_35171	K01623 ALDO	fructose-bisphosphate aldolase, class I [EC:4.1.2.13]
CDS_35180	K01623 ALDO	fructose-bisphosphate aldolase, class I [EC:4.1.2.13]
CDS_35365	K01623 ALDO	fructose-bisphosphate aldolase, class I [EC:4.1.2.13]
CDS_35396	K01623 ALDO	fructose-bisphosphate aldolase, class I [EC:4.1.2.13]
CDS_34800	K01803 TPI, tpiA	triosephosphate isomerase (TIM) [EC:5.3.1.1]
CDS_34804	K01803 TPI, tpiA	triosephosphate isomerase (TIM) [EC:5.3.1.1]
CDS_34826	K01803 TPI, tpiA	triosephosphate isomerase (TIM) [EC:5.3.1.1]
CDS_34858	K01803 TPI, tpiA	triosephosphate isomerase (TIM) [EC:5.3.1.1]
CDS_16712	K00134 GAPDH, gapA	glyceraldehyde 3-phosphate dehydrogenase [EC:1.2.1.12]
CDS_16713	K00134 GAPDH, gapA	glyceraldehyde 3-phosphate dehydrogenase [EC:1.2.1.12]
CDS_16718	K00134 GAPDH, gapA	glyceraldehyde 3-phosphate dehydrogenase [EC:1.2.1.12]
CDS_30050	K00134 GAPDH, gapA	glyceraldehyde 3-phosphate dehydrogenase [EC:1.2.1.12]
CDS_30051	K00134 GAPDH, gapA	glyceraldehyde 3-phosphate dehydrogenase [EC:1.2.1.12]
CDS_34685	K00927 PGK, pgk	phosphoglycerate kinase [EC:2.7.2.3]
CDS_34688	K00927 PGK, pgk	phosphoglycerate kinase [EC:2.7.2.3]
CDS_34828	K00927 PGK, pgk	phosphoglycerate kinase [EC:2.7.2.3]
CDS_34830	K00927 PGK, pgk	phosphoglycerate kinase [EC:2.7.2.3]
CDS_189	K01834 PGAM, gpmA	2,3-bisphosphoglycerate-dependent phosphoglycerate mutase [EC:5.4.2.11]
CDS_14922	K15633 gpmI	2,3-bisphosphoglycerate-independent phosphoglycerate mutase [EC:5.4.2.12]
CDS_14935	K15633 gpmI	2,3-bisphosphoglycerate-independent phosphoglycerate mutase [EC:5.4.2.12]
CDS_5806	K15634 gpmB	probable phosphoglycerate mutase [EC:5.4.2.12]
CDS_6179	K15634 gpmB	probable phosphoglycerate mutase [EC:5.4.2.12]
CDS_35811	K15634 gpmB	probable phosphoglycerate mutase [EC:5.4.2.12]
CDS_36503	K15634 gpmB	probable phosphoglycerate mutase [EC:5.4.2.12]
CDS_9857	K01689 ENO, eno	enolase [EC:4.2.1.11]
CDS_18491	K01689 ENO, eno	enolase [EC:4.2.1.11]
CDS_34844	K01689 ENO, eno	enolase [EC:4.2.1.11]
CDS_34857	K01689 ENO, eno	enolase [EC:4.2.1.11]
CDS_2504	K00873 PK, pyk	pyruvate kinase [EC:2.7.1.40]
CDS_7694	K00873 PK, pyk	pyruvate kinase [EC:2.7.1.40]
CDS_10367	K00873 PK, pyk	pyruvate kinase [EC:2.7.1.40]
CDS_11849	K00873 PK, pyk	pyruvate kinase [EC:2.7.1.40]
CDS_13595	K00873 PK, pyk	pyruvate kinase [EC:2.7.1.40]
CDS_14179	K00873 PK, pyk	pyruvate kinase [EC:2.7.1.40]
CDS_21759	K00873 PK, pyk	pyruvate kinase [EC:2.7.1.40]
CDS_35033	K00873 PK, pyk	pyruvate kinase [EC:2.7.1.40]
CDS_35354	K00873 PK, pyk	pyruvate kinase [EC:2.7.1.40]
CDS_35411	K00873 PK, pyk	pyruvate kinase [EC:2.7.1.40]
CDS_35775	K00873 PK, pyk	pyruvate kinase [EC:2.7.1.40]
CDS_35832	K00873 PK, pyk	pyruvate kinase [EC:2.7.1.40]
CDS_36341	K00873 PK, pyk	pyruvate kinase [EC:2.7.1.40]
CDS_18482	K00161 PDHA, pdhA	pyruvate dehydrogenase E1 component subunit alpha [EC:1.2.4.1]
CDS_19150	K00161 PDHA, pdhA	pyruvate dehydrogenase E1 component subunit alpha [EC:1.2.4.1]
CDS_19151	K00161 PDHA, pdhA	pyruvate dehydrogenase E1 component subunit alpha [EC:1.2.4.1]
CDS_20168	K00161 PDHA, pdhA	pyruvate dehydrogenase E1 component subunit alpha [EC:1.2.4.1]
CDS_20169	K00161 PDHA, pdhA	pyruvate dehydrogenase E1 component subunit alpha [EC:1.2.4.1]
CDS_22755	K00161 PDHA, pdhA	pyruvate dehydrogenase E1 component subunit alpha [EC:1.2.4.1]
CDS_22756	K00161 PDHA, pdhA	pyruvate dehydrogenase E1 component subunit alpha [EC:1.2.4.1]
CDS_1259	K00162 PDHB, pdhB	pyruvate dehydrogenase E1 component subunit beta [EC:1.2.4.1]
CDS_1260	K00162 PDHB, pdhB	pyruvate dehydrogenase E1 component subunit beta [EC:1.2.4.1]
CDS_1781	K00162 PDHB, pdhB	pyruvate dehydrogenase E1 component subunit beta [EC:1.2.4.1]
CDS_1782	K00162 PDHB, pdhB	pyruvate dehydrogenase E1 component subunit beta [EC:1.2.4.1]
CDS_16996	K00162 PDHB, pdhB	pyruvate dehydrogenase E1 component subunit beta [EC:1.2.4.1]
CDS_19965	K00162 PDHB, pdhB	pyruvate dehydrogenase E1 component subunit beta [EC:1.2.4.1]
CDS_19966	K00162 PDHB, pdhB	pyruvate dehydrogenase E1 component subunit beta [EC:1.2.4.1]
CDS_6807	K00627 DLAT, aceF, pdhC	pyruvate dehydrogenase E2 component (dihydrolipoamide acetyltransferase) [EC:2.3.1.12]
CDS_8246	K00627 DLAT, aceF, pdhC	pyruvate dehydrogenase E2 component (dihydrolipoamide acetyltransferase) [EC:2.3.1.12]
CDS_19684	K00627 DLAT, aceF, pdhC	pyruvate dehydrogenase E2 component (dihydrolipoamide acetyltransferase) [EC:2.3.1.12]
CDS_23959	K00627 DLAT, aceF, pdhC	pyruvate dehydrogenase E2 component (dihydrolipoamide acetyltransferase) [EC:2.3.1.12]
CDS_35767	K00627 DLAT, aceF, pdhC	pyruvate dehydrogenase E2 component (dihydrolipoamide acetyltransferase) [EC:2.3.1.12]
CDS_35886	K00627 DLAT, aceF, pdhC	pyruvate dehydrogenase E2 component (dihydrolipoamide acetyltransferase) [EC:2.3.1.12]
CDS_7136	K00382 DLD, lpd, pdhD	dihydrolipoamide dehydrogenase [EC:1.8.1.4]
CDS_7171	K00382 DLD, lpd, pdhD	dihydrolipoamide dehydrogenase [EC:1.8.1.4]
CDS_33253	K00382 DLD, lpd, pdhD	dihydrolipoamide dehydrogenase [EC:1.8.1.4]
CDS_823	K00028 E1.1.1.39	malate dehydrogenase (decarboxylating) [EC:1.1.1.39]
CDS_4622	K00028 E1.1.1.39	malate dehydrogenase (decarboxylating) [EC:1.1.1.39]
CDS_28823	K00028 E1.1.1.39	malate dehydrogenase (decarboxylating) [EC:1.1.1.39]
CDS_4670	K00029 E1.1.1.40, maeB	malate dehydrogenase (oxaloacetate-decarboxylating)(NADP+) [EC:1.1.1.40]
CDS_34771	K00029 E1.1.1.40, maeB	malate dehydrogenase (oxaloacetate-decarboxylating)(NADP+) [EC:1.1.1.40]
CDS_34772	K00029 E1.1.1.40, maeB	malate dehydrogenase (oxaloacetate-decarboxylating)(NADP+) [EC:1.1.1.40]
CDS_34942	K00029 E1.1.1.40, maeB	malate dehydrogenase (oxaloacetate-decarboxylating)(NADP+) [EC:1.1.1.40]
CDS_35000	K00029 E1.1.1.40, maeB	malate dehydrogenase (oxaloacetate-decarboxylating)(NADP+) [EC:1.1.1.40]
CDS_35774	K00029 E1.1.1.40, maeB	malate dehydrogenase (oxaloacetate-decarboxylating)(NADP+) [EC:1.1.1.40]
CDS_4021	K00036 G6PD, zwf	glucose-6-phosphate 1-dehydrogenase [EC:1.1.1.49]
CDS_4896	K00036 G6PD, zwf	glucose-6-phosphate 1-dehydrogenase [EC:1.1.1.49]
CDS_19324	K00036 G6PD, zwf	glucose-6-phosphate 1-dehydrogenase [EC:1.1.1.49]
CDS_22636	K00036 G6PD, zwf	glucose-6-phosphate 1-dehydrogenase [EC:1.1.1.49]
CDS_30996	K00036 G6PD, zwf	glucose-6-phosphate 1-dehydrogenase [EC:1.1.1.49]
CDS_3801	K01057 PGLS, pgl, devB	6-phosphogluconolactonase [EC:3.1.1.31]
CDS_8366	K01057 PGLS, pgl, devB	6-phosphogluconolactonase [EC:3.1.1.31]
CDS_23208	K01057 PGLS, pgl, devB	6-phosphogluconolactonase [EC:3.1.1.31]
CDS_23209	K01057 PGLS, pgl, devB	6-phosphogluconolactonase [EC:3.1.1.31]
CDS_24945	K01057 PGLS, pgl, devB	6-phosphogluconolactonase [EC:3.1.1.31]
CDS_10211	K00033 PGD, gnd	6-phosphogluconate dehydrogenase [EC:1.1.1.44]
CDS_35200	K00033 PGD, gnd	6-phosphogluconate dehydrogenase [EC:1.1.1.44]
CDS_35233	K00033 PGD, gnd	6-phosphogluconate dehydrogenase [EC:1.1.1.44]
CDS_4597	K01783 rpe, RPE	ribulose-phosphate 3-epimerase [EC:5.1.3.1]
CDS_6738	K01783 rpe, RPE	ribulose-phosphate 3-epimerase [EC:5.1.3.1]
CDS_15079	K01783 rpe, RPE	ribulose-phosphate 3-epimerase [EC:5.1.3.1]
CDS_15080	K01783 rpe, RPE	ribulose-phosphate 3-epimerase [EC:5.1.3.1]
CDS_15244	K01783 rpe, RPE	ribulose-phosphate 3-epimerase [EC:5.1.3.1]
CDS_15245	K01783 rpe, RPE	ribulose-phosphate 3-epimerase [EC:5.1.3.1]
CDS_15246	K01783 rpe, RPE	ribulose-phosphate 3-epimerase [EC:5.1.3.1]
CDS_15247	K01783 rpe, RPE	ribulose-phosphate 3-epimerase [EC:5.1.3.1]
CDS_1937	K01807 rpiA	ribose 5-phosphate isomerase A [EC:5.3.1.6]
CDS_6287	K01807 rpiA	ribose 5-phosphate isomerase A [EC:5.3.1.6]
CDS_12511	K01807 rpiA	ribose 5-phosphate isomerase A [EC:5.3.1.6]
CDS_34913	K01807 rpiA	ribose 5-phosphate isomerase A [EC:5.3.1.6]
CDS_34926	K01807 rpiA	ribose 5-phosphate isomerase A [EC:5.3.1.6]
CDS_36041	K01807 rpiA	ribose 5-phosphate isomerase A [EC:5.3.1.6]
CDS_36141	K01807 rpiA	ribose 5-phosphate isomerase A [EC:5.3.1.6]
CDS_32164	K00615 E2.2.1.1, tktA, tktB	transketolase [EC:2.2.1.1]
CDS_32165	K00615 E2.2.1.1, tktA, tktB	transketolase [EC:2.2.1.1]
CDS_32871	K00615 E2.2.1.1, tktA, tktB	transketolase [EC:2.2.1.1]
CDS_639	K00616 E2.2.1.2, talA, talB	transaldolase [EC:2.2.1.2]
CDS_1778	K00616 E2.2.1.2, talA, talB	transaldolase [EC:2.2.1.2]
CDS_2331	K00616 E2.2.1.2, talA, talB	transaldolase [EC:2.2.1.2]
CDS_4209	K00616 E2.2.1.2, talA, talB	transaldolase [EC:2.2.1.2]
CDS_1716	K00948 PRPS, prsA	ribose-phosphate pyrophosphokinase [EC:2.7.6.1]
CDS_7615	K00948 PRPS, prsA	ribose-phosphate pyrophosphokinase [EC:2.7.6.1]
CDS_15840	K00131 gapN	glyceraldehyde-3-phosphate dehydrogenase (NADP+) [EC:1.2.1.9]
CDS_19990	K00131 gapN	glyceraldehyde-3-phosphate dehydrogenase (NADP+) [EC:1.2.1.9]
CDS_19991	K00131 gapN	glyceraldehyde-3-phosphate dehydrogenase (NADP+) [EC:1.2.1.9]
CDS_7471	K01647 CS, gltA	citrate synthase [EC:2.3.3.1]
CDS_29365	K01647 CS, gltA	citrate synthase [EC:2.3.3.1]
CDS_35517	K01647 CS, gltA	citrate synthase [EC:2.3.3.1]
CDS_35601	K01647 CS, gltA	citrate synthase [EC:2.3.3.1]
CDS_10956	K01681 ACO, acnA	aconitate hydratase [EC:4.2.1.3]
CDS_15369	K01681 ACO, acnA	aconitate hydratase [EC:4.2.1.3]
CDS_750	K00031 IDH1, IDH2, icd	isocitrate dehydrogenase [EC:1.1.1.42]
CDS_32833	K00031 IDH1, IDH2, icd	isocitrate dehydrogenase [EC:1.1.1.42]
CDS_32850	K00031 IDH1, IDH2, icd	isocitrate dehydrogenase [EC:1.1.1.42]
CDS_35667	K00031 IDH1, IDH2, icd	isocitrate dehydrogenase [EC:1.1.1.42]
CDS_7125	K00030 IDH3	isocitrate dehydrogenase (NAD+) [EC:1.1.1.41]
CDS_7497	K00030 IDH3	isocitrate dehydrogenase (NAD+) [EC:1.1.1.41]
CDS_27308	K00030 IDH3	isocitrate dehydrogenase (NAD+) [EC:1.1.1.41]
CDS_27311	K00030 IDH3	isocitrate dehydrogenase (NAD+) [EC:1.1.1.41]
CDS_27313	K00030 IDH3	isocitrate dehydrogenase (NAD+) [EC:1.1.1.41]
CDS_27314	K00030 IDH3	isocitrate dehydrogenase (NAD+) [EC:1.1.1.41]
CDS_27315	K00030 IDH3	isocitrate dehydrogenase (NAD+) [EC:1.1.1.41]
CDS_27316	K00030 IDH3	isocitrate dehydrogenase (NAD+) [EC:1.1.1.41]
CDS_27317	K00030 IDH3	isocitrate dehydrogenase (NAD+) [EC:1.1.1.41]
CDS_27318	K00030 IDH3	isocitrate dehydrogenase (NAD+) [EC:1.1.1.41]
CDS_994	K00164 OGDH, sucA	2-oxoglutarate dehydrogenase E1 component [EC:1.2.4.2]
CDS_1944	K00164 OGDH, sucA	2-oxoglutarate dehydrogenase E1 component [EC:1.2.4.2]
CDS_1931	K00658 DLST, sucB	2-oxoglutarate dehydrogenase E2 component (dihydrolipoamide succinyltransferase) [EC:2.3.1.61]
CDS_4165	K00658 DLST, sucB	2-oxoglutarate dehydrogenase E2 component (dihydrolipoamide succinyltransferase) [EC:2.3.1.61]
CDS_18983	K00658 DLST, sucB	2-oxoglutarate dehydrogenase E2 component (dihydrolipoamide succinyltransferase) [EC:2.3.1.61]
CDS_27958	K00658 DLST, sucB	2-oxoglutarate dehydrogenase E2 component (dihydrolipoamide succinyltransferase) [EC:2.3.1.61]
CDS_28602	K01899 LSC1	succinyl-CoA synthetase alpha subunit [EC:6.2.1.4 6.2.1.5]
CDS_31737	K01900 LSC2	succinyl-CoA synthetase beta subunit [EC:6.2.1.4 6.2.1.5]
CDS_31738	K01900 LSC2	succinyl-CoA synthetase beta subunit [EC:6.2.1.4 6.2.1.5]
CDS_27620	K00234 SDHA, SDH1	succinate dehydrogenase (ubiquinone) flavoprotein subunit [EC:1.3.5.1]
CDS_27621	K00234 SDHA, SDH1	succinate dehydrogenase (ubiquinone) flavoprotein subunit [EC:1.3.5.1]
CDS_27622	K00234 SDHA, SDH1	succinate dehydrogenase (ubiquinone) flavoprotein subunit [EC:1.3.5.1]
CDS_35105	K00235 SDHB, SDH2	succinate dehydrogenase (ubiquinone) iron-sulfur subunit [EC:1.3.5.1]
CDS_35147	K00235 SDHB, SDH2	succinate dehydrogenase (ubiquinone) iron-sulfur subunit [EC:1.3.5.1]
CDS_2081	K01679 E4.2.1.2B, fumC	fumarate hydratase, class II [EC:4.2.1.2]
CDS_2082	K01679 E4.2.1.2B, fumC	fumarate hydratase, class II [EC:4.2.1.2]
CDS_10573	K01679 E4.2.1.2B, fumC	fumarate hydratase, class II [EC:4.2.1.2]
CDS_10574	K01679 E4.2.1.2B, fumC	fumarate hydratase, class II [EC:4.2.1.2]
CDS_2192	K00026 MDH2	malate dehydrogenase [EC:1.1.1.37]
CDS_2341	K00026 MDH2	malate dehydrogenase [EC:1.1.1.37]
CDS_15232	K00026 MDH2	malate dehydrogenase [EC:1.1.1.37]
CDS_15233	K00026 MDH2	malate dehydrogenase [EC:1.1.1.37]
CDS_15250	K00026 MDH2	malate dehydrogenase [EC:1.1.1.37]
CDS_34745	K00026 MDH2	malate dehydrogenase [EC:1.1.1.37]
CDS_34747	K00026 MDH2	malate dehydrogenase [EC:1.1.1.37]
CDS_35456	K00026 MDH2	malate dehydrogenase [EC:1.1.1.37]
CDS_35625	K00026 MDH2	malate dehydrogenase [EC:1.1.1.37]
CDS_19123	K00025 MDH1	malate dehydrogenase [EC:1.1.1.37]
CDS_20539	K00025 MDH1	malate dehydrogenase [EC:1.1.1.37]
CDS_34754	K00025 MDH1	malate dehydrogenase [EC:1.1.1.37]
CDS_34759	K00025 MDH1	malate dehydrogenase [EC:1.1.1.37]
CDS_1244	K00855 PRK, prkB	phosphoribulokinase [EC:2.7.1.19]
CDS_4302	K00855 PRK, prkB	phosphoribulokinase [EC:2.7.1.19]
CDS_17546	K01601 rbcL	ribulose-bisphosphate carboxylase large chain [EC:4.1.1.39]
CDS_34215	K01601 rbcL	ribulose-bisphosphate carboxylase large chain [EC:4.1.1.39]
CDS_19371	K01602 rbcS	ribulose-bisphosphate carboxylase small chain [EC:4.1.1.39]
CDS_19372	K01602 rbcS	ribulose-bisphosphate carboxylase small chain [EC:4.1.1.39]
CDS_19400	K01602 rbcS	ribulose-bisphosphate carboxylase small chain [EC:4.1.1.39]
CDS_19401	K01602 rbcS	ribulose-bisphosphate carboxylase small chain [EC:4.1.1.39]
CDS_1020	K05298 GAPA	glyceraldehyde-3-phosphate dehydrogenase (NADP+) (phosphorylating) [EC:1.2.1.13]
CDS_1021	K05298 GAPA	glyceraldehyde-3-phosphate dehydrogenase (NADP+) (phosphorylating) [EC:1.2.1.13]
CDS_16399	K05298 GAPA	glyceraldehyde-3-phosphate dehydrogenase (NADP+) (phosphorylating) [EC:1.2.1.13]
CDS_16733	K05298 GAPA	glyceraldehyde-3-phosphate dehydrogenase (NADP+) (phosphorylating) [EC:1.2.1.13]
CDS_3593	K03841 FBP, fbp	fructose-1,6-bisphosphatase I [EC:3.1.3.11]
CDS_3703	K03841 FBP, fbp	fructose-1,6-bisphosphatase I [EC:3.1.3.11]
CDS_4918	K03841 FBP, fbp	fructose-1,6-bisphosphatase I [EC:3.1.3.11]
CDS_6840	K03841 FBP, fbp	fructose-1,6-bisphosphatase I [EC:3.1.3.11]
CDS_11957	K03841 FBP, fbp	fructose-1,6-bisphosphatase I [EC:3.1.3.11]
CDS_34725	K03841 FBP, fbp	fructose-1,6-bisphosphatase I [EC:3.1.3.11]
CDS_34727	K03841 FBP, fbp	fructose-1,6-bisphosphatase I [EC:3.1.3.11]
CDS_34845	K03841 FBP, fbp	fructose-1,6-bisphosphatase I [EC:3.1.3.11]
CDS_34719	K01100 E3.1.3.37	sedoheptulose-bisphosphatase [EC:3.1.3.37]
CDS_34722	K01100 E3.1.3.37	sedoheptulose-bisphosphatase [EC:3.1.3.37]
CDS_693	K01595 ppc	phosphoenolpyruvate carboxylase [EC:4.1.1.31]
CDS_10919	K01595 ppc	phosphoenolpyruvate carboxylase [EC:4.1.1.31]
CDS_35727	K01595 ppc	phosphoenolpyruvate carboxylase [EC:4.1.1.31]
CDS_7321	K14454 GOT1	aspartate aminotransferase, cytoplasmic [EC:2.6.1.1]
CDS_16676	K14454 GOT1	aspartate aminotransferase, cytoplasmic [EC:2.6.1.1]
CDS_16677	K14454 GOT1	aspartate aminotransferase, cytoplasmic [EC:2.6.1.1]
CDS_28794	K14455 GOT2	aspartate aminotransferase, mitochondrial [EC:2.6.1.1]
CDS_16556	K00814 GPT, ALT	alanine transaminase [EC:2.6.1.2]
CDS_16557	K00814 GPT, ALT	alanine transaminase [EC:2.6.1.2]
CDS_16558	K00814 GPT, ALT	alanine transaminase [EC:2.6.1.2]
CDS_34728	K14272 GGAT	glutamate--glyoxylate aminotransferase [EC:2.6.1.4 2.6.1.2 2.6.1.44 2.6.1.-]
CDS_34731	K14272 GGAT	glutamate--glyoxylate aminotransferase [EC:2.6.1.4 2.6.1.2 2.6.1.44 2.6.1.-]
CDS_32517	K01006 ppdK	pyruvate, orthophosphate dikinase [EC:2.7.9.1]
CDS_32520	K01006 ppdK	pyruvate, orthophosphate dikinase [EC:2.7.9.1]
CDS_6158	K01610 E4.1.1.49, pckA	phosphoenolpyruvate carboxykinase (ATP) [EC:4.1.1.49]
CDS_27748	K00051 E1.1.1.82	malate dehydrogenase (NADP+) [EC:1.1.1.82]
CDS_27753	K00051 E1.1.1.82	malate dehydrogenase (NADP+) [EC:1.1.1.82]
CDS_27758	K00051 E1.1.1.82	malate dehydrogenase (NADP+) [EC:1.1.1.82]
CDS_7664	K02160 accB, bccP	acetyl-CoA carboxylase biotin carboxyl carrier protein
CDS_35416	K02160 accB, bccP	acetyl-CoA carboxylase biotin carboxyl carrier protein
CDS_35420	K02160 accB, bccP	acetyl-CoA carboxylase biotin carboxyl carrier protein
CDS_1776	K01961 accC	acetyl-CoA carboxylase, biotin carboxylase subunit [EC:6.4.1.2 6.3.4.14]
CDS_12364	K01961 accC	acetyl-CoA carboxylase, biotin carboxylase subunit [EC:6.4.1.2 6.3.4.14]
CDS_28614	K01962 accA	acetyl-CoA carboxylase carboxyl transferase subunit alpha [EC:6.4.1.2]
CDS_35816	K00626 E2.3.1.9, atoB	acetyl-CoA C-acetyltransferase [EC:2.3.1.9]
CDS_763	K01938 fhs	formate--tetrahydrofolate ligase [EC:6.3.4.3]
CDS_35988	K01938 fhs	formate--tetrahydrofolate ligase [EC:6.3.4.3]
CDS_2528	K00297 metF, MTHFR	methylenetetrahydrofolate reductase (NADPH) [EC:1.5.1.20]
CDS_35155	K00297 metF, MTHFR	methylenetetrahydrofolate reductase (NADPH) [EC:1.5.1.20]
CDS_7292	K00121 frmA, ADH5, adhC	S-(hydroxymethyl)glutathione dehydrogenase / alcohol dehydrogenase [EC:1.1.1.284 1.1.1.1]
CDS_10949	K00121 frmA, ADH5, adhC	S-(hydroxymethyl)glutathione dehydrogenase / alcohol dehydrogenase [EC:1.1.1.284 1.1.1.1]
CDS_24258	K00121 frmA, ADH5, adhC	S-(hydroxymethyl)glutathione dehydrogenase / alcohol dehydrogenase [EC:1.1.1.284 1.1.1.1]
CDS_24259	K00121 frmA, ADH5, adhC	S-(hydroxymethyl)glutathione dehydrogenase / alcohol dehydrogenase [EC:1.1.1.284 1.1.1.1]
CDS_35905	K01070 frmB, ESD, fghA	S-formylglutathione hydrolase [EC:3.1.2.12]
CDS_7060	K00122 FDH	formate dehydrogenase [EC:1.2.1.2]
CDS_7061	K00122 FDH	formate dehydrogenase [EC:1.2.1.2]
CDS_10625	K00122 FDH	formate dehydrogenase [EC:1.2.1.2]
CDS_20519	K01895 ACSS, acs	acetyl-CoA synthetase [EC:6.2.1.1]
CDS_31676	K00863 E2.7.1.29, DAK1, DAK2	dihydroxyacetone kinase [EC:2.7.1.29]
CDS_31677	K00863 E2.7.1.29, DAK1, DAK2	dihydroxyacetone kinase [EC:2.7.1.29]
CDS_31678	K00863 E2.7.1.29, DAK1, DAK2	dihydroxyacetone kinase [EC:2.7.1.29]
CDS_1082	K00600 glyA, SHMT	glycine hydroxymethyltransferase [EC:2.1.2.1]
CDS_2166	K00600 glyA, SHMT	glycine hydroxymethyltransferase [EC:2.1.2.1]
CDS_5722	K00600 glyA, SHMT	glycine hydroxymethyltransferase [EC:2.1.2.1]
CDS_6925	K00600 glyA, SHMT	glycine hydroxymethyltransferase [EC:2.1.2.1]
CDS_11243	K00600 glyA, SHMT	glycine hydroxymethyltransferase [EC:2.1.2.1]
CDS_15773	K00600 glyA, SHMT	glycine hydroxymethyltransferase [EC:2.1.2.1]
CDS_17813	K00600 glyA, SHMT	glycine hydroxymethyltransferase [EC:2.1.2.1]
CDS_35510	K00600 glyA, SHMT	glycine hydroxymethyltransferase [EC:2.1.2.1]
CDS_35598	K00600 glyA, SHMT	glycine hydroxymethyltransferase [EC:2.1.2.1]
CDS_34641	K00830 AGXT	alanine-glyoxylate transaminase / serine-glyoxylate transaminase / serine-pyruvate transaminase [EC:2.6.1.44 2.6.1.45 2.6.1.51]
CDS_34642	K00830 AGXT	alanine-glyoxylate transaminase / serine-glyoxylate transaminase / serine-pyruvate transaminase [EC:2.6.1.44 2.6.1.45 2.6.1.51]
CDS_13370	K00058 serA, PHGDH	D-3-phosphoglycerate dehydrogenase [EC:1.1.1.95]
CDS_4806	K00831 serC, PSAT1	phosphoserine aminotransferase [EC:2.6.1.52]
CDS_35943	K00831 serC, PSAT1	phosphoserine aminotransferase [EC:2.6.1.52]
CDS_21841	K01079 serB, PSPH	phosphoserine phosphatase [EC:3.1.3.3]
CDS_21842	K01079 serB, PSPH	phosphoserine phosphatase [EC:3.1.3.3]
CDS_21843	K01079 serB, PSPH	phosphoserine phosphatase [EC:3.1.3.3]
CDS_21844	K01079 serB, PSPH	phosphoserine phosphatase [EC:3.1.3.3]
CDS_35936	K01754 E4.3.1.19, ilvA, tdcB	threonine dehydratase [EC:4.3.1.19]
CDS_36054	K01754 E4.3.1.19, ilvA, tdcB	threonine dehydratase [EC:4.3.1.19]
CDS_15975	K00281 GLDC, gcvP	glycine dehydrogenase [EC:1.4.4.2]
CDS_16391	K00281 GLDC, gcvP	glycine dehydrogenase [EC:1.4.4.2]
CDS_34742	K00605 gcvT, AMT	aminomethyltransferase [EC:2.1.2.10]
CDS_34743	K00605 gcvT, AMT	aminomethyltransferase [EC:2.1.2.10]
CDS_1191	K00640 cysE	serine O-acetyltransferase [EC:2.3.1.30]
CDS_8094	K00640 cysE	serine O-acetyltransferase [EC:2.3.1.30]
CDS_16010	K00640 cysE	serine O-acetyltransferase [EC:2.3.1.30]
CDS_21672	K00640 cysE	serine O-acetyltransferase [EC:2.3.1.30]
CDS_21673	K00640 cysE	serine O-acetyltransferase [EC:2.3.1.30]
CDS_21674	K00640 cysE	serine O-acetyltransferase [EC:2.3.1.30]
CDS_21675	K00640 cysE	serine O-acetyltransferase [EC:2.3.1.30]
CDS_21676	K00640 cysE	serine O-acetyltransferase [EC:2.3.1.30]
CDS_21677	K00640 cysE	serine O-acetyltransferase [EC:2.3.1.30]
CDS_21680	K00640 cysE	serine O-acetyltransferase [EC:2.3.1.30]
CDS_35796	K00640 cysE	serine O-acetyltransferase [EC:2.3.1.30]
CDS_1063	K01738 cysK	cysteine synthase A [EC:2.5.1.47]
CDS_1064	K01738 cysK	cysteine synthase A [EC:2.5.1.47]
CDS_2300	K01738 cysK	cysteine synthase A [EC:2.5.1.47]
CDS_2301	K01738 cysK	cysteine synthase A [EC:2.5.1.47]
CDS_7298	K01738 cysK	cysteine synthase A [EC:2.5.1.47]
CDS_8674	K01738 cysK	cysteine synthase A [EC:2.5.1.47]
CDS_10659	K01738 cysK	cysteine synthase A [EC:2.5.1.47]
CDS_19070	K01738 cysK	cysteine synthase A [EC:2.5.1.47]
CDS_19076	K01738 cysK	cysteine synthase A [EC:2.5.1.47]
CDS_35654	K13034 ATCYSC1	L-3-cyanoalanine synthase/ cysteine synthase [EC:2.5.1.47 4.4.1.9]
CDS_35722	K13034 ATCYSC1	L-3-cyanoalanine synthase/ cysteine synthase [EC:2.5.1.47 4.4.1.9]
CDS_7023	K01455 E3.5.1.49	formamidase [EC:3.5.1.49]
CDS_7024	K01455 E3.5.1.49	formamidase [EC:3.5.1.49]
CDS_10964	K01455 E3.5.1.49	formamidase [EC:3.5.1.49]
CDS_35651	K00249 ACADM, acd	acyl-CoA dehydrogenase [EC:1.3.8.7]
CDS_1970	K05605 HIBCH	3-hydroxyisobutyryl-CoA hydrolase [EC:3.1.2.4]
CDS_5471	K05605 HIBCH	3-hydroxyisobutyryl-CoA hydrolase [EC:3.1.2.4]
CDS_11920	K05605 HIBCH	3-hydroxyisobutyryl-CoA hydrolase [EC:3.1.2.4]
CDS_30276	K05605 HIBCH	3-hydroxyisobutyryl-CoA hydrolase [EC:3.1.2.4]
CDS_30277	K05605 HIBCH	3-hydroxyisobutyryl-CoA hydrolase [EC:3.1.2.4]
CDS_4666	K00140 mmsA, iolA, ALDH6A1	malonate-semialdehyde dehydrogenase (acetylating) / methylmalonate-semialdehyde dehydrogenase [EC:1.2.1.18 1.2.1.27]
CDS_4725	K00140 mmsA, iolA, ALDH6A1	malonate-semialdehyde dehydrogenase (acetylating) / methylmalonate-semialdehyde dehydrogenase [EC:1.2.1.18 1.2.1.27]
CDS_35068	K18121 GLYR	glyoxylate/succinic semialdehyde reductase [EC:1.1.1.79 1.1.1.-]
CDS_35104	K18121 GLYR	glyoxylate/succinic semialdehyde reductase [EC:1.1.1.79 1.1.1.-]
01210 2-Oxocarboxylic acid metabolism [PATH:ko01210]
CDS_7471	K01647 CS, gltA	citrate synthase [EC:2.3.3.1]
CDS_29365	K01647 CS, gltA	citrate synthase [EC:2.3.3.1]
CDS_35517	K01647 CS, gltA	citrate synthase [EC:2.3.3.1]
CDS_35601	K01647 CS, gltA	citrate synthase [EC:2.3.3.1]
CDS_10956	K01681 ACO, acnA	aconitate hydratase [EC:4.2.1.3]
CDS_15369	K01681 ACO, acnA	aconitate hydratase [EC:4.2.1.3]
CDS_750	K00031 IDH1, IDH2, icd	isocitrate dehydrogenase [EC:1.1.1.42]
CDS_32833	K00031 IDH1, IDH2, icd	isocitrate dehydrogenase [EC:1.1.1.42]
CDS_32850	K00031 IDH1, IDH2, icd	isocitrate dehydrogenase [EC:1.1.1.42]
CDS_35667	K00031 IDH1, IDH2, icd	isocitrate dehydrogenase [EC:1.1.1.42]
CDS_7125	K00030 IDH3	isocitrate dehydrogenase (NAD+) [EC:1.1.1.41]
CDS_7497	K00030 IDH3	isocitrate dehydrogenase (NAD+) [EC:1.1.1.41]
CDS_27308	K00030 IDH3	isocitrate dehydrogenase (NAD+) [EC:1.1.1.41]
CDS_27311	K00030 IDH3	isocitrate dehydrogenase (NAD+) [EC:1.1.1.41]
CDS_27313	K00030 IDH3	isocitrate dehydrogenase (NAD+) [EC:1.1.1.41]
CDS_27314	K00030 IDH3	isocitrate dehydrogenase (NAD+) [EC:1.1.1.41]
CDS_27315	K00030 IDH3	isocitrate dehydrogenase (NAD+) [EC:1.1.1.41]
CDS_27316	K00030 IDH3	isocitrate dehydrogenase (NAD+) [EC:1.1.1.41]
CDS_27317	K00030 IDH3	isocitrate dehydrogenase (NAD+) [EC:1.1.1.41]
CDS_27318	K00030 IDH3	isocitrate dehydrogenase (NAD+) [EC:1.1.1.41]
CDS_7321	K14454 GOT1	aspartate aminotransferase, cytoplasmic [EC:2.6.1.1]
CDS_16676	K14454 GOT1	aspartate aminotransferase, cytoplasmic [EC:2.6.1.1]
CDS_16677	K14454 GOT1	aspartate aminotransferase, cytoplasmic [EC:2.6.1.1]
CDS_28794	K14455 GOT2	aspartate aminotransferase, mitochondrial [EC:2.6.1.1]
CDS_1907	K00811 ASP5	aspartate aminotransferase, chloroplastic [EC:2.6.1.1]
CDS_2457	K00811 ASP5	aspartate aminotransferase, chloroplastic [EC:2.6.1.1]
CDS_25644	K00928 lysC	aspartate kinase [EC:2.7.2.4]
CDS_30632	K00928 lysC	aspartate kinase [EC:2.7.2.4]
CDS_26577	K00133 asd	aspartate-semialdehyde dehydrogenase [EC:1.2.1.11]
CDS_36176	K00133 asd	aspartate-semialdehyde dehydrogenase [EC:1.2.1.11]
CDS_16556	K00814 GPT, ALT	alanine transaminase [EC:2.6.1.2]
CDS_16557	K00814 GPT, ALT	alanine transaminase [EC:2.6.1.2]
CDS_16558	K00814 GPT, ALT	alanine transaminase [EC:2.6.1.2]
CDS_34728	K14272 GGAT	glutamate--glyoxylate aminotransferase [EC:2.6.1.4 2.6.1.2 2.6.1.44 2.6.1.-]
CDS_34731	K14272 GGAT	glutamate--glyoxylate aminotransferase [EC:2.6.1.4 2.6.1.2 2.6.1.44 2.6.1.-]
CDS_10469	K00620 argJ	glutamate N-acetyltransferase / amino-acid N-acetyltransferase [EC:2.3.1.35 2.3.1.1]
CDS_10470	K00620 argJ	glutamate N-acetyltransferase / amino-acid N-acetyltransferase [EC:2.3.1.35 2.3.1.1]
CDS_11492	K00620 argJ	glutamate N-acetyltransferase / amino-acid N-acetyltransferase [EC:2.3.1.35 2.3.1.1]
CDS_27085	K14682 argAB	amino-acid N-acetyltransferase [EC:2.3.1.1]
CDS_27228	K14682 argAB	amino-acid N-acetyltransferase [EC:2.3.1.1]
CDS_27229	K14682 argAB	amino-acid N-acetyltransferase [EC:2.3.1.1]
CDS_18723	K00930 argB	acetylglutamate kinase [EC:2.7.2.8]
CDS_26257	K00145 argC	N-acetyl-gamma-glutamyl-phosphate reductase [EC:1.2.1.38]
CDS_26260	K00145 argC	N-acetyl-gamma-glutamyl-phosphate reductase [EC:1.2.1.38]
CDS_28679	K00145 argC	N-acetyl-gamma-glutamyl-phosphate reductase [EC:1.2.1.38]
CDS_28680	K00145 argC	N-acetyl-gamma-glutamyl-phosphate reductase [EC:1.2.1.38]
CDS_10444	K00818 E2.6.1.11, argD	acetylornithine aminotransferase [EC:2.6.1.11]
CDS_36006	K00818 E2.6.1.11, argD	acetylornithine aminotransferase [EC:2.6.1.11]
CDS_4030	K01438 argE	acetylornithine deacetylase [EC:3.5.1.16]
CDS_35600	K01438 argE	acetylornithine deacetylase [EC:3.5.1.16]
CDS_32647	K14677 ACY1	aminoacylase [EC:3.5.1.14]
CDS_32650	K14677 ACY1	aminoacylase [EC:3.5.1.14]
CDS_32746	K14677 ACY1	aminoacylase [EC:3.5.1.14]
CDS_32747	K14677 ACY1	aminoacylase [EC:3.5.1.14]
CDS_32748	K14677 ACY1	aminoacylase [EC:3.5.1.14]
CDS_30078	K01703 leuC	3-isopropylmalate/(R)-2-methylmalate dehydratase large subunit [EC:4.2.1.33 4.2.1.35]
CDS_30080	K01703 leuC	3-isopropylmalate/(R)-2-methylmalate dehydratase large subunit [EC:4.2.1.33 4.2.1.35]
CDS_7032	K01704 leuD	3-isopropylmalate/(R)-2-methylmalate dehydratase small subunit [EC:4.2.1.33 4.2.1.35]
CDS_7033	K01704 leuD	3-isopropylmalate/(R)-2-methylmalate dehydratase small subunit [EC:4.2.1.33 4.2.1.35]
CDS_7237	K01704 leuD	3-isopropylmalate/(R)-2-methylmalate dehydratase small subunit [EC:4.2.1.33 4.2.1.35]
CDS_7241	K01704 leuD	3-isopropylmalate/(R)-2-methylmalate dehydratase small subunit [EC:4.2.1.33 4.2.1.35]
CDS_7242	K01704 leuD	3-isopropylmalate/(R)-2-methylmalate dehydratase small subunit [EC:4.2.1.33 4.2.1.35]
CDS_35158	K00052 leuB	3-isopropylmalate dehydrogenase [EC:1.1.1.85]
CDS_35207	K00052 leuB	3-isopropylmalate dehydrogenase [EC:1.1.1.85]
CDS_29777	K01652 E2.2.1.6L, ilvB, ilvG, ilvI	acetolactate synthase I/II/III large subunit [EC:2.2.1.6]
CDS_1626	K01653 E2.2.1.6S, ilvH, ilvN	acetolactate synthase I/III small subunit [EC:2.2.1.6]
CDS_18440	K01653 E2.2.1.6S, ilvH, ilvN	acetolactate synthase I/III small subunit [EC:2.2.1.6]
CDS_34941	K00053 ilvC	ketol-acid reductoisomerase [EC:1.1.1.86]
CDS_34967	K00053 ilvC	ketol-acid reductoisomerase [EC:1.1.1.86]
CDS_19088	K01687 ilvD	dihydroxy-acid dehydratase [EC:4.2.1.9]
CDS_19089	K01687 ilvD	dihydroxy-acid dehydratase [EC:4.2.1.9]
CDS_2686	K00826 E2.6.1.42, ilvE	branched-chain amino acid aminotransferase [EC:2.6.1.42]
CDS_8318	K00826 E2.6.1.42, ilvE	branched-chain amino acid aminotransferase [EC:2.6.1.42]
CDS_11482	K00826 E2.6.1.42, ilvE	branched-chain amino acid aminotransferase [EC:2.6.1.42]
CDS_21795	K00826 E2.6.1.42, ilvE	branched-chain amino acid aminotransferase [EC:2.6.1.42]
CDS_24505	K00826 E2.6.1.42, ilvE	branched-chain amino acid aminotransferase [EC:2.6.1.42]
CDS_24506	K00826 E2.6.1.42, ilvE	branched-chain amino acid aminotransferase [EC:2.6.1.42]
CDS_24507	K00826 E2.6.1.42, ilvE	branched-chain amino acid aminotransferase [EC:2.6.1.42]
CDS_29630	K01649 leuA	2-isopropylmalate synthase [EC:2.3.3.13]
01212 Fatty acid metabolism [PATH:ko01212]
CDS_28614	K01962 accA	acetyl-CoA carboxylase carboxyl transferase subunit alpha [EC:6.4.1.2]
CDS_7664	K02160 accB, bccP	acetyl-CoA carboxylase biotin carboxyl carrier protein
CDS_35416	K02160 accB, bccP	acetyl-CoA carboxylase biotin carboxyl carrier protein
CDS_35420	K02160 accB, bccP	acetyl-CoA carboxylase biotin carboxyl carrier protein
CDS_1776	K01961 accC	acetyl-CoA carboxylase, biotin carboxylase subunit [EC:6.4.1.2 6.3.4.14]
CDS_12364	K01961 accC	acetyl-CoA carboxylase, biotin carboxylase subunit [EC:6.4.1.2 6.3.4.14]
CDS_33856	K11262 ACAC	acetyl-CoA carboxylase / biotin carboxylase [EC:6.4.1.2 6.3.4.14]
CDS_4471	K00645 fabD	[acyl-carrier-protein] S-malonyltransferase [EC:2.3.1.39]
CDS_36049	K00645 fabD	[acyl-carrier-protein] S-malonyltransferase [EC:2.3.1.39]
CDS_4937	K09458 fabF	3-oxoacyl-[acyl-carrier-protein] synthase II [EC:2.3.1.179]
CDS_10247	K09458 fabF	3-oxoacyl-[acyl-carrier-protein] synthase II [EC:2.3.1.179]
CDS_15812	K09458 fabF	3-oxoacyl-[acyl-carrier-protein] synthase II [EC:2.3.1.179]
CDS_17893	K09458 fabF	3-oxoacyl-[acyl-carrier-protein] synthase II [EC:2.3.1.179]
CDS_22888	K09458 fabF	3-oxoacyl-[acyl-carrier-protein] synthase II [EC:2.3.1.179]
CDS_26018	K00648 fabH	3-oxoacyl-[acyl-carrier-protein] synthase III [EC:2.3.1.180]
CDS_26019	K00648 fabH	3-oxoacyl-[acyl-carrier-protein] synthase III [EC:2.3.1.180]
CDS_26020	K00648 fabH	3-oxoacyl-[acyl-carrier-protein] synthase III [EC:2.3.1.180]
CDS_26021	K00648 fabH	3-oxoacyl-[acyl-carrier-protein] synthase III [EC:2.3.1.180]
CDS_191	K00059 fabG	3-oxoacyl-[acyl-carrier protein] reductase [EC:1.1.1.100]
CDS_3815	K00059 fabG	3-oxoacyl-[acyl-carrier protein] reductase [EC:1.1.1.100]
CDS_6658	K00059 fabG	3-oxoacyl-[acyl-carrier protein] reductase [EC:1.1.1.100]
CDS_35478	K00059 fabG	3-oxoacyl-[acyl-carrier protein] reductase [EC:1.1.1.100]
CDS_35500	K00059 fabG	3-oxoacyl-[acyl-carrier protein] reductase [EC:1.1.1.100]
CDS_36103	K00059 fabG	3-oxoacyl-[acyl-carrier protein] reductase [EC:1.1.1.100]
CDS_27473	K02372 fabZ	3-hydroxyacyl-[acyl-carrier-protein] dehydratase [EC:4.2.1.59]
CDS_30724	K02372 fabZ	3-hydroxyacyl-[acyl-carrier-protein] dehydratase [EC:4.2.1.59]
CDS_30725	K02372 fabZ	3-hydroxyacyl-[acyl-carrier-protein] dehydratase [EC:4.2.1.59]
CDS_30726	K02372 fabZ	3-hydroxyacyl-[acyl-carrier-protein] dehydratase [EC:4.2.1.59]
CDS_4065	K00208 fabI	enoyl-[acyl-carrier protein] reductase I [EC:1.3.1.9 1.3.1.10]
CDS_4983	K00208 fabI	enoyl-[acyl-carrier protein] reductase I [EC:1.3.1.9 1.3.1.10]
CDS_4984	K00208 fabI	enoyl-[acyl-carrier protein] reductase I [EC:1.3.1.9 1.3.1.10]
CDS_706	K10781 FATB	fatty acyl-ACP thioesterase B [EC:3.1.2.14 3.1.2.-]
CDS_36195	K10781 FATB	fatty acyl-ACP thioesterase B [EC:3.1.2.14 3.1.2.-]
CDS_3360	K03921 DESA1	acyl-[acyl-carrier-protein] desaturase [EC:1.14.19.2]
CDS_10985	K03921 DESA1	acyl-[acyl-carrier-protein] desaturase [EC:1.14.19.2]
CDS_11007	K03921 DESA1	acyl-[acyl-carrier-protein] desaturase [EC:1.14.19.2]
CDS_10239	K07512 MECR, NRBF1	mitochondrial trans-2-enoyl-CoA reductase [EC:1.3.1.38]
CDS_1303	K01074 PPT	palmitoyl-protein thioesterase [EC:3.1.2.22]
CDS_19535	K01074 PPT	palmitoyl-protein thioesterase [EC:3.1.2.22]
CDS_19717	K01074 PPT	palmitoyl-protein thioesterase [EC:3.1.2.22]
CDS_35816	K00626 E2.3.1.9, atoB	acetyl-CoA C-acetyltransferase [EC:2.3.1.9]
CDS_1971	K07513 ACAA1	acetyl-CoA acyltransferase 1 [EC:2.3.1.16]
CDS_2576	K07513 ACAA1	acetyl-CoA acyltransferase 1 [EC:2.3.1.16]
CDS_36152	K07513 ACAA1	acetyl-CoA acyltransferase 1 [EC:2.3.1.16]
CDS_36157	K07513 ACAA1	acetyl-CoA acyltransferase 1 [EC:2.3.1.16]
CDS_15460	K10527 MFP2	enoyl-CoA hydratase/3-hydroxyacyl-CoA dehydrogenase [EC:4.2.1.17 1.1.1.35 1.1.1.211]
CDS_35493	K10527 MFP2	enoyl-CoA hydratase/3-hydroxyacyl-CoA dehydrogenase [EC:4.2.1.17 1.1.1.35 1.1.1.211]
CDS_821	K00232 E1.3.3.6, ACOX1, ACOX3	acyl-CoA oxidase [EC:1.3.3.6]
CDS_2498	K00232 E1.3.3.6, ACOX1, ACOX3	acyl-CoA oxidase [EC:1.3.3.6]
CDS_16675	K00232 E1.3.3.6, ACOX1, ACOX3	acyl-CoA oxidase [EC:1.3.3.6]
CDS_18502	K00232 E1.3.3.6, ACOX1, ACOX3	acyl-CoA oxidase [EC:1.3.3.6]
CDS_18712	K00232 E1.3.3.6, ACOX1, ACOX3	acyl-CoA oxidase [EC:1.3.3.6]
CDS_29769	K00232 E1.3.3.6, ACOX1, ACOX3	acyl-CoA oxidase [EC:1.3.3.6]
CDS_35651	K00249 ACADM, acd	acyl-CoA dehydrogenase [EC:1.3.8.7]
CDS_4153	K01897 ACSL, fadD	long-chain acyl-CoA synthetase [EC:6.2.1.3]
CDS_4154	K01897 ACSL, fadD	long-chain acyl-CoA synthetase [EC:6.2.1.3]
CDS_7484	K01897 ACSL, fadD	long-chain acyl-CoA synthetase [EC:6.2.1.3]
CDS_7536	K01897 ACSL, fadD	long-chain acyl-CoA synthetase [EC:6.2.1.3]
CDS_14267	K01897 ACSL, fadD	long-chain acyl-CoA synthetase [EC:6.2.1.3]
CDS_17501	K01897 ACSL, fadD	long-chain acyl-CoA synthetase [EC:6.2.1.3]
CDS_22078	K01897 ACSL, fadD	long-chain acyl-CoA synthetase [EC:6.2.1.3]
CDS_26519	K01897 ACSL, fadD	long-chain acyl-CoA synthetase [EC:6.2.1.3]
CDS_35584	K01897 ACSL, fadD	long-chain acyl-CoA synthetase [EC:6.2.1.3]
CDS_864	K10251 HSD17B12, KAR, IFA38	17beta-estradiol 17-dehydrogenase / very-long-chain 3-oxoacyl-CoA reductase [EC:1.1.1.62 1.1.1.330]
CDS_1459	K10251 HSD17B12, KAR, IFA38	17beta-estradiol 17-dehydrogenase / very-long-chain 3-oxoacyl-CoA reductase [EC:1.1.1.62 1.1.1.330]
CDS_3714	K10251 HSD17B12, KAR, IFA38	17beta-estradiol 17-dehydrogenase / very-long-chain 3-oxoacyl-CoA reductase [EC:1.1.1.62 1.1.1.330]
CDS_36279	K10251 HSD17B12, KAR, IFA38	17beta-estradiol 17-dehydrogenase / very-long-chain 3-oxoacyl-CoA reductase [EC:1.1.1.62 1.1.1.330]
CDS_4803	K10703 PHS1, PAS2	very-long-chain (3R)-3-hydroxyacyl-[acyl-carrier protein] dehydratase [EC:4.2.1.134]
CDS_7302	K10703 PHS1, PAS2	very-long-chain (3R)-3-hydroxyacyl-[acyl-carrier protein] dehydratase [EC:4.2.1.134]
CDS_21802	K10703 PHS1, PAS2	very-long-chain (3R)-3-hydroxyacyl-[acyl-carrier protein] dehydratase [EC:4.2.1.134]
CDS_22104	K10703 PHS1, PAS2	very-long-chain (3R)-3-hydroxyacyl-[acyl-carrier protein] dehydratase [EC:4.2.1.134]
CDS_15419	K10258 TER, TSC13, CER10	very-long-chain enoyl-CoA reductase [EC:1.3.1.93]
CDS_32159	K10258 TER, TSC13, CER10	very-long-chain enoyl-CoA reductase [EC:1.3.1.93]
CDS_32160	K10258 TER, TSC13, CER10	very-long-chain enoyl-CoA reductase [EC:1.3.1.93]
CDS_32161	K10258 TER, TSC13, CER10	very-long-chain enoyl-CoA reductase [EC:1.3.1.93]
CDS_32163	K10258 TER, TSC13, CER10	very-long-chain enoyl-CoA reductase [EC:1.3.1.93]
CDS_1524	K00507 SCD, desC	stearoyl-CoA desaturase (delta-9 desaturase) [EC:1.14.19.1]
CDS_4841	K00507 SCD, desC	stearoyl-CoA desaturase (delta-9 desaturase) [EC:1.14.19.1]
CDS_1144	K10255 FAD6, desA	omega-6 fatty acid desaturase (delta-12 desaturase) [EC:1.14.19.-]
CDS_4661	K10255 FAD6, desA	omega-6 fatty acid desaturase (delta-12 desaturase) [EC:1.14.19.-]
CDS_34953	K10256 FAD2	omega-6 fatty acid desaturase (delta-12 desaturase) [EC:1.14.19.-]
CDS_34983	K10256 FAD2	omega-6 fatty acid desaturase (delta-12 desaturase) [EC:1.14.19.-]
CDS_15487	K10257 FAD8, desB	omega-3 fatty acid desaturase (delta-15 desaturase) [EC:1.14.19.-]
CDS_15488	K10257 FAD8, desB	omega-3 fatty acid desaturase (delta-15 desaturase) [EC:1.14.19.-]
CDS_15656	K10257 FAD8, desB	omega-3 fatty acid desaturase (delta-15 desaturase) [EC:1.14.19.-]
01230 Biosynthesis of amino acids [PATH:ko01230]
CDS_34800	K01803 TPI, tpiA	triosephosphate isomerase (TIM) [EC:5.3.1.1]
CDS_34804	K01803 TPI, tpiA	triosephosphate isomerase (TIM) [EC:5.3.1.1]
CDS_34826	K01803 TPI, tpiA	triosephosphate isomerase (TIM) [EC:5.3.1.1]
CDS_34858	K01803 TPI, tpiA	triosephosphate isomerase (TIM) [EC:5.3.1.1]
CDS_16712	K00134 GAPDH, gapA	glyceraldehyde 3-phosphate dehydrogenase [EC:1.2.1.12]
CDS_16713	K00134 GAPDH, gapA	glyceraldehyde 3-phosphate dehydrogenase [EC:1.2.1.12]
CDS_16718	K00134 GAPDH, gapA	glyceraldehyde 3-phosphate dehydrogenase [EC:1.2.1.12]
CDS_30050	K00134 GAPDH, gapA	glyceraldehyde 3-phosphate dehydrogenase [EC:1.2.1.12]
CDS_30051	K00134 GAPDH, gapA	glyceraldehyde 3-phosphate dehydrogenase [EC:1.2.1.12]
CDS_34685	K00927 PGK, pgk	phosphoglycerate kinase [EC:2.7.2.3]
CDS_34688	K00927 PGK, pgk	phosphoglycerate kinase [EC:2.7.2.3]
CDS_34828	K00927 PGK, pgk	phosphoglycerate kinase [EC:2.7.2.3]
CDS_34830	K00927 PGK, pgk	phosphoglycerate kinase [EC:2.7.2.3]
CDS_189	K01834 PGAM, gpmA	2,3-bisphosphoglycerate-dependent phosphoglycerate mutase [EC:5.4.2.11]
CDS_14922	K15633 gpmI	2,3-bisphosphoglycerate-independent phosphoglycerate mutase [EC:5.4.2.12]
CDS_14935	K15633 gpmI	2,3-bisphosphoglycerate-independent phosphoglycerate mutase [EC:5.4.2.12]
CDS_5806	K15634 gpmB	probable phosphoglycerate mutase [EC:5.4.2.12]
CDS_6179	K15634 gpmB	probable phosphoglycerate mutase [EC:5.4.2.12]
CDS_35811	K15634 gpmB	probable phosphoglycerate mutase [EC:5.4.2.12]
CDS_36503	K15634 gpmB	probable phosphoglycerate mutase [EC:5.4.2.12]
CDS_9857	K01689 ENO, eno	enolase [EC:4.2.1.11]
CDS_18491	K01689 ENO, eno	enolase [EC:4.2.1.11]
CDS_34844	K01689 ENO, eno	enolase [EC:4.2.1.11]
CDS_34857	K01689 ENO, eno	enolase [EC:4.2.1.11]
CDS_2504	K00873 PK, pyk	pyruvate kinase [EC:2.7.1.40]
CDS_7694	K00873 PK, pyk	pyruvate kinase [EC:2.7.1.40]
CDS_10367	K00873 PK, pyk	pyruvate kinase [EC:2.7.1.40]
CDS_11849	K00873 PK, pyk	pyruvate kinase [EC:2.7.1.40]
CDS_13595	K00873 PK, pyk	pyruvate kinase [EC:2.7.1.40]
CDS_14179	K00873 PK, pyk	pyruvate kinase [EC:2.7.1.40]
CDS_21759	K00873 PK, pyk	pyruvate kinase [EC:2.7.1.40]
CDS_35033	K00873 PK, pyk	pyruvate kinase [EC:2.7.1.40]
CDS_35354	K00873 PK, pyk	pyruvate kinase [EC:2.7.1.40]
CDS_35411	K00873 PK, pyk	pyruvate kinase [EC:2.7.1.40]
CDS_35775	K00873 PK, pyk	pyruvate kinase [EC:2.7.1.40]
CDS_35832	K00873 PK, pyk	pyruvate kinase [EC:2.7.1.40]
CDS_36341	K00873 PK, pyk	pyruvate kinase [EC:2.7.1.40]
CDS_1080	K01623 ALDO	fructose-bisphosphate aldolase, class I [EC:4.1.2.13]
CDS_2655	K01623 ALDO	fructose-bisphosphate aldolase, class I [EC:4.1.2.13]
CDS_14908	K01623 ALDO	fructose-bisphosphate aldolase, class I [EC:4.1.2.13]
CDS_35106	K01623 ALDO	fructose-bisphosphate aldolase, class I [EC:4.1.2.13]
CDS_35171	K01623 ALDO	fructose-bisphosphate aldolase, class I [EC:4.1.2.13]
CDS_35180	K01623 ALDO	fructose-bisphosphate aldolase, class I [EC:4.1.2.13]
CDS_35365	K01623 ALDO	fructose-bisphosphate aldolase, class I [EC:4.1.2.13]
CDS_35396	K01623 ALDO	fructose-bisphosphate aldolase, class I [EC:4.1.2.13]
CDS_8726	K00850 pfkA, PFK	6-phosphofructokinase 1 [EC:2.7.1.11]
CDS_16136	K00850 pfkA, PFK	6-phosphofructokinase 1 [EC:2.7.1.11]
CDS_17815	K00850 pfkA, PFK	6-phosphofructokinase 1 [EC:2.7.1.11]
CDS_36655	K00850 pfkA, PFK	6-phosphofructokinase 1 [EC:2.7.1.11]
CDS_36697	K00850 pfkA, PFK	6-phosphofructokinase 1 [EC:2.7.1.11]
CDS_32164	K00615 E2.2.1.1, tktA, tktB	transketolase [EC:2.2.1.1]
CDS_32165	K00615 E2.2.1.1, tktA, tktB	transketolase [EC:2.2.1.1]
CDS_32871	K00615 E2.2.1.1, tktA, tktB	transketolase [EC:2.2.1.1]
CDS_639	K00616 E2.2.1.2, talA, talB	transaldolase [EC:2.2.1.2]
CDS_1778	K00616 E2.2.1.2, talA, talB	transaldolase [EC:2.2.1.2]
CDS_2331	K00616 E2.2.1.2, talA, talB	transaldolase [EC:2.2.1.2]
CDS_4209	K00616 E2.2.1.2, talA, talB	transaldolase [EC:2.2.1.2]
CDS_4597	K01783 rpe, RPE	ribulose-phosphate 3-epimerase [EC:5.1.3.1]
CDS_6738	K01783 rpe, RPE	ribulose-phosphate 3-epimerase [EC:5.1.3.1]
CDS_15079	K01783 rpe, RPE	ribulose-phosphate 3-epimerase [EC:5.1.3.1]
CDS_15080	K01783 rpe, RPE	ribulose-phosphate 3-epimerase [EC:5.1.3.1]
CDS_15244	K01783 rpe, RPE	ribulose-phosphate 3-epimerase [EC:5.1.3.1]
CDS_15245	K01783 rpe, RPE	ribulose-phosphate 3-epimerase [EC:5.1.3.1]
CDS_15246	K01783 rpe, RPE	ribulose-phosphate 3-epimerase [EC:5.1.3.1]
CDS_15247	K01783 rpe, RPE	ribulose-phosphate 3-epimerase [EC:5.1.3.1]
CDS_1937	K01807 rpiA	ribose 5-phosphate isomerase A [EC:5.3.1.6]
CDS_6287	K01807 rpiA	ribose 5-phosphate isomerase A [EC:5.3.1.6]
CDS_12511	K01807 rpiA	ribose 5-phosphate isomerase A [EC:5.3.1.6]
CDS_34913	K01807 rpiA	ribose 5-phosphate isomerase A [EC:5.3.1.6]
CDS_34926	K01807 rpiA	ribose 5-phosphate isomerase A [EC:5.3.1.6]
CDS_36041	K01807 rpiA	ribose 5-phosphate isomerase A [EC:5.3.1.6]
CDS_36141	K01807 rpiA	ribose 5-phosphate isomerase A [EC:5.3.1.6]
CDS_1716	K00948 PRPS, prsA	ribose-phosphate pyrophosphokinase [EC:2.7.6.1]
CDS_7615	K00948 PRPS, prsA	ribose-phosphate pyrophosphokinase [EC:2.7.6.1]
CDS_30078	K01703 leuC	3-isopropylmalate/(R)-2-methylmalate dehydratase large subunit [EC:4.2.1.33 4.2.1.35]
CDS_30080	K01703 leuC	3-isopropylmalate/(R)-2-methylmalate dehydratase large subunit [EC:4.2.1.33 4.2.1.35]
CDS_7032	K01704 leuD	3-isopropylmalate/(R)-2-methylmalate dehydratase small subunit [EC:4.2.1.33 4.2.1.35]
CDS_7033	K01704 leuD	3-isopropylmalate/(R)-2-methylmalate dehydratase small subunit [EC:4.2.1.33 4.2.1.35]
CDS_7237	K01704 leuD	3-isopropylmalate/(R)-2-methylmalate dehydratase small subunit [EC:4.2.1.33 4.2.1.35]
CDS_7241	K01704 leuD	3-isopropylmalate/(R)-2-methylmalate dehydratase small subunit [EC:4.2.1.33 4.2.1.35]
CDS_7242	K01704 leuD	3-isopropylmalate/(R)-2-methylmalate dehydratase small subunit [EC:4.2.1.33 4.2.1.35]
CDS_35158	K00052 leuB	3-isopropylmalate dehydrogenase [EC:1.1.1.85]
CDS_35207	K00052 leuB	3-isopropylmalate dehydrogenase [EC:1.1.1.85]
CDS_29777	K01652 E2.2.1.6L, ilvB, ilvG, ilvI	acetolactate synthase I/II/III large subunit [EC:2.2.1.6]
CDS_1626	K01653 E2.2.1.6S, ilvH, ilvN	acetolactate synthase I/III small subunit [EC:2.2.1.6]
CDS_18440	K01653 E2.2.1.6S, ilvH, ilvN	acetolactate synthase I/III small subunit [EC:2.2.1.6]
CDS_34941	K00053 ilvC	ketol-acid reductoisomerase [EC:1.1.1.86]
CDS_34967	K00053 ilvC	ketol-acid reductoisomerase [EC:1.1.1.86]
CDS_19088	K01687 ilvD	dihydroxy-acid dehydratase [EC:4.2.1.9]
CDS_19089	K01687 ilvD	dihydroxy-acid dehydratase [EC:4.2.1.9]
CDS_2686	K00826 E2.6.1.42, ilvE	branched-chain amino acid aminotransferase [EC:2.6.1.42]
CDS_8318	K00826 E2.6.1.42, ilvE	branched-chain amino acid aminotransferase [EC:2.6.1.42]
CDS_11482	K00826 E2.6.1.42, ilvE	branched-chain amino acid aminotransferase [EC:2.6.1.42]
CDS_21795	K00826 E2.6.1.42, ilvE	branched-chain amino acid aminotransferase [EC:2.6.1.42]
CDS_24505	K00826 E2.6.1.42, ilvE	branched-chain amino acid aminotransferase [EC:2.6.1.42]
CDS_24506	K00826 E2.6.1.42, ilvE	branched-chain amino acid aminotransferase [EC:2.6.1.42]
CDS_24507	K00826 E2.6.1.42, ilvE	branched-chain amino acid aminotransferase [EC:2.6.1.42]
CDS_29630	K01649 leuA	2-isopropylmalate synthase [EC:2.3.3.13]
CDS_35936	K01754 E4.3.1.19, ilvA, tdcB	threonine dehydratase [EC:4.3.1.19]
CDS_36054	K01754 E4.3.1.19, ilvA, tdcB	threonine dehydratase [EC:4.3.1.19]
CDS_1082	K00600 glyA, SHMT	glycine hydroxymethyltransferase [EC:2.1.2.1]
CDS_2166	K00600 glyA, SHMT	glycine hydroxymethyltransferase [EC:2.1.2.1]
CDS_5722	K00600 glyA, SHMT	glycine hydroxymethyltransferase [EC:2.1.2.1]
CDS_6925	K00600 glyA, SHMT	glycine hydroxymethyltransferase [EC:2.1.2.1]
CDS_11243	K00600 glyA, SHMT	glycine hydroxymethyltransferase [EC:2.1.2.1]
CDS_15773	K00600 glyA, SHMT	glycine hydroxymethyltransferase [EC:2.1.2.1]
CDS_17813	K00600 glyA, SHMT	glycine hydroxymethyltransferase [EC:2.1.2.1]
CDS_35510	K00600 glyA, SHMT	glycine hydroxymethyltransferase [EC:2.1.2.1]
CDS_35598	K00600 glyA, SHMT	glycine hydroxymethyltransferase [EC:2.1.2.1]
CDS_1529	K01620 ltaE	threonine aldolase [EC:4.1.2.5]
CDS_21432	K01620 ltaE	threonine aldolase [EC:4.1.2.5]
CDS_21433	K01620 ltaE	threonine aldolase [EC:4.1.2.5]
CDS_21434	K01620 ltaE	threonine aldolase [EC:4.1.2.5]
CDS_21435	K01620 ltaE	threonine aldolase [EC:4.1.2.5]
CDS_13370	K00058 serA, PHGDH	D-3-phosphoglycerate dehydrogenase [EC:1.1.1.95]
CDS_4806	K00831 serC, PSAT1	phosphoserine aminotransferase [EC:2.6.1.52]
CDS_35943	K00831 serC, PSAT1	phosphoserine aminotransferase [EC:2.6.1.52]
CDS_21841	K01079 serB, PSPH	phosphoserine phosphatase [EC:3.1.3.3]
CDS_21842	K01079 serB, PSPH	phosphoserine phosphatase [EC:3.1.3.3]
CDS_21843	K01079 serB, PSPH	phosphoserine phosphatase [EC:3.1.3.3]
CDS_21844	K01079 serB, PSPH	phosphoserine phosphatase [EC:3.1.3.3]
CDS_1191	K00640 cysE	serine O-acetyltransferase [EC:2.3.1.30]
CDS_8094	K00640 cysE	serine O-acetyltransferase [EC:2.3.1.30]
CDS_16010	K00640 cysE	serine O-acetyltransferase [EC:2.3.1.30]
CDS_21672	K00640 cysE	serine O-acetyltransferase [EC:2.3.1.30]
CDS_21673	K00640 cysE	serine O-acetyltransferase [EC:2.3.1.30]
CDS_21674	K00640 cysE	serine O-acetyltransferase [EC:2.3.1.30]
CDS_21675	K00640 cysE	serine O-acetyltransferase [EC:2.3.1.30]
CDS_21676	K00640 cysE	serine O-acetyltransferase [EC:2.3.1.30]
CDS_21677	K00640 cysE	serine O-acetyltransferase [EC:2.3.1.30]
CDS_21680	K00640 cysE	serine O-acetyltransferase [EC:2.3.1.30]
CDS_35796	K00640 cysE	serine O-acetyltransferase [EC:2.3.1.30]
CDS_1063	K01738 cysK	cysteine synthase A [EC:2.5.1.47]
CDS_1064	K01738 cysK	cysteine synthase A [EC:2.5.1.47]
CDS_2300	K01738 cysK	cysteine synthase A [EC:2.5.1.47]
CDS_2301	K01738 cysK	cysteine synthase A [EC:2.5.1.47]
CDS_7298	K01738 cysK	cysteine synthase A [EC:2.5.1.47]
CDS_8674	K01738 cysK	cysteine synthase A [EC:2.5.1.47]
CDS_10659	K01738 cysK	cysteine synthase A [EC:2.5.1.47]
CDS_19070	K01738 cysK	cysteine synthase A [EC:2.5.1.47]
CDS_19076	K01738 cysK	cysteine synthase A [EC:2.5.1.47]
CDS_35654	K13034 ATCYSC1	L-3-cyanoalanine synthase/ cysteine synthase [EC:2.5.1.47 4.4.1.9]
CDS_35722	K13034 ATCYSC1	L-3-cyanoalanine synthase/ cysteine synthase [EC:2.5.1.47 4.4.1.9]
CDS_25644	K00928 lysC	aspartate kinase [EC:2.7.2.4]
CDS_30632	K00928 lysC	aspartate kinase [EC:2.7.2.4]
CDS_28078	K12524 thrA	bifunctional aspartokinase / homoserine dehydrogenase 1 [EC:2.7.2.4 1.1.1.3]
CDS_26577	K00133 asd	aspartate-semialdehyde dehydrogenase [EC:1.2.1.11]
CDS_36176	K00133 asd	aspartate-semialdehyde dehydrogenase [EC:1.2.1.11]
CDS_637	K00872 thrB1	homoserine kinase [EC:2.7.1.39]
CDS_807	K00872 thrB1	homoserine kinase [EC:2.7.1.39]
CDS_18358	K01733 thrC	threonine synthase [EC:4.2.3.1]
CDS_21522	K01733 thrC	threonine synthase [EC:4.2.3.1]
CDS_16556	K00814 GPT, ALT	alanine transaminase [EC:2.6.1.2]
CDS_16557	K00814 GPT, ALT	alanine transaminase [EC:2.6.1.2]
CDS_16558	K00814 GPT, ALT	alanine transaminase [EC:2.6.1.2]
CDS_34728	K14272 GGAT	glutamate--glyoxylate aminotransferase [EC:2.6.1.4 2.6.1.2 2.6.1.44 2.6.1.-]
CDS_34731	K14272 GGAT	glutamate--glyoxylate aminotransferase [EC:2.6.1.4 2.6.1.2 2.6.1.44 2.6.1.-]
CDS_7321	K14454 GOT1	aspartate aminotransferase, cytoplasmic [EC:2.6.1.1]
CDS_16676	K14454 GOT1	aspartate aminotransferase, cytoplasmic [EC:2.6.1.1]
CDS_16677	K14454 GOT1	aspartate aminotransferase, cytoplasmic [EC:2.6.1.1]
CDS_28794	K14455 GOT2	aspartate aminotransferase, mitochondrial [EC:2.6.1.1]
CDS_1907	K00811 ASP5	aspartate aminotransferase, chloroplastic [EC:2.6.1.1]
CDS_2457	K00811 ASP5	aspartate aminotransferase, chloroplastic [EC:2.6.1.1]
CDS_4286	K01915 glnA, GLUL	glutamine synthetase [EC:6.3.1.2]
CDS_4287	K01915 glnA, GLUL	glutamine synthetase [EC:6.3.1.2]
CDS_19447	K01915 glnA, GLUL	glutamine synthetase [EC:6.3.1.2]
CDS_19448	K01915 glnA, GLUL	glutamine synthetase [EC:6.3.1.2]
CDS_25559	K01915 glnA, GLUL	glutamine synthetase [EC:6.3.1.2]
CDS_17418	K00264 GLT1	glutamate synthase (NADPH/NADH) [EC:1.4.1.13 1.4.1.14]
CDS_4265	K01739 metB	cystathionine gamma-synthase [EC:2.5.1.48]
CDS_4270	K01739 metB	cystathionine gamma-synthase [EC:2.5.1.48]
CDS_29066	K01760 metC	cystathionine beta-lyase [EC:4.4.1.8]
CDS_29067	K01760 metC	cystathionine beta-lyase [EC:4.4.1.8]
CDS_10722	K00549 metE	5-methyltetrahydropteroyltriglutamate--homocysteine methyltransferase [EC:2.1.1.14]
CDS_10729	K00549 metE	5-methyltetrahydropteroyltriglutamate--homocysteine methyltransferase [EC:2.1.1.14]
CDS_10730	K00549 metE	5-methyltetrahydropteroyltriglutamate--homocysteine methyltransferase [EC:2.1.1.14]
CDS_15801	K00549 metE	5-methyltetrahydropteroyltriglutamate--homocysteine methyltransferase [EC:2.1.1.14]
CDS_11661	K00789 metK	S-adenosylmethionine synthetase [EC:2.5.1.6]
CDS_11662	K00789 metK	S-adenosylmethionine synthetase [EC:2.5.1.6]
CDS_13350	K00789 metK	S-adenosylmethionine synthetase [EC:2.5.1.6]
CDS_13524	K00789 metK	S-adenosylmethionine synthetase [EC:2.5.1.6]
CDS_13526	K00789 metK	S-adenosylmethionine synthetase [EC:2.5.1.6]
CDS_15740	K00789 metK	S-adenosylmethionine synthetase [EC:2.5.1.6]
CDS_7471	K01647 CS, gltA	citrate synthase [EC:2.3.3.1]
CDS_29365	K01647 CS, gltA	citrate synthase [EC:2.3.3.1]
CDS_35517	K01647 CS, gltA	citrate synthase [EC:2.3.3.1]
CDS_35601	K01647 CS, gltA	citrate synthase [EC:2.3.3.1]
CDS_10956	K01681 ACO, acnA	aconitate hydratase [EC:4.2.1.3]
CDS_15369	K01681 ACO, acnA	aconitate hydratase [EC:4.2.1.3]
CDS_750	K00031 IDH1, IDH2, icd	isocitrate dehydrogenase [EC:1.1.1.42]
CDS_32833	K00031 IDH1, IDH2, icd	isocitrate dehydrogenase [EC:1.1.1.42]
CDS_32850	K00031 IDH1, IDH2, icd	isocitrate dehydrogenase [EC:1.1.1.42]
CDS_35667	K00031 IDH1, IDH2, icd	isocitrate dehydrogenase [EC:1.1.1.42]
CDS_7125	K00030 IDH3	isocitrate dehydrogenase (NAD+) [EC:1.1.1.41]
CDS_7497	K00030 IDH3	isocitrate dehydrogenase (NAD+) [EC:1.1.1.41]
CDS_27308	K00030 IDH3	isocitrate dehydrogenase (NAD+) [EC:1.1.1.41]
CDS_27311	K00030 IDH3	isocitrate dehydrogenase (NAD+) [EC:1.1.1.41]
CDS_27313	K00030 IDH3	isocitrate dehydrogenase (NAD+) [EC:1.1.1.41]
CDS_27314	K00030 IDH3	isocitrate dehydrogenase (NAD+) [EC:1.1.1.41]
CDS_27315	K00030 IDH3	isocitrate dehydrogenase (NAD+) [EC:1.1.1.41]
CDS_27316	K00030 IDH3	isocitrate dehydrogenase (NAD+) [EC:1.1.1.41]
CDS_27317	K00030 IDH3	isocitrate dehydrogenase (NAD+) [EC:1.1.1.41]
CDS_27318	K00030 IDH3	isocitrate dehydrogenase (NAD+) [EC:1.1.1.41]
CDS_1147	K14085 ALDH7A1	aldehyde dehydrogenase family 7 member A1 [EC:1.2.1.31 1.2.1.8 1.2.1.3]
CDS_1188	K14085 ALDH7A1	aldehyde dehydrogenase family 7 member A1 [EC:1.2.1.31 1.2.1.8 1.2.1.3]
CDS_10469	K00620 argJ	glutamate N-acetyltransferase / amino-acid N-acetyltransferase [EC:2.3.1.35 2.3.1.1]
CDS_10470	K00620 argJ	glutamate N-acetyltransferase / amino-acid N-acetyltransferase [EC:2.3.1.35 2.3.1.1]
CDS_11492	K00620 argJ	glutamate N-acetyltransferase / amino-acid N-acetyltransferase [EC:2.3.1.35 2.3.1.1]
CDS_27085	K14682 argAB	amino-acid N-acetyltransferase [EC:2.3.1.1]
CDS_27228	K14682 argAB	amino-acid N-acetyltransferase [EC:2.3.1.1]
CDS_27229	K14682 argAB	amino-acid N-acetyltransferase [EC:2.3.1.1]
CDS_18723	K00930 argB	acetylglutamate kinase [EC:2.7.2.8]
CDS_26257	K00145 argC	N-acetyl-gamma-glutamyl-phosphate reductase [EC:1.2.1.38]
CDS_26260	K00145 argC	N-acetyl-gamma-glutamyl-phosphate reductase [EC:1.2.1.38]
CDS_28679	K00145 argC	N-acetyl-gamma-glutamyl-phosphate reductase [EC:1.2.1.38]
CDS_28680	K00145 argC	N-acetyl-gamma-glutamyl-phosphate reductase [EC:1.2.1.38]
CDS_10444	K00818 E2.6.1.11, argD	acetylornithine aminotransferase [EC:2.6.1.11]
CDS_36006	K00818 E2.6.1.11, argD	acetylornithine aminotransferase [EC:2.6.1.11]
CDS_4030	K01438 argE	acetylornithine deacetylase [EC:3.5.1.16]
CDS_35600	K01438 argE	acetylornithine deacetylase [EC:3.5.1.16]
CDS_32647	K14677 ACY1	aminoacylase [EC:3.5.1.14]
CDS_32650	K14677 ACY1	aminoacylase [EC:3.5.1.14]
CDS_32746	K14677 ACY1	aminoacylase [EC:3.5.1.14]
CDS_32747	K14677 ACY1	aminoacylase [EC:3.5.1.14]
CDS_32748	K14677 ACY1	aminoacylase [EC:3.5.1.14]
CDS_724	K00611 OTC, argF, argI	ornithine carbamoyltransferase [EC:2.1.3.3]
CDS_36009	K00611 OTC, argF, argI	ornithine carbamoyltransferase [EC:2.1.3.3]
CDS_4459	K01940 argG, ASS1	argininosuccinate synthase [EC:6.3.4.5]
CDS_5863	K01940 argG, ASS1	argininosuccinate synthase [EC:6.3.4.5]
CDS_22967	K01755 argH, ASL	argininosuccinate lyase [EC:4.3.2.1]
CDS_6708	K01476 E3.5.3.1, rocF, arg	arginase [EC:3.5.3.1]
CDS_11565	K01476 E3.5.3.1, rocF, arg	arginase [EC:3.5.3.1]
CDS_11386	K12657 ALDH18A1, P5CS	delta-1-pyrroline-5-carboxylate synthetase [EC:2.7.2.11 1.2.1.41]
CDS_25359	K12657 ALDH18A1, P5CS	delta-1-pyrroline-5-carboxylate synthetase [EC:2.7.2.11 1.2.1.41]
CDS_25471	K12657 ALDH18A1, P5CS	delta-1-pyrroline-5-carboxylate synthetase [EC:2.7.2.11 1.2.1.41]
CDS_25160	K00286 E1.5.1.2, proC	pyrroline-5-carboxylate reductase [EC:1.5.1.2]
CDS_26029	K00286 E1.5.1.2, proC	pyrroline-5-carboxylate reductase [EC:1.5.1.2]
CDS_34238	K01714 dapA	4-hydroxy-tetrahydrodipicolinate synthase [EC:4.3.3.7]
CDS_34239	K01714 dapA	4-hydroxy-tetrahydrodipicolinate synthase [EC:4.3.3.7]
CDS_6966	K00215 dapB	4-hydroxy-tetrahydrodipicolinate reductase [EC:1.17.1.8]
CDS_20666	K00215 dapB	4-hydroxy-tetrahydrodipicolinate reductase [EC:1.17.1.8]
CDS_1138	K01778 dapF	diaminopimelate epimerase [EC:5.1.1.7]
CDS_35945	K01778 dapF	diaminopimelate epimerase [EC:5.1.1.7]
CDS_35282	K01586 lysA	diaminopimelate decarboxylase [EC:4.1.1.20]
CDS_35299	K01586 lysA	diaminopimelate decarboxylase [EC:4.1.1.20]
CDS_1734	K10206 E2.6.1.83	LL-diaminopimelate aminotransferase [EC:2.6.1.83]
CDS_4718	K10206 E2.6.1.83	LL-diaminopimelate aminotransferase [EC:2.6.1.83]
CDS_20244	K00765 hisG	ATP phosphoribosyltransferase [EC:2.4.2.17]
CDS_20245	K00765 hisG	ATP phosphoribosyltransferase [EC:2.4.2.17]
CDS_23866	K00765 hisG	ATP phosphoribosyltransferase [EC:2.4.2.17]
CDS_23868	K00765 hisG	ATP phosphoribosyltransferase [EC:2.4.2.17]
CDS_23869	K00765 hisG	ATP phosphoribosyltransferase [EC:2.4.2.17]
CDS_23870	K00765 hisG	ATP phosphoribosyltransferase [EC:2.4.2.17]
CDS_3576	K11755 hisIE	phosphoribosyl-ATP pyrophosphohydrolase / phosphoribosyl-AMP cyclohydrolase [EC:3.6.1.31 3.5.4.19]
CDS_12244	K11755 hisIE	phosphoribosyl-ATP pyrophosphohydrolase / phosphoribosyl-AMP cyclohydrolase [EC:3.6.1.31 3.5.4.19]
CDS_12245	K11755 hisIE	phosphoribosyl-ATP pyrophosphohydrolase / phosphoribosyl-AMP cyclohydrolase [EC:3.6.1.31 3.5.4.19]
CDS_1866	K01814 hisA	phosphoribosylformimino-5-aminoimidazole carboxamide ribotide isomerase [EC:5.3.1.16]
CDS_21198	K01814 hisA	phosphoribosylformimino-5-aminoimidazole carboxamide ribotide isomerase [EC:5.3.1.16]
CDS_13685	K01663 HIS7	glutamine amidotransferase / cyclase [EC:2.4.2.- 4.1.3.-]
CDS_35848	K01693 E4.2.1.19, hisB	imidazoleglycerol-phosphate dehydratase [EC:4.2.1.19]
CDS_36036	K01693 E4.2.1.19, hisB	imidazoleglycerol-phosphate dehydratase [EC:4.2.1.19]
CDS_1088	K00817 hisC	histidinol-phosphate aminotransferase [EC:2.6.1.9]
CDS_4692	K00817 hisC	histidinol-phosphate aminotransferase [EC:2.6.1.9]
CDS_4693	K00817 hisC	histidinol-phosphate aminotransferase [EC:2.6.1.9]
CDS_3635	K00013 hisD	histidinol dehydrogenase [EC:1.1.1.23]
CDS_25900	K00013 hisD	histidinol dehydrogenase [EC:1.1.1.23]
CDS_18023	K01626 E2.5.1.54, aroF, aroG, aroH	3-deoxy-7-phosphoheptulonate synthase [EC:2.5.1.54]
CDS_19455	K01626 E2.5.1.54, aroF, aroG, aroH	3-deoxy-7-phosphoheptulonate synthase [EC:2.5.1.54]
CDS_19456	K01626 E2.5.1.54, aroF, aroG, aroH	3-deoxy-7-phosphoheptulonate synthase [EC:2.5.1.54]
CDS_1208	K01735 aroB	3-dehydroquinate synthase [EC:4.2.3.4]
CDS_1242	K01735 aroB	3-dehydroquinate synthase [EC:4.2.3.4]
CDS_13271	K13832 aroDE, DHQ-SDH	3-dehydroquinate dehydratase / shikimate dehydrogenase [EC:4.2.1.10 1.1.1.25]
CDS_13272	K13832 aroDE, DHQ-SDH	3-dehydroquinate dehydratase / shikimate dehydrogenase [EC:4.2.1.10 1.1.1.25]
CDS_13273	K13832 aroDE, DHQ-SDH	3-dehydroquinate dehydratase / shikimate dehydrogenase [EC:4.2.1.10 1.1.1.25]
CDS_26901	K13832 aroDE, DHQ-SDH	3-dehydroquinate dehydratase / shikimate dehydrogenase [EC:4.2.1.10 1.1.1.25]
CDS_26902	K13832 aroDE, DHQ-SDH	3-dehydroquinate dehydratase / shikimate dehydrogenase [EC:4.2.1.10 1.1.1.25]
CDS_26903	K13832 aroDE, DHQ-SDH	3-dehydroquinate dehydratase / shikimate dehydrogenase [EC:4.2.1.10 1.1.1.25]
CDS_24226	K00891 E2.7.1.71, aroK, aroL	shikimate kinase [EC:2.7.1.71]
CDS_24418	K00891 E2.7.1.71, aroK, aroL	shikimate kinase [EC:2.7.1.71]
CDS_26717	K00891 E2.7.1.71, aroK, aroL	shikimate kinase [EC:2.7.1.71]
CDS_26721	K00891 E2.7.1.71, aroK, aroL	shikimate kinase [EC:2.7.1.71]
CDS_26722	K00891 E2.7.1.71, aroK, aroL	shikimate kinase [EC:2.7.1.71]
CDS_28656	K00891 E2.7.1.71, aroK, aroL	shikimate kinase [EC:2.7.1.71]
CDS_28660	K00891 E2.7.1.71, aroK, aroL	shikimate kinase [EC:2.7.1.71]
CDS_28665	K00891 E2.7.1.71, aroK, aroL	shikimate kinase [EC:2.7.1.71]
CDS_743	K00800 aroA	3-phosphoshikimate 1-carboxyvinyltransferase [EC:2.5.1.19]
CDS_35983	K00800 aroA	3-phosphoshikimate 1-carboxyvinyltransferase [EC:2.5.1.19]
CDS_31394	K01736 aroC	chorismate synthase [EC:4.2.3.5]
CDS_6834	K01657 trpE	anthranilate synthase component I [EC:4.1.3.27]
CDS_11214	K01657 trpE	anthranilate synthase component I [EC:4.1.3.27]
CDS_30062	K01657 trpE	anthranilate synthase component I [EC:4.1.3.27]
CDS_30063	K01657 trpE	anthranilate synthase component I [EC:4.1.3.27]
CDS_30064	K01657 trpE	anthranilate synthase component I [EC:4.1.3.27]
CDS_747	K01658 trpG	anthranilate synthase component II [EC:4.1.3.27]
CDS_1847	K01658 trpG	anthranilate synthase component II [EC:4.1.3.27]
CDS_29300	K00766 trpD	anthranilate phosphoribosyltransferase [EC:2.4.2.18]
CDS_29301	K00766 trpD	anthranilate phosphoribosyltransferase [EC:2.4.2.18]
CDS_29302	K00766 trpD	anthranilate phosphoribosyltransferase [EC:2.4.2.18]
CDS_18399	K01817 trpF	phosphoribosylanthranilate isomerase [EC:5.3.1.24]
CDS_27262	K01817 trpF	phosphoribosylanthranilate isomerase [EC:5.3.1.24]
CDS_5873	K01609 trpC	indole-3-glycerol phosphate synthase [EC:4.1.1.48]
CDS_35573	K01609 trpC	indole-3-glycerol phosphate synthase [EC:4.1.1.48]
CDS_13750	K01695 trpA	tryptophan synthase alpha chain [EC:4.2.1.20]
CDS_13753	K01695 trpA	tryptophan synthase alpha chain [EC:4.2.1.20]
CDS_35890	K01695 trpA	tryptophan synthase alpha chain [EC:4.2.1.20]
CDS_29121	K01696 trpB	tryptophan synthase beta chain [EC:4.2.1.20]
CDS_29122	K01696 trpB	tryptophan synthase beta chain [EC:4.2.1.20]
CDS_29124	K01696 trpB	tryptophan synthase beta chain [EC:4.2.1.20]
CDS_26162	K06001 K06001, trpB	tryptophan synthase beta chain [EC:4.2.1.20]
CDS_26163	K06001 K06001, trpB	tryptophan synthase beta chain [EC:4.2.1.20]
CDS_26165	K06001 K06001, trpB	tryptophan synthase beta chain [EC:4.2.1.20]
CDS_26166	K06001 K06001, trpB	tryptophan synthase beta chain [EC:4.2.1.20]
CDS_745	K01850 E5.4.99.5	chorismate mutase [EC:5.4.99.5]
CDS_7842	K01850 E5.4.99.5	chorismate mutase [EC:5.4.99.5]
CDS_7843	K01850 E5.4.99.5	chorismate mutase [EC:5.4.99.5]
CDS_9179	K01850 E5.4.99.5	chorismate mutase [EC:5.4.99.5]
CDS_9180	K01850 E5.4.99.5	chorismate mutase [EC:5.4.99.5]
CDS_18664	K01850 E5.4.99.5	chorismate mutase [EC:5.4.99.5]
CDS_18665	K01850 E5.4.99.5	chorismate mutase [EC:5.4.99.5]
CDS_18666	K01850 E5.4.99.5	chorismate mutase [EC:5.4.99.5]
CDS_18667	K01850 E5.4.99.5	chorismate mutase [EC:5.4.99.5]
CDS_6605	K00815 TAT	tyrosine aminotransferase [EC:2.6.1.5]
CDS_7556	K00815 TAT	tyrosine aminotransferase [EC:2.6.1.5]
CDS_10370	K00815 TAT	tyrosine aminotransferase [EC:2.6.1.5]
CDS_16888	K00815 TAT	tyrosine aminotransferase [EC:2.6.1.5]
CDS_11079	K15849 PAT, AAT	bifunctional aspartate aminotransferase and glutamate/aspartate-prephenate aminotransferase [EC:2.6.1.1 2.6.1.78 2.6.1.79]
CDS_11080	K15849 PAT, AAT	bifunctional aspartate aminotransferase and glutamate/aspartate-prephenate aminotransferase [EC:2.6.1.1 2.6.1.78 2.6.1.79]
CDS_34083	K15227 TYRAAT	arogenate dehydrogenase (NADP+), plant [EC:1.3.1.78]
CDS_34087	K15227 TYRAAT	arogenate dehydrogenase (NADP+), plant [EC:1.3.1.78]
CDS_34093	K15227 TYRAAT	arogenate dehydrogenase (NADP+), plant [EC:1.3.1.78]
CDS_413	K05359 ADT, PDT	arogenate/prephenate dehydratase [EC:4.2.1.91 4.2.1.51]
CDS_414	K05359 ADT, PDT	arogenate/prephenate dehydratase [EC:4.2.1.91 4.2.1.51]
CDS_16816	K05359 ADT, PDT	arogenate/prephenate dehydratase [EC:4.2.1.91 4.2.1.51]
CDS_16818	K05359 ADT, PDT	arogenate/prephenate dehydratase [EC:4.2.1.91 4.2.1.51]
CDS_32964	K05359 ADT, PDT	arogenate/prephenate dehydratase [EC:4.2.1.91 4.2.1.51]
CDS_32967	K05359 ADT, PDT	arogenate/prephenate dehydratase [EC:4.2.1.91 4.2.1.51]
CDS_32968	K05359 ADT, PDT	arogenate/prephenate dehydratase [EC:4.2.1.91 4.2.1.51]
01220 Degradation of aromatic compounds [PATH:ko01220]
CDS_17696	K00487 CYP73A	trans-cinnamate 4-monooxygenase [EC:1.14.13.11]
CDS_17697	K00487 CYP73A	trans-cinnamate 4-monooxygenase [EC:1.14.13.11]
CDS_17698	K00487 CYP73A	trans-cinnamate 4-monooxygenase [EC:1.14.13.11]
CDS_18568	K00487 CYP73A	trans-cinnamate 4-monooxygenase [EC:1.14.13.11]
CDS_18569	K00487 CYP73A	trans-cinnamate 4-monooxygenase [EC:1.14.13.11]
CDS_4849	K00001 E1.1.1.1, adh	alcohol dehydrogenase [EC:1.1.1.1]
CDS_4850	K00001 E1.1.1.1, adh	alcohol dehydrogenase [EC:1.1.1.1]
CDS_6709	K00001 E1.1.1.1, adh	alcohol dehydrogenase [EC:1.1.1.1]
CDS_36282	K00001 E1.1.1.1, adh	alcohol dehydrogenase [EC:1.1.1.1]
CDS_7292	K00121 frmA, ADH5, adhC	S-(hydroxymethyl)glutathione dehydrogenase / alcohol dehydrogenase [EC:1.1.1.284 1.1.1.1]
CDS_10949	K00121 frmA, ADH5, adhC	S-(hydroxymethyl)glutathione dehydrogenase / alcohol dehydrogenase [EC:1.1.1.284 1.1.1.1]
CDS_24258	K00121 frmA, ADH5, adhC	S-(hydroxymethyl)glutathione dehydrogenase / alcohol dehydrogenase [EC:1.1.1.284 1.1.1.1]
CDS_24259	K00121 frmA, ADH5, adhC	S-(hydroxymethyl)glutathione dehydrogenase / alcohol dehydrogenase [EC:1.1.1.284 1.1.1.1]
Carbohydrate metabolism
00010 Glycolysis / Gluconeogenesis [PATH:ko00010]
CDS_14381	K00844 HK	hexokinase [EC:2.7.1.1]
CDS_14383	K00844 HK	hexokinase [EC:2.7.1.1]
CDS_27972	K00844 HK	hexokinase [EC:2.7.1.1]
CDS_5968	K01810 GPI, pgi	glucose-6-phosphate isomerase [EC:5.3.1.9]
CDS_7551	K01810 GPI, pgi	glucose-6-phosphate isomerase [EC:5.3.1.9]
CDS_8197	K01810 GPI, pgi	glucose-6-phosphate isomerase [EC:5.3.1.9]
CDS_13583	K01810 GPI, pgi	glucose-6-phosphate isomerase [EC:5.3.1.9]
CDS_8726	K00850 pfkA, PFK	6-phosphofructokinase 1 [EC:2.7.1.11]
CDS_16136	K00850 pfkA, PFK	6-phosphofructokinase 1 [EC:2.7.1.11]
CDS_17815	K00850 pfkA, PFK	6-phosphofructokinase 1 [EC:2.7.1.11]
CDS_36655	K00850 pfkA, PFK	6-phosphofructokinase 1 [EC:2.7.1.11]
CDS_36697	K00850 pfkA, PFK	6-phosphofructokinase 1 [EC:2.7.1.11]
CDS_3593	K03841 FBP, fbp	fructose-1,6-bisphosphatase I [EC:3.1.3.11]
CDS_3703	K03841 FBP, fbp	fructose-1,6-bisphosphatase I [EC:3.1.3.11]
CDS_4918	K03841 FBP, fbp	fructose-1,6-bisphosphatase I [EC:3.1.3.11]
CDS_6840	K03841 FBP, fbp	fructose-1,6-bisphosphatase I [EC:3.1.3.11]
CDS_11957	K03841 FBP, fbp	fructose-1,6-bisphosphatase I [EC:3.1.3.11]
CDS_34725	K03841 FBP, fbp	fructose-1,6-bisphosphatase I [EC:3.1.3.11]
CDS_34727	K03841 FBP, fbp	fructose-1,6-bisphosphatase I [EC:3.1.3.11]
CDS_34845	K03841 FBP, fbp	fructose-1,6-bisphosphatase I [EC:3.1.3.11]
CDS_1080	K01623 ALDO	fructose-bisphosphate aldolase, class I [EC:4.1.2.13]
CDS_2655	K01623 ALDO	fructose-bisphosphate aldolase, class I [EC:4.1.2.13]
CDS_14908	K01623 ALDO	fructose-bisphosphate aldolase, class I [EC:4.1.2.13]
CDS_35106	K01623 ALDO	fructose-bisphosphate aldolase, class I [EC:4.1.2.13]
CDS_35171	K01623 ALDO	fructose-bisphosphate aldolase, class I [EC:4.1.2.13]
CDS_35180	K01623 ALDO	fructose-bisphosphate aldolase, class I [EC:4.1.2.13]
CDS_35365	K01623 ALDO	fructose-bisphosphate aldolase, class I [EC:4.1.2.13]
CDS_35396	K01623 ALDO	fructose-bisphosphate aldolase, class I [EC:4.1.2.13]
CDS_34800	K01803 TPI, tpiA	triosephosphate isomerase (TIM) [EC:5.3.1.1]
CDS_34804	K01803 TPI, tpiA	triosephosphate isomerase (TIM) [EC:5.3.1.1]
CDS_34826	K01803 TPI, tpiA	triosephosphate isomerase (TIM) [EC:5.3.1.1]
CDS_34858	K01803 TPI, tpiA	triosephosphate isomerase (TIM) [EC:5.3.1.1]
CDS_16712	K00134 GAPDH, gapA	glyceraldehyde 3-phosphate dehydrogenase [EC:1.2.1.12]
CDS_16713	K00134 GAPDH, gapA	glyceraldehyde 3-phosphate dehydrogenase [EC:1.2.1.12]
CDS_16718	K00134 GAPDH, gapA	glyceraldehyde 3-phosphate dehydrogenase [EC:1.2.1.12]
CDS_30050	K00134 GAPDH, gapA	glyceraldehyde 3-phosphate dehydrogenase [EC:1.2.1.12]
CDS_30051	K00134 GAPDH, gapA	glyceraldehyde 3-phosphate dehydrogenase [EC:1.2.1.12]
CDS_34685	K00927 PGK, pgk	phosphoglycerate kinase [EC:2.7.2.3]
CDS_34688	K00927 PGK, pgk	phosphoglycerate kinase [EC:2.7.2.3]
CDS_34828	K00927 PGK, pgk	phosphoglycerate kinase [EC:2.7.2.3]
CDS_34830	K00927 PGK, pgk	phosphoglycerate kinase [EC:2.7.2.3]
CDS_189	K01834 PGAM, gpmA	2,3-bisphosphoglycerate-dependent phosphoglycerate mutase [EC:5.4.2.11]
CDS_14922	K15633 gpmI	2,3-bisphosphoglycerate-independent phosphoglycerate mutase [EC:5.4.2.12]
CDS_14935	K15633 gpmI	2,3-bisphosphoglycerate-independent phosphoglycerate mutase [EC:5.4.2.12]
CDS_5806	K15634 gpmB	probable phosphoglycerate mutase [EC:5.4.2.12]
CDS_6179	K15634 gpmB	probable phosphoglycerate mutase [EC:5.4.2.12]
CDS_35811	K15634 gpmB	probable phosphoglycerate mutase [EC:5.4.2.12]
CDS_36503	K15634 gpmB	probable phosphoglycerate mutase [EC:5.4.2.12]
CDS_9857	K01689 ENO, eno	enolase [EC:4.2.1.11]
CDS_18491	K01689 ENO, eno	enolase [EC:4.2.1.11]
CDS_34844	K01689 ENO, eno	enolase [EC:4.2.1.11]
CDS_34857	K01689 ENO, eno	enolase [EC:4.2.1.11]
CDS_2504	K00873 PK, pyk	pyruvate kinase [EC:2.7.1.40]
CDS_7694	K00873 PK, pyk	pyruvate kinase [EC:2.7.1.40]
CDS_10367	K00873 PK, pyk	pyruvate kinase [EC:2.7.1.40]
CDS_11849	K00873 PK, pyk	pyruvate kinase [EC:2.7.1.40]
CDS_13595	K00873 PK, pyk	pyruvate kinase [EC:2.7.1.40]
CDS_14179	K00873 PK, pyk	pyruvate kinase [EC:2.7.1.40]
CDS_21759	K00873 PK, pyk	pyruvate kinase [EC:2.7.1.40]
CDS_35033	K00873 PK, pyk	pyruvate kinase [EC:2.7.1.40]
CDS_35354	K00873 PK, pyk	pyruvate kinase [EC:2.7.1.40]
CDS_35411	K00873 PK, pyk	pyruvate kinase [EC:2.7.1.40]
CDS_35775	K00873 PK, pyk	pyruvate kinase [EC:2.7.1.40]
CDS_35832	K00873 PK, pyk	pyruvate kinase [EC:2.7.1.40]
CDS_36341	K00873 PK, pyk	pyruvate kinase [EC:2.7.1.40]
CDS_18482	K00161 PDHA, pdhA	pyruvate dehydrogenase E1 component subunit alpha [EC:1.2.4.1]
CDS_19150	K00161 PDHA, pdhA	pyruvate dehydrogenase E1 component subunit alpha [EC:1.2.4.1]
CDS_19151	K00161 PDHA, pdhA	pyruvate dehydrogenase E1 component subunit alpha [EC:1.2.4.1]
CDS_20168	K00161 PDHA, pdhA	pyruvate dehydrogenase E1 component subunit alpha [EC:1.2.4.1]
CDS_20169	K00161 PDHA, pdhA	pyruvate dehydrogenase E1 component subunit alpha [EC:1.2.4.1]
CDS_22755	K00161 PDHA, pdhA	pyruvate dehydrogenase E1 component subunit alpha [EC:1.2.4.1]
CDS_22756	K00161 PDHA, pdhA	pyruvate dehydrogenase E1 component subunit alpha [EC:1.2.4.1]
CDS_1259	K00162 PDHB, pdhB	pyruvate dehydrogenase E1 component subunit beta [EC:1.2.4.1]
CDS_1260	K00162 PDHB, pdhB	pyruvate dehydrogenase E1 component subunit beta [EC:1.2.4.1]
CDS_1781	K00162 PDHB, pdhB	pyruvate dehydrogenase E1 component subunit beta [EC:1.2.4.1]
CDS_1782	K00162 PDHB, pdhB	pyruvate dehydrogenase E1 component subunit beta [EC:1.2.4.1]
CDS_16996	K00162 PDHB, pdhB	pyruvate dehydrogenase E1 component subunit beta [EC:1.2.4.1]
CDS_19965	K00162 PDHB, pdhB	pyruvate dehydrogenase E1 component subunit beta [EC:1.2.4.1]
CDS_19966	K00162 PDHB, pdhB	pyruvate dehydrogenase E1 component subunit beta [EC:1.2.4.1]
CDS_6807	K00627 DLAT, aceF, pdhC	pyruvate dehydrogenase E2 component (dihydrolipoamide acetyltransferase) [EC:2.3.1.12]
CDS_8246	K00627 DLAT, aceF, pdhC	pyruvate dehydrogenase E2 component (dihydrolipoamide acetyltransferase) [EC:2.3.1.12]
CDS_19684	K00627 DLAT, aceF, pdhC	pyruvate dehydrogenase E2 component (dihydrolipoamide acetyltransferase) [EC:2.3.1.12]
CDS_23959	K00627 DLAT, aceF, pdhC	pyruvate dehydrogenase E2 component (dihydrolipoamide acetyltransferase) [EC:2.3.1.12]
CDS_35767	K00627 DLAT, aceF, pdhC	pyruvate dehydrogenase E2 component (dihydrolipoamide acetyltransferase) [EC:2.3.1.12]
CDS_35886	K00627 DLAT, aceF, pdhC	pyruvate dehydrogenase E2 component (dihydrolipoamide acetyltransferase) [EC:2.3.1.12]
CDS_7136	K00382 DLD, lpd, pdhD	dihydrolipoamide dehydrogenase [EC:1.8.1.4]
CDS_7171	K00382 DLD, lpd, pdhD	dihydrolipoamide dehydrogenase [EC:1.8.1.4]
CDS_33253	K00382 DLD, lpd, pdhD	dihydrolipoamide dehydrogenase [EC:1.8.1.4]
CDS_36669	K00016 LDH, ldh	L-lactate dehydrogenase [EC:1.1.1.27]
CDS_31190	K01568 E4.1.1.1, pdc	pyruvate decarboxylase [EC:4.1.1.1]
CDS_35490	K01568 E4.1.1.1, pdc	pyruvate decarboxylase [EC:4.1.1.1]
CDS_7292	K00121 frmA, ADH5, adhC	S-(hydroxymethyl)glutathione dehydrogenase / alcohol dehydrogenase [EC:1.1.1.284 1.1.1.1]
CDS_10949	K00121 frmA, ADH5, adhC	S-(hydroxymethyl)glutathione dehydrogenase / alcohol dehydrogenase [EC:1.1.1.284 1.1.1.1]
CDS_24258	K00121 frmA, ADH5, adhC	S-(hydroxymethyl)glutathione dehydrogenase / alcohol dehydrogenase [EC:1.1.1.284 1.1.1.1]
CDS_24259	K00121 frmA, ADH5, adhC	S-(hydroxymethyl)glutathione dehydrogenase / alcohol dehydrogenase [EC:1.1.1.284 1.1.1.1]
CDS_4849	K00001 E1.1.1.1, adh	alcohol dehydrogenase [EC:1.1.1.1]
CDS_4850	K00001 E1.1.1.1, adh	alcohol dehydrogenase [EC:1.1.1.1]
CDS_6709	K00001 E1.1.1.1, adh	alcohol dehydrogenase [EC:1.1.1.1]
CDS_36282	K00001 E1.1.1.1, adh	alcohol dehydrogenase [EC:1.1.1.1]
CDS_1168	K00128 E1.2.1.3	aldehyde dehydrogenase (NAD+) [EC:1.2.1.3]
CDS_1254	K00128 E1.2.1.3	aldehyde dehydrogenase (NAD+) [EC:1.2.1.3]
CDS_1927	K00128 E1.2.1.3	aldehyde dehydrogenase (NAD+) [EC:1.2.1.3]
CDS_4199	K00128 E1.2.1.3	aldehyde dehydrogenase (NAD+) [EC:1.2.1.3]
CDS_4624	K00128 E1.2.1.3	aldehyde dehydrogenase (NAD+) [EC:1.2.1.3]
CDS_10810	K00128 E1.2.1.3	aldehyde dehydrogenase (NAD+) [EC:1.2.1.3]
CDS_10923	K00128 E1.2.1.3	aldehyde dehydrogenase (NAD+) [EC:1.2.1.3]
CDS_1147	K14085 ALDH7A1	aldehyde dehydrogenase family 7 member A1 [EC:1.2.1.31 1.2.1.8 1.2.1.3]
CDS_1188	K14085 ALDH7A1	aldehyde dehydrogenase family 7 member A1 [EC:1.2.1.31 1.2.1.8 1.2.1.3]
CDS_20519	K01895 ACSS, acs	acetyl-CoA synthetase [EC:6.2.1.1]
CDS_537	K01785 galM, GALM	aldose 1-epimerase [EC:5.1.3.3]
CDS_5499	K01785 galM, GALM	aldose 1-epimerase [EC:5.1.3.3]
CDS_5500	K01785 galM, GALM	aldose 1-epimerase [EC:5.1.3.3]
CDS_36209	K01785 galM, GALM	aldose 1-epimerase [EC:5.1.3.3]
CDS_36253	K01785 galM, GALM	aldose 1-epimerase [EC:5.1.3.3]
CDS_1089	K01835 pgm	phosphoglucomutase [EC:5.4.2.2]
CDS_35125	K01835 pgm	phosphoglucomutase [EC:5.4.2.2]
CDS_35145	K01835 pgm	phosphoglucomutase [EC:5.4.2.2]
CDS_35828	K01835 pgm	phosphoglucomutase [EC:5.4.2.2]
CDS_11911	K01792 E5.1.3.15	glucose-6-phosphate 1-epimerase [EC:5.1.3.15]
CDS_17751	K01792 E5.1.3.15	glucose-6-phosphate 1-epimerase [EC:5.1.3.15]
CDS_22992	K01792 E5.1.3.15	glucose-6-phosphate 1-epimerase [EC:5.1.3.15]
CDS_22993	K01792 E5.1.3.15	glucose-6-phosphate 1-epimerase [EC:5.1.3.15]
CDS_22994	K01792 E5.1.3.15	glucose-6-phosphate 1-epimerase [EC:5.1.3.15]
CDS_24150	K01792 E5.1.3.15	glucose-6-phosphate 1-epimerase [EC:5.1.3.15]
CDS_24487	K01792 E5.1.3.15	glucose-6-phosphate 1-epimerase [EC:5.1.3.15]
CDS_24488	K01792 E5.1.3.15	glucose-6-phosphate 1-epimerase [EC:5.1.3.15]
CDS_24489	K01792 E5.1.3.15	glucose-6-phosphate 1-epimerase [EC:5.1.3.15]
CDS_25136	K01792 E5.1.3.15	glucose-6-phosphate 1-epimerase [EC:5.1.3.15]
CDS_25137	K01792 E5.1.3.15	glucose-6-phosphate 1-epimerase [EC:5.1.3.15]
CDS_25138	K01792 E5.1.3.15	glucose-6-phosphate 1-epimerase [EC:5.1.3.15]
CDS_35253	K01792 E5.1.3.15	glucose-6-phosphate 1-epimerase [EC:5.1.3.15]
CDS_35300	K01792 E5.1.3.15	glucose-6-phosphate 1-epimerase [EC:5.1.3.15]
CDS_15840	K00131 gapN	glyceraldehyde-3-phosphate dehydrogenase (NADP+) [EC:1.2.1.9]
CDS_19990	K00131 gapN	glyceraldehyde-3-phosphate dehydrogenase (NADP+) [EC:1.2.1.9]
CDS_19991	K00131 gapN	glyceraldehyde-3-phosphate dehydrogenase (NADP+) [EC:1.2.1.9]
CDS_6158	K01610 E4.1.1.49, pckA	phosphoenolpyruvate carboxykinase (ATP) [EC:4.1.1.49]
00020 Citrate cycle (TCA cycle) [PATH:ko00020]
CDS_7471	K01647 CS, gltA	citrate synthase [EC:2.3.3.1]
CDS_29365	K01647 CS, gltA	citrate synthase [EC:2.3.3.1]
CDS_35517	K01647 CS, gltA	citrate synthase [EC:2.3.3.1]
CDS_35601	K01647 CS, gltA	citrate synthase [EC:2.3.3.1]
CDS_15272	K01648 ACLY	ATP citrate (pro-S)-lyase [EC:2.3.3.8]
CDS_19060	K01648 ACLY	ATP citrate (pro-S)-lyase [EC:2.3.3.8]
CDS_19809	K01648 ACLY	ATP citrate (pro-S)-lyase [EC:2.3.3.8]
CDS_23391	K01648 ACLY	ATP citrate (pro-S)-lyase [EC:2.3.3.8]
CDS_31802	K01648 ACLY	ATP citrate (pro-S)-lyase [EC:2.3.3.8]
CDS_36047	K01648 ACLY	ATP citrate (pro-S)-lyase [EC:2.3.3.8]
CDS_10956	K01681 ACO, acnA	aconitate hydratase [EC:4.2.1.3]
CDS_15369	K01681 ACO, acnA	aconitate hydratase [EC:4.2.1.3]
CDS_750	K00031 IDH1, IDH2, icd	isocitrate dehydrogenase [EC:1.1.1.42]
CDS_32833	K00031 IDH1, IDH2, icd	isocitrate dehydrogenase [EC:1.1.1.42]
CDS_32850	K00031 IDH1, IDH2, icd	isocitrate dehydrogenase [EC:1.1.1.42]
CDS_35667	K00031 IDH1, IDH2, icd	isocitrate dehydrogenase [EC:1.1.1.42]
CDS_7125	K00030 IDH3	isocitrate dehydrogenase (NAD+) [EC:1.1.1.41]
CDS_7497	K00030 IDH3	isocitrate dehydrogenase (NAD+) [EC:1.1.1.41]
CDS_27308	K00030 IDH3	isocitrate dehydrogenase (NAD+) [EC:1.1.1.41]
CDS_27311	K00030 IDH3	isocitrate dehydrogenase (NAD+) [EC:1.1.1.41]
CDS_27313	K00030 IDH3	isocitrate dehydrogenase (NAD+) [EC:1.1.1.41]
CDS_27314	K00030 IDH3	isocitrate dehydrogenase (NAD+) [EC:1.1.1.41]
CDS_27315	K00030 IDH3	isocitrate dehydrogenase (NAD+) [EC:1.1.1.41]
CDS_27316	K00030 IDH3	isocitrate dehydrogenase (NAD+) [EC:1.1.1.41]
CDS_27317	K00030 IDH3	isocitrate dehydrogenase (NAD+) [EC:1.1.1.41]
CDS_27318	K00030 IDH3	isocitrate dehydrogenase (NAD+) [EC:1.1.1.41]
CDS_994	K00164 OGDH, sucA	2-oxoglutarate dehydrogenase E1 component [EC:1.2.4.2]
CDS_1944	K00164 OGDH, sucA	2-oxoglutarate dehydrogenase E1 component [EC:1.2.4.2]
CDS_1931	K00658 DLST, sucB	2-oxoglutarate dehydrogenase E2 component (dihydrolipoamide succinyltransferase) [EC:2.3.1.61]
CDS_4165	K00658 DLST, sucB	2-oxoglutarate dehydrogenase E2 component (dihydrolipoamide succinyltransferase) [EC:2.3.1.61]
CDS_18983	K00658 DLST, sucB	2-oxoglutarate dehydrogenase E2 component (dihydrolipoamide succinyltransferase) [EC:2.3.1.61]
CDS_27958	K00658 DLST, sucB	2-oxoglutarate dehydrogenase E2 component (dihydrolipoamide succinyltransferase) [EC:2.3.1.61]
CDS_7136	K00382 DLD, lpd, pdhD	dihydrolipoamide dehydrogenase [EC:1.8.1.4]
CDS_7171	K00382 DLD, lpd, pdhD	dihydrolipoamide dehydrogenase [EC:1.8.1.4]
CDS_33253	K00382 DLD, lpd, pdhD	dihydrolipoamide dehydrogenase [EC:1.8.1.4]
CDS_28602	K01899 LSC1	succinyl-CoA synthetase alpha subunit [EC:6.2.1.4 6.2.1.5]
CDS_31737	K01900 LSC2	succinyl-CoA synthetase beta subunit [EC:6.2.1.4 6.2.1.5]
CDS_31738	K01900 LSC2	succinyl-CoA synthetase beta subunit [EC:6.2.1.4 6.2.1.5]
CDS_27620	K00234 SDHA, SDH1	succinate dehydrogenase (ubiquinone) flavoprotein subunit [EC:1.3.5.1]
CDS_27621	K00234 SDHA, SDH1	succinate dehydrogenase (ubiquinone) flavoprotein subunit [EC:1.3.5.1]
CDS_27622	K00234 SDHA, SDH1	succinate dehydrogenase (ubiquinone) flavoprotein subunit [EC:1.3.5.1]
CDS_35105	K00235 SDHB, SDH2	succinate dehydrogenase (ubiquinone) iron-sulfur subunit [EC:1.3.5.1]
CDS_35147	K00235 SDHB, SDH2	succinate dehydrogenase (ubiquinone) iron-sulfur subunit [EC:1.3.5.1]
CDS_2081	K01679 E4.2.1.2B, fumC	fumarate hydratase, class II [EC:4.2.1.2]
CDS_2082	K01679 E4.2.1.2B, fumC	fumarate hydratase, class II [EC:4.2.1.2]
CDS_10573	K01679 E4.2.1.2B, fumC	fumarate hydratase, class II [EC:4.2.1.2]
CDS_10574	K01679 E4.2.1.2B, fumC	fumarate hydratase, class II [EC:4.2.1.2]
CDS_19123	K00025 MDH1	malate dehydrogenase [EC:1.1.1.37]
CDS_20539	K00025 MDH1	malate dehydrogenase [EC:1.1.1.37]
CDS_34754	K00025 MDH1	malate dehydrogenase [EC:1.1.1.37]
CDS_34759	K00025 MDH1	malate dehydrogenase [EC:1.1.1.37]
CDS_2192	K00026 MDH2	malate dehydrogenase [EC:1.1.1.37]
CDS_2341	K00026 MDH2	malate dehydrogenase [EC:1.1.1.37]
CDS_15232	K00026 MDH2	malate dehydrogenase [EC:1.1.1.37]
CDS_15233	K00026 MDH2	malate dehydrogenase [EC:1.1.1.37]
CDS_15250	K00026 MDH2	malate dehydrogenase [EC:1.1.1.37]
CDS_34745	K00026 MDH2	malate dehydrogenase [EC:1.1.1.37]
CDS_34747	K00026 MDH2	malate dehydrogenase [EC:1.1.1.37]
CDS_35456	K00026 MDH2	malate dehydrogenase [EC:1.1.1.37]
CDS_35625	K00026 MDH2	malate dehydrogenase [EC:1.1.1.37]
CDS_6158	K01610 E4.1.1.49, pckA	phosphoenolpyruvate carboxykinase (ATP) [EC:4.1.1.49]
CDS_18482	K00161 PDHA, pdhA	pyruvate dehydrogenase E1 component subunit alpha [EC:1.2.4.1]
CDS_19150	K00161 PDHA, pdhA	pyruvate dehydrogenase E1 component subunit alpha [EC:1.2.4.1]
CDS_19151	K00161 PDHA, pdhA	pyruvate dehydrogenase E1 component subunit alpha [EC:1.2.4.1]
CDS_20168	K00161 PDHA, pdhA	pyruvate dehydrogenase E1 component subunit alpha [EC:1.2.4.1]
CDS_20169	K00161 PDHA, pdhA	pyruvate dehydrogenase E1 component subunit alpha [EC:1.2.4.1]
CDS_22755	K00161 PDHA, pdhA	pyruvate dehydrogenase E1 component subunit alpha [EC:1.2.4.1]
CDS_22756	K00161 PDHA, pdhA	pyruvate dehydrogenase E1 component subunit alpha [EC:1.2.4.1]
CDS_1259	K00162 PDHB, pdhB	pyruvate dehydrogenase E1 component subunit beta [EC:1.2.4.1]
CDS_1260	K00162 PDHB, pdhB	pyruvate dehydrogenase E1 component subunit beta [EC:1.2.4.1]
CDS_1781	K00162 PDHB, pdhB	pyruvate dehydrogenase E1 component subunit beta [EC:1.2.4.1]
CDS_1782	K00162 PDHB, pdhB	pyruvate dehydrogenase E1 component subunit beta [EC:1.2.4.1]
CDS_16996	K00162 PDHB, pdhB	pyruvate dehydrogenase E1 component subunit beta [EC:1.2.4.1]
CDS_19965	K00162 PDHB, pdhB	pyruvate dehydrogenase E1 component subunit beta [EC:1.2.4.1]
CDS_19966	K00162 PDHB, pdhB	pyruvate dehydrogenase E1 component subunit beta [EC:1.2.4.1]
CDS_6807	K00627 DLAT, aceF, pdhC	pyruvate dehydrogenase E2 component (dihydrolipoamide acetyltransferase) [EC:2.3.1.12]
CDS_8246	K00627 DLAT, aceF, pdhC	pyruvate dehydrogenase E2 component (dihydrolipoamide acetyltransferase) [EC:2.3.1.12]
CDS_19684	K00627 DLAT, aceF, pdhC	pyruvate dehydrogenase E2 component (dihydrolipoamide acetyltransferase) [EC:2.3.1.12]
CDS_23959	K00627 DLAT, aceF, pdhC	pyruvate dehydrogenase E2 component (dihydrolipoamide acetyltransferase) [EC:2.3.1.12]
CDS_35767	K00627 DLAT, aceF, pdhC	pyruvate dehydrogenase E2 component (dihydrolipoamide acetyltransferase) [EC:2.3.1.12]
CDS_35886	K00627 DLAT, aceF, pdhC	pyruvate dehydrogenase E2 component (dihydrolipoamide acetyltransferase) [EC:2.3.1.12]
00030 Pentose phosphate pathway [PATH:ko00030]
CDS_5968	K01810 GPI, pgi	glucose-6-phosphate isomerase [EC:5.3.1.9]
CDS_7551	K01810 GPI, pgi	glucose-6-phosphate isomerase [EC:5.3.1.9]
CDS_8197	K01810 GPI, pgi	glucose-6-phosphate isomerase [EC:5.3.1.9]
CDS_13583	K01810 GPI, pgi	glucose-6-phosphate isomerase [EC:5.3.1.9]
CDS_4021	K00036 G6PD, zwf	glucose-6-phosphate 1-dehydrogenase [EC:1.1.1.49]
CDS_4896	K00036 G6PD, zwf	glucose-6-phosphate 1-dehydrogenase [EC:1.1.1.49]
CDS_19324	K00036 G6PD, zwf	glucose-6-phosphate 1-dehydrogenase [EC:1.1.1.49]
CDS_22636	K00036 G6PD, zwf	glucose-6-phosphate 1-dehydrogenase [EC:1.1.1.49]
CDS_30996	K00036 G6PD, zwf	glucose-6-phosphate 1-dehydrogenase [EC:1.1.1.49]
CDS_3801	K01057 PGLS, pgl, devB	6-phosphogluconolactonase [EC:3.1.1.31]
CDS_8366	K01057 PGLS, pgl, devB	6-phosphogluconolactonase [EC:3.1.1.31]
CDS_23208	K01057 PGLS, pgl, devB	6-phosphogluconolactonase [EC:3.1.1.31]
CDS_23209	K01057 PGLS, pgl, devB	6-phosphogluconolactonase [EC:3.1.1.31]
CDS_24945	K01057 PGLS, pgl, devB	6-phosphogluconolactonase [EC:3.1.1.31]
CDS_10211	K00033 PGD, gnd	6-phosphogluconate dehydrogenase [EC:1.1.1.44]
CDS_35200	K00033 PGD, gnd	6-phosphogluconate dehydrogenase [EC:1.1.1.44]
CDS_35233	K00033 PGD, gnd	6-phosphogluconate dehydrogenase [EC:1.1.1.44]
CDS_4597	K01783 rpe, RPE	ribulose-phosphate 3-epimerase [EC:5.1.3.1]
CDS_6738	K01783 rpe, RPE	ribulose-phosphate 3-epimerase [EC:5.1.3.1]
CDS_15079	K01783 rpe, RPE	ribulose-phosphate 3-epimerase [EC:5.1.3.1]
CDS_15080	K01783 rpe, RPE	ribulose-phosphate 3-epimerase [EC:5.1.3.1]
CDS_15244	K01783 rpe, RPE	ribulose-phosphate 3-epimerase [EC:5.1.3.1]
CDS_15245	K01783 rpe, RPE	ribulose-phosphate 3-epimerase [EC:5.1.3.1]
CDS_15246	K01783 rpe, RPE	ribulose-phosphate 3-epimerase [EC:5.1.3.1]
CDS_15247	K01783 rpe, RPE	ribulose-phosphate 3-epimerase [EC:5.1.3.1]
CDS_32164	K00615 E2.2.1.1, tktA, tktB	transketolase [EC:2.2.1.1]
CDS_32165	K00615 E2.2.1.1, tktA, tktB	transketolase [EC:2.2.1.1]
CDS_32871	K00615 E2.2.1.1, tktA, tktB	transketolase [EC:2.2.1.1]
CDS_639	K00616 E2.2.1.2, talA, talB	transaldolase [EC:2.2.1.2]
CDS_1778	K00616 E2.2.1.2, talA, talB	transaldolase [EC:2.2.1.2]
CDS_2331	K00616 E2.2.1.2, talA, talB	transaldolase [EC:2.2.1.2]
CDS_4209	K00616 E2.2.1.2, talA, talB	transaldolase [EC:2.2.1.2]
CDS_1937	K01807 rpiA	ribose 5-phosphate isomerase A [EC:5.3.1.6]
CDS_6287	K01807 rpiA	ribose 5-phosphate isomerase A [EC:5.3.1.6]
CDS_12511	K01807 rpiA	ribose 5-phosphate isomerase A [EC:5.3.1.6]
CDS_34913	K01807 rpiA	ribose 5-phosphate isomerase A [EC:5.3.1.6]
CDS_34926	K01807 rpiA	ribose 5-phosphate isomerase A [EC:5.3.1.6]
CDS_36041	K01807 rpiA	ribose 5-phosphate isomerase A [EC:5.3.1.6]
CDS_36141	K01807 rpiA	ribose 5-phosphate isomerase A [EC:5.3.1.6]
CDS_20540	K00852 rbsK, RBKS	ribokinase [EC:2.7.1.15]
CDS_21685	K00852 rbsK, RBKS	ribokinase [EC:2.7.1.15]
CDS_1089	K01835 pgm	phosphoglucomutase [EC:5.4.2.2]
CDS_35125	K01835 pgm	phosphoglucomutase [EC:5.4.2.2]
CDS_35145	K01835 pgm	phosphoglucomutase [EC:5.4.2.2]
CDS_35828	K01835 pgm	phosphoglucomutase [EC:5.4.2.2]
CDS_1716	K00948 PRPS, prsA	ribose-phosphate pyrophosphokinase [EC:2.7.6.1]
CDS_7615	K00948 PRPS, prsA	ribose-phosphate pyrophosphokinase [EC:2.7.6.1]
CDS_15840	K00131 gapN	glyceraldehyde-3-phosphate dehydrogenase (NADP+) [EC:1.2.1.9]
CDS_19990	K00131 gapN	glyceraldehyde-3-phosphate dehydrogenase (NADP+) [EC:1.2.1.9]
CDS_19991	K00131 gapN	glyceraldehyde-3-phosphate dehydrogenase (NADP+) [EC:1.2.1.9]
CDS_1080	K01623 ALDO	fructose-bisphosphate aldolase, class I [EC:4.1.2.13]
CDS_2655	K01623 ALDO	fructose-bisphosphate aldolase, class I [EC:4.1.2.13]
CDS_14908	K01623 ALDO	fructose-bisphosphate aldolase, class I [EC:4.1.2.13]
CDS_35106	K01623 ALDO	fructose-bisphosphate aldolase, class I [EC:4.1.2.13]
CDS_35171	K01623 ALDO	fructose-bisphosphate aldolase, class I [EC:4.1.2.13]
CDS_35180	K01623 ALDO	fructose-bisphosphate aldolase, class I [EC:4.1.2.13]
CDS_35365	K01623 ALDO	fructose-bisphosphate aldolase, class I [EC:4.1.2.13]
CDS_35396	K01623 ALDO	fructose-bisphosphate aldolase, class I [EC:4.1.2.13]
CDS_3593	K03841 FBP, fbp	fructose-1,6-bisphosphatase I [EC:3.1.3.11]
CDS_3703	K03841 FBP, fbp	fructose-1,6-bisphosphatase I [EC:3.1.3.11]
CDS_4918	K03841 FBP, fbp	fructose-1,6-bisphosphatase I [EC:3.1.3.11]
CDS_6840	K03841 FBP, fbp	fructose-1,6-bisphosphatase I [EC:3.1.3.11]
CDS_11957	K03841 FBP, fbp	fructose-1,6-bisphosphatase I [EC:3.1.3.11]
CDS_34725	K03841 FBP, fbp	fructose-1,6-bisphosphatase I [EC:3.1.3.11]
CDS_34727	K03841 FBP, fbp	fructose-1,6-bisphosphatase I [EC:3.1.3.11]
CDS_34845	K03841 FBP, fbp	fructose-1,6-bisphosphatase I [EC:3.1.3.11]
CDS_8726	K00850 pfkA, PFK	6-phosphofructokinase 1 [EC:2.7.1.11]
CDS_16136	K00850 pfkA, PFK	6-phosphofructokinase 1 [EC:2.7.1.11]
CDS_17815	K00850 pfkA, PFK	6-phosphofructokinase 1 [EC:2.7.1.11]
CDS_36655	K00850 pfkA, PFK	6-phosphofructokinase 1 [EC:2.7.1.11]
CDS_36697	K00850 pfkA, PFK	6-phosphofructokinase 1 [EC:2.7.1.11]
00040 Pentose and glucuronate interconversions [PATH:ko00040]
CDS_301	K01051 E3.1.1.11	pectinesterase [EC:3.1.1.11]
CDS_1328	K01051 E3.1.1.11	pectinesterase [EC:3.1.1.11]
CDS_1744	K01051 E3.1.1.11	pectinesterase [EC:3.1.1.11]
CDS_5336	K01051 E3.1.1.11	pectinesterase [EC:3.1.1.11]
CDS_6739	K01051 E3.1.1.11	pectinesterase [EC:3.1.1.11]
CDS_7520	K01051 E3.1.1.11	pectinesterase [EC:3.1.1.11]
CDS_11653	K01051 E3.1.1.11	pectinesterase [EC:3.1.1.11]
CDS_12988	K01051 E3.1.1.11	pectinesterase [EC:3.1.1.11]
CDS_14245	K01051 E3.1.1.11	pectinesterase [EC:3.1.1.11]
CDS_20833	K01051 E3.1.1.11	pectinesterase [EC:3.1.1.11]
CDS_20834	K01051 E3.1.1.11	pectinesterase [EC:3.1.1.11]
CDS_6560	K01728 E4.2.2.2, pel	pectate lyase [EC:4.2.2.2]
CDS_12186	K01728 E4.2.2.2, pel	pectate lyase [EC:4.2.2.2]
CDS_12187	K01728 E4.2.2.2, pel	pectate lyase [EC:4.2.2.2]
CDS_13404	K01728 E4.2.2.2, pel	pectate lyase [EC:4.2.2.2]
CDS_20367	K01728 E4.2.2.2, pel	pectate lyase [EC:4.2.2.2]
CDS_20452	K01728 E4.2.2.2, pel	pectate lyase [EC:4.2.2.2]
CDS_22115	K01728 E4.2.2.2, pel	pectate lyase [EC:4.2.2.2]
CDS_24245	K01728 E4.2.2.2, pel	pectate lyase [EC:4.2.2.2]
CDS_26977	K01728 E4.2.2.2, pel	pectate lyase [EC:4.2.2.2]
CDS_8562	K16190 GLCAK	glucuronokinase [EC:2.7.1.43]
CDS_18885	K12447 USP	UDP-sugar pyrophosphorylase [EC:2.7.7.64]
CDS_1767	K00012 UGDH, ugd	UDPglucose 6-dehydrogenase [EC:1.1.1.22]
CDS_3648	K00012 UGDH, ugd	UDPglucose 6-dehydrogenase [EC:1.1.1.22]
CDS_28092	K00012 UGDH, ugd	UDPglucose 6-dehydrogenase [EC:1.1.1.22]
CDS_35460	K00012 UGDH, ugd	UDPglucose 6-dehydrogenase [EC:1.1.1.22]
CDS_10647	K00963 UGP2, galU, galF	UTP--glucose-1-phosphate uridylyltransferase [EC:2.7.7.9]
CDS_10649	K00963 UGP2, galU, galF	UTP--glucose-1-phosphate uridylyltransferase [EC:2.7.7.9]
CDS_4597	K01783 rpe, RPE	ribulose-phosphate 3-epimerase [EC:5.1.3.1]
CDS_6738	K01783 rpe, RPE	ribulose-phosphate 3-epimerase [EC:5.1.3.1]
CDS_15079	K01783 rpe, RPE	ribulose-phosphate 3-epimerase [EC:5.1.3.1]
CDS_15080	K01783 rpe, RPE	ribulose-phosphate 3-epimerase [EC:5.1.3.1]
CDS_15244	K01783 rpe, RPE	ribulose-phosphate 3-epimerase [EC:5.1.3.1]
CDS_15245	K01783 rpe, RPE	ribulose-phosphate 3-epimerase [EC:5.1.3.1]
CDS_15246	K01783 rpe, RPE	ribulose-phosphate 3-epimerase [EC:5.1.3.1]
CDS_15247	K01783 rpe, RPE	ribulose-phosphate 3-epimerase [EC:5.1.3.1]
CDS_10590	K00854 xylB, XYLB	xylulokinase [EC:2.7.1.17]
CDS_20354	K01805 xylA	xylose isomerase [EC:5.3.1.5]
CDS_984	K00011 E1.1.1.21, AKR1	aldehyde reductase [EC:1.1.1.21]
CDS_1217	K00011 E1.1.1.21, AKR1	aldehyde reductase [EC:1.1.1.21]
CDS_1168	K00128 E1.2.1.3	aldehyde dehydrogenase (NAD+) [EC:1.2.1.3]
CDS_1254	K00128 E1.2.1.3	aldehyde dehydrogenase (NAD+) [EC:1.2.1.3]
CDS_1927	K00128 E1.2.1.3	aldehyde dehydrogenase (NAD+) [EC:1.2.1.3]
CDS_4199	K00128 E1.2.1.3	aldehyde dehydrogenase (NAD+) [EC:1.2.1.3]
CDS_4624	K00128 E1.2.1.3	aldehyde dehydrogenase (NAD+) [EC:1.2.1.3]
CDS_10810	K00128 E1.2.1.3	aldehyde dehydrogenase (NAD+) [EC:1.2.1.3]
CDS_10923	K00128 E1.2.1.3	aldehyde dehydrogenase (NAD+) [EC:1.2.1.3]
00051 Fructose and mannose metabolism [PATH:ko00051]
CDS_5450	K00847 E2.7.1.4, scrK	fructokinase [EC:2.7.1.4]
CDS_11869	K00847 E2.7.1.4, scrK	fructokinase [EC:2.7.1.4]
CDS_15447	K00847 E2.7.1.4, scrK	fructokinase [EC:2.7.1.4]
CDS_15448	K00847 E2.7.1.4, scrK	fructokinase [EC:2.7.1.4]
CDS_35516	K00847 E2.7.1.4, scrK	fructokinase [EC:2.7.1.4]
CDS_35631	K00847 E2.7.1.4, scrK	fructokinase [EC:2.7.1.4]
CDS_12783	K01809 E5.3.1.8, manA	mannose-6-phosphate isomerase [EC:5.3.1.8]
CDS_12784	K01809 E5.3.1.8, manA	mannose-6-phosphate isomerase [EC:5.3.1.8]
CDS_12785	K01809 E5.3.1.8, manA	mannose-6-phosphate isomerase [EC:5.3.1.8]
CDS_17246	K01809 E5.3.1.8, manA	mannose-6-phosphate isomerase [EC:5.3.1.8]
CDS_29580	K17497 PMM	phosphomannomutase [EC:5.4.2.8]
CDS_29581	K17497 PMM	phosphomannomutase [EC:5.4.2.8]
CDS_29582	K17497 PMM	phosphomannomutase [EC:5.4.2.8]
CDS_29583	K17497 PMM	phosphomannomutase [EC:5.4.2.8]
CDS_29584	K17497 PMM	phosphomannomutase [EC:5.4.2.8]
CDS_29586	K17497 PMM	phosphomannomutase [EC:5.4.2.8]
CDS_29587	K17497 PMM	phosphomannomutase [EC:5.4.2.8]
CDS_29588	K17497 PMM	phosphomannomutase [EC:5.4.2.8]
CDS_4005	K00966 GMPP	mannose-1-phosphate guanylyltransferase [EC:2.7.7.13]
CDS_4006	K00966 GMPP	mannose-1-phosphate guanylyltransferase [EC:2.7.7.13]
CDS_4007	K00966 GMPP	mannose-1-phosphate guanylyltransferase [EC:2.7.7.13]
CDS_4008	K00966 GMPP	mannose-1-phosphate guanylyltransferase [EC:2.7.7.13]
CDS_4985	K00966 GMPP	mannose-1-phosphate guanylyltransferase [EC:2.7.7.13]
CDS_4986	K00966 GMPP	mannose-1-phosphate guanylyltransferase [EC:2.7.7.13]
CDS_9302	K00966 GMPP	mannose-1-phosphate guanylyltransferase [EC:2.7.7.13]
CDS_9303	K00966 GMPP	mannose-1-phosphate guanylyltransferase [EC:2.7.7.13]
CDS_10844	K00966 GMPP	mannose-1-phosphate guanylyltransferase [EC:2.7.7.13]
CDS_10845	K00966 GMPP	mannose-1-phosphate guanylyltransferase [EC:2.7.7.13]
CDS_10846	K00966 GMPP	mannose-1-phosphate guanylyltransferase [EC:2.7.7.13]
CDS_10847	K00966 GMPP	mannose-1-phosphate guanylyltransferase [EC:2.7.7.13]
CDS_1519	K01711 gmd, GMDS	GDPmannose 4,6-dehydratase [EC:4.2.1.47]
CDS_10155	K01711 gmd, GMDS	GDPmannose 4,6-dehydratase [EC:4.2.1.47]
CDS_25621	K02377 TSTA3, fcl	GDP-L-fucose synthase [EC:1.1.1.271]
CDS_25622	K02377 TSTA3, fcl	GDP-L-fucose synthase [EC:1.1.1.271]
CDS_27554	K05305 FUK	fucokinase [EC:2.7.1.52]
CDS_14381	K00844 HK	hexokinase [EC:2.7.1.1]
CDS_14383	K00844 HK	hexokinase [EC:2.7.1.1]
CDS_27972	K00844 HK	hexokinase [EC:2.7.1.1]
CDS_8726	K00850 pfkA, PFK	6-phosphofructokinase 1 [EC:2.7.1.11]
CDS_16136	K00850 pfkA, PFK	6-phosphofructokinase 1 [EC:2.7.1.11]
CDS_17815	K00850 pfkA, PFK	6-phosphofructokinase 1 [EC:2.7.1.11]
CDS_36655	K00850 pfkA, PFK	6-phosphofructokinase 1 [EC:2.7.1.11]
CDS_36697	K00850 pfkA, PFK	6-phosphofructokinase 1 [EC:2.7.1.11]
CDS_32308	K00895 E2.7.1.90, pfk	pyrophosphate--fructose-6-phosphate 1-phosphotransferase [EC:2.7.1.90]
CDS_32640	K00895 E2.7.1.90, pfk	pyrophosphate--fructose-6-phosphate 1-phosphotransferase [EC:2.7.1.90]
CDS_32838	K00895 E2.7.1.90, pfk	pyrophosphate--fructose-6-phosphate 1-phosphotransferase [EC:2.7.1.90]
CDS_3593	K03841 FBP, fbp	fructose-1,6-bisphosphatase I [EC:3.1.3.11]
CDS_3703	K03841 FBP, fbp	fructose-1,6-bisphosphatase I [EC:3.1.3.11]
CDS_4918	K03841 FBP, fbp	fructose-1,6-bisphosphatase I [EC:3.1.3.11]
CDS_6840	K03841 FBP, fbp	fructose-1,6-bisphosphatase I [EC:3.1.3.11]
CDS_11957	K03841 FBP, fbp	fructose-1,6-bisphosphatase I [EC:3.1.3.11]
CDS_34725	K03841 FBP, fbp	fructose-1,6-bisphosphatase I [EC:3.1.3.11]
CDS_34727	K03841 FBP, fbp	fructose-1,6-bisphosphatase I [EC:3.1.3.11]
CDS_34845	K03841 FBP, fbp	fructose-1,6-bisphosphatase I [EC:3.1.3.11]
CDS_32892	K01103 PFKFB	6-phosphofructo-2-kinase / fructose-2,6-bisphosphatase [EC:2.7.1.105 3.1.3.46]
CDS_32894	K01103 PFKFB	6-phosphofructo-2-kinase / fructose-2,6-bisphosphatase [EC:2.7.1.105 3.1.3.46]
CDS_32896	K01103 PFKFB	6-phosphofructo-2-kinase / fructose-2,6-bisphosphatase [EC:2.7.1.105 3.1.3.46]
CDS_32902	K01103 PFKFB	6-phosphofructo-2-kinase / fructose-2,6-bisphosphatase [EC:2.7.1.105 3.1.3.46]
CDS_35457	K00008 SORD, gutB	L-iditol 2-dehydrogenase [EC:1.1.1.14]
CDS_35486	K00008 SORD, gutB	L-iditol 2-dehydrogenase [EC:1.1.1.14]
CDS_984	K00011 E1.1.1.21, AKR1	aldehyde reductase [EC:1.1.1.21]
CDS_1217	K00011 E1.1.1.21, AKR1	aldehyde reductase [EC:1.1.1.21]
CDS_20354	K01805 xylA	xylose isomerase [EC:5.3.1.5]
CDS_1080	K01623 ALDO	fructose-bisphosphate aldolase, class I [EC:4.1.2.13]
CDS_2655	K01623 ALDO	fructose-bisphosphate aldolase, class I [EC:4.1.2.13]
CDS_14908	K01623 ALDO	fructose-bisphosphate aldolase, class I [EC:4.1.2.13]
CDS_35106	K01623 ALDO	fructose-bisphosphate aldolase, class I [EC:4.1.2.13]
CDS_35171	K01623 ALDO	fructose-bisphosphate aldolase, class I [EC:4.1.2.13]
CDS_35180	K01623 ALDO	fructose-bisphosphate aldolase, class I [EC:4.1.2.13]
CDS_35365	K01623 ALDO	fructose-bisphosphate aldolase, class I [EC:4.1.2.13]
CDS_35396	K01623 ALDO	fructose-bisphosphate aldolase, class I [EC:4.1.2.13]
CDS_34800	K01803 TPI, tpiA	triosephosphate isomerase (TIM) [EC:5.3.1.1]
CDS_34804	K01803 TPI, tpiA	triosephosphate isomerase (TIM) [EC:5.3.1.1]
CDS_34826	K01803 TPI, tpiA	triosephosphate isomerase (TIM) [EC:5.3.1.1]
CDS_34858	K01803 TPI, tpiA	triosephosphate isomerase (TIM) [EC:5.3.1.1]
00052 Galactose metabolism [PATH:ko00052]
CDS_537	K01785 galM, GALM	aldose 1-epimerase [EC:5.1.3.3]
CDS_5499	K01785 galM, GALM	aldose 1-epimerase [EC:5.1.3.3]
CDS_5500	K01785 galM, GALM	aldose 1-epimerase [EC:5.1.3.3]
CDS_36209	K01785 galM, GALM	aldose 1-epimerase [EC:5.1.3.3]
CDS_36253	K01785 galM, GALM	aldose 1-epimerase [EC:5.1.3.3]
CDS_350	K00849 galK	galactokinase [EC:2.7.1.6]
CDS_21483	K00849 galK	galactokinase [EC:2.7.1.6]
CDS_2827	K00965 galT, GALT	UDPglucose--hexose-1-phosphate uridylyltransferase [EC:2.7.7.12]
CDS_4874	K01784 galE, GALE	UDP-glucose 4-epimerase [EC:5.1.3.2]
CDS_6389	K01784 galE, GALE	UDP-glucose 4-epimerase [EC:5.1.3.2]
CDS_20488	K01784 galE, GALE	UDP-glucose 4-epimerase [EC:5.1.3.2]
CDS_10647	K00963 UGP2, galU, galF	UTP--glucose-1-phosphate uridylyltransferase [EC:2.7.7.9]
CDS_10649	K00963 UGP2, galU, galF	UTP--glucose-1-phosphate uridylyltransferase [EC:2.7.7.9]
CDS_1089	K01835 pgm	phosphoglucomutase [EC:5.4.2.2]
CDS_35125	K01835 pgm	phosphoglucomutase [EC:5.4.2.2]
CDS_35145	K01835 pgm	phosphoglucomutase [EC:5.4.2.2]
CDS_35828	K01835 pgm	phosphoglucomutase [EC:5.4.2.2]
CDS_14381	K00844 HK	hexokinase [EC:2.7.1.1]
CDS_14383	K00844 HK	hexokinase [EC:2.7.1.1]
CDS_27972	K00844 HK	hexokinase [EC:2.7.1.1]
CDS_3513	K01190 lacZ	beta-galactosidase [EC:3.2.1.23]
CDS_252	K12309 GLB1, ELNR1	beta-galactosidase [EC:3.2.1.23]
CDS_12516	K12309 GLB1, ELNR1	beta-galactosidase [EC:3.2.1.23]
CDS_6365	K06617 E2.4.1.82	raffinose synthase [EC:2.4.1.82]
CDS_16610	K06617 E2.4.1.82	raffinose synthase [EC:2.4.1.82]
CDS_16611	K06617 E2.4.1.82	raffinose synthase [EC:2.4.1.82]
CDS_19583	K06617 E2.4.1.82	raffinose synthase [EC:2.4.1.82]
CDS_19584	K06617 E2.4.1.82	raffinose synthase [EC:2.4.1.82]
CDS_17843	K07407 E3.2.1.22B, galA, rafA	alpha-galactosidase [EC:3.2.1.22]
CDS_17844	K07407 E3.2.1.22B, galA, rafA	alpha-galactosidase [EC:3.2.1.22]
CDS_984	K00011 E1.1.1.21, AKR1	aldehyde reductase [EC:1.1.1.21]
CDS_1217	K00011 E1.1.1.21, AKR1	aldehyde reductase [EC:1.1.1.21]
CDS_8726	K00850 pfkA, PFK	6-phosphofructokinase 1 [EC:2.7.1.11]
CDS_16136	K00850 pfkA, PFK	6-phosphofructokinase 1 [EC:2.7.1.11]
CDS_17815	K00850 pfkA, PFK	6-phosphofructokinase 1 [EC:2.7.1.11]
CDS_36655	K00850 pfkA, PFK	6-phosphofructokinase 1 [EC:2.7.1.11]
CDS_36697	K00850 pfkA, PFK	6-phosphofructokinase 1 [EC:2.7.1.11]
CDS_5935	K01193 E3.2.1.26, sacA	beta-fructofuranosidase [EC:3.2.1.26]
CDS_32439	K01193 E3.2.1.26, sacA	beta-fructofuranosidase [EC:3.2.1.26]
CDS_202	K01187 malZ	alpha-glucosidase [EC:3.2.1.20]
CDS_27920	K01187 malZ	alpha-glucosidase [EC:3.2.1.20]
CDS_31736	K01187 malZ	alpha-glucosidase [EC:3.2.1.20]
00053 Ascorbate and aldarate metabolism [PATH:ko00053]
CDS_1767	K00012 UGDH, ugd	UDPglucose 6-dehydrogenase [EC:1.1.1.22]
CDS_3648	K00012 UGDH, ugd	UDPglucose 6-dehydrogenase [EC:1.1.1.22]
CDS_28092	K00012 UGDH, ugd	UDPglucose 6-dehydrogenase [EC:1.1.1.22]
CDS_35460	K00012 UGDH, ugd	UDPglucose 6-dehydrogenase [EC:1.1.1.22]
CDS_18885	K12447 USP	UDP-sugar pyrophosphorylase [EC:2.7.7.64]
CDS_8562	K16190 GLCAK	glucuronokinase [EC:2.7.1.43]
CDS_10737	K10046 GME	GDP-D-mannose 3', 5'-epimerase [EC:5.1.3.18 5.1.3.-]
CDS_10738	K10046 GME	GDP-D-mannose 3', 5'-epimerase [EC:5.1.3.18 5.1.3.-]
CDS_16234	K10046 GME	GDP-D-mannose 3', 5'-epimerase [EC:5.1.3.18 5.1.3.-]
CDS_16235	K10046 GME	GDP-D-mannose 3', 5'-epimerase [EC:5.1.3.18 5.1.3.-]
CDS_7189	K14190 VTC2_5	GDP-L-galactose phosphorylase [EC:2.7.7.69]
CDS_34673	K14190 VTC2_5	GDP-L-galactose phosphorylase [EC:2.7.7.69]
CDS_7223	K10047 VTC4	inositol-phosphate phosphatase / L-galactose 1-phosphate phosphatase [EC:3.1.3.25 3.1.3.-]
CDS_7224	K10047 VTC4	inositol-phosphate phosphatase / L-galactose 1-phosphate phosphatase [EC:3.1.3.25 3.1.3.-]
CDS_15367	K10047 VTC4	inositol-phosphate phosphatase / L-galactose 1-phosphate phosphatase [EC:3.1.3.25 3.1.3.-]
CDS_15368	K10047 VTC4	inositol-phosphate phosphatase / L-galactose 1-phosphate phosphatase [EC:3.1.3.25 3.1.3.-]
CDS_1216	K17744 GalDH	L-galactose dehydrogenase [EC:1.1.1.316]
CDS_2700	K17744 GalDH	L-galactose dehydrogenase [EC:1.1.1.316]
CDS_18524	K00225 GLDH	L-galactono-1,4-lactone dehydrogenase [EC:1.3.2.3]
CDS_18525	K00225 GLDH	L-galactono-1,4-lactone dehydrogenase [EC:1.3.2.3]
CDS_18526	K00225 GLDH	L-galactono-1,4-lactone dehydrogenase [EC:1.3.2.3]
CDS_30588	K00225 GLDH	L-galactono-1,4-lactone dehydrogenase [EC:1.3.2.3]
CDS_30589	K00225 GLDH	L-galactono-1,4-lactone dehydrogenase [EC:1.3.2.3]
CDS_1431	K08232 E1.6.5.4	monodehydroascorbate reductase (NADH) [EC:1.6.5.4]
CDS_14632	K08232 E1.6.5.4	monodehydroascorbate reductase (NADH) [EC:1.6.5.4]
CDS_27038	K08232 E1.6.5.4	monodehydroascorbate reductase (NADH) [EC:1.6.5.4]
CDS_27039	K08232 E1.6.5.4	monodehydroascorbate reductase (NADH) [EC:1.6.5.4]
CDS_29177	K08232 E1.6.5.4	monodehydroascorbate reductase (NADH) [EC:1.6.5.4]
CDS_34724	K08232 E1.6.5.4	monodehydroascorbate reductase (NADH) [EC:1.6.5.4]
CDS_34726	K08232 E1.6.5.4	monodehydroascorbate reductase (NADH) [EC:1.6.5.4]
CDS_29741	K00423 E1.10.3.3	L-ascorbate oxidase [EC:1.10.3.3]
CDS_29742	K00423 E1.10.3.3	L-ascorbate oxidase [EC:1.10.3.3]
CDS_1766	K00434 E1.11.1.11	L-ascorbate peroxidase [EC:1.11.1.11]
CDS_16213	K00434 E1.11.1.11	L-ascorbate peroxidase [EC:1.11.1.11]
CDS_18273	K00434 E1.11.1.11	L-ascorbate peroxidase [EC:1.11.1.11]
CDS_18274	K00434 E1.11.1.11	L-ascorbate peroxidase [EC:1.11.1.11]
CDS_25692	K00434 E1.11.1.11	L-ascorbate peroxidase [EC:1.11.1.11]
CDS_34654	K00434 E1.11.1.11	L-ascorbate peroxidase [EC:1.11.1.11]
CDS_34655	K00434 E1.11.1.11	L-ascorbate peroxidase [EC:1.11.1.11]
CDS_34842	K00434 E1.11.1.11	L-ascorbate peroxidase [EC:1.11.1.11]
CDS_34853	K00434 E1.11.1.11	L-ascorbate peroxidase [EC:1.11.1.11]
CDS_35109	K00434 E1.11.1.11	L-ascorbate peroxidase [EC:1.11.1.11]
CDS_35795	K00434 E1.11.1.11	L-ascorbate peroxidase [EC:1.11.1.11]
CDS_36086	K00434 E1.11.1.11	L-ascorbate peroxidase [EC:1.11.1.11]
CDS_1168	K00128 E1.2.1.3	aldehyde dehydrogenase (NAD+) [EC:1.2.1.3]
CDS_1254	K00128 E1.2.1.3	aldehyde dehydrogenase (NAD+) [EC:1.2.1.3]
CDS_1927	K00128 E1.2.1.3	aldehyde dehydrogenase (NAD+) [EC:1.2.1.3]
CDS_4199	K00128 E1.2.1.3	aldehyde dehydrogenase (NAD+) [EC:1.2.1.3]
CDS_4624	K00128 E1.2.1.3	aldehyde dehydrogenase (NAD+) [EC:1.2.1.3]
CDS_10810	K00128 E1.2.1.3	aldehyde dehydrogenase (NAD+) [EC:1.2.1.3]
CDS_10923	K00128 E1.2.1.3	aldehyde dehydrogenase (NAD+) [EC:1.2.1.3]
CDS_1147	K14085 ALDH7A1	aldehyde dehydrogenase family 7 member A1 [EC:1.2.1.31 1.2.1.8 1.2.1.3]
CDS_1188	K14085 ALDH7A1	aldehyde dehydrogenase family 7 member A1 [EC:1.2.1.31 1.2.1.8 1.2.1.3]
00500 Starch and sucrose metabolism [PATH:ko00500]
CDS_5935	K01193 E3.2.1.26, sacA	beta-fructofuranosidase [EC:3.2.1.26]
CDS_32439	K01193 E3.2.1.26, sacA	beta-fructofuranosidase [EC:3.2.1.26]
CDS_11033	K00696 E2.4.1.14	sucrose-phosphate synthase [EC:2.4.1.14]
CDS_23028	K00696 E2.4.1.14	sucrose-phosphate synthase [EC:2.4.1.14]
CDS_23285	K00695 E2.4.1.13	sucrose synthase [EC:2.4.1.13]
CDS_26934	K00695 E2.4.1.13	sucrose synthase [EC:2.4.1.13]
CDS_31305	K00695 E2.4.1.13	sucrose synthase [EC:2.4.1.13]
CDS_202	K01187 malZ	alpha-glucosidase [EC:3.2.1.20]
CDS_27920	K01187 malZ	alpha-glucosidase [EC:3.2.1.20]
CDS_31736	K01187 malZ	alpha-glucosidase [EC:3.2.1.20]
CDS_23388	K01188 E3.2.1.21	beta-glucosidase [EC:3.2.1.21]
CDS_32535	K01188 E3.2.1.21	beta-glucosidase [EC:3.2.1.21]
CDS_34345	K01188 E3.2.1.21	beta-glucosidase [EC:3.2.1.21]
CDS_34694	K01188 E3.2.1.21	beta-glucosidase [EC:3.2.1.21]
CDS_34697	K01188 E3.2.1.21	beta-glucosidase [EC:3.2.1.21]
CDS_1197	K05349 bglX	beta-glucosidase [EC:3.2.1.21]
CDS_34669	K05350 bglB	beta-glucosidase [EC:3.2.1.21]
CDS_34671	K05350 bglB	beta-glucosidase [EC:3.2.1.21]
CDS_34992	K05350 bglB	beta-glucosidase [EC:3.2.1.21]
CDS_34995	K05350 bglB	beta-glucosidase [EC:3.2.1.21]
CDS_4495	K01087 otsB	trehalose 6-phosphate phosphatase [EC:3.1.3.12]
CDS_11517	K01087 otsB	trehalose 6-phosphate phosphatase [EC:3.1.3.12]
CDS_11518	K01087 otsB	trehalose 6-phosphate phosphatase [EC:3.1.3.12]
CDS_25778	K01087 otsB	trehalose 6-phosphate phosphatase [EC:3.1.3.12]
CDS_25780	K01087 otsB	trehalose 6-phosphate phosphatase [EC:3.1.3.12]
CDS_7118	K16055 TPS	trehalose 6-phosphate synthase/phosphatase [EC:2.4.1.15 3.1.3.12]
CDS_22884	K16055 TPS	trehalose 6-phosphate synthase/phosphatase [EC:2.4.1.15 3.1.3.12]
CDS_17151	K01194 E3.2.1.28, treA, treF	alpha,alpha-trehalase [EC:3.2.1.28]
CDS_25455	K01194 E3.2.1.28, treA, treF	alpha,alpha-trehalase [EC:3.2.1.28]
CDS_19298	K02438 treX, glgX	glycogen operon protein [EC:3.2.1.-]
CDS_19299	K02438 treX, glgX	glycogen operon protein [EC:3.2.1.-]
CDS_1767	K00012 UGDH, ugd	UDPglucose 6-dehydrogenase [EC:1.1.1.22]
CDS_3648	K00012 UGDH, ugd	UDPglucose 6-dehydrogenase [EC:1.1.1.22]
CDS_28092	K00012 UGDH, ugd	UDPglucose 6-dehydrogenase [EC:1.1.1.22]
CDS_35460	K00012 UGDH, ugd	UDPglucose 6-dehydrogenase [EC:1.1.1.22]
CDS_16890	K00770 E2.4.2.24	1,4-beta-D-xylan synthase [EC:2.4.2.24]
CDS_19807	K15920 XYL4	beta-D-xylosidase 4 [EC:3.2.1.37]
CDS_25475	K15920 XYL4	beta-D-xylosidase 4 [EC:3.2.1.37]
CDS_29722	K15920 XYL4	beta-D-xylosidase 4 [EC:3.2.1.37]
CDS_29723	K15920 XYL4	beta-D-xylosidase 4 [EC:3.2.1.37]
CDS_2618	K08679 E5.1.3.6	UDP-glucuronate 4-epimerase [EC:5.1.3.6]
CDS_18783	K08679 E5.1.3.6	UDP-glucuronate 4-epimerase [EC:5.1.3.6]
CDS_29947	K08679 E5.1.3.6	UDP-glucuronate 4-epimerase [EC:5.1.3.6]
CDS_29948	K08679 E5.1.3.6	UDP-glucuronate 4-epimerase [EC:5.1.3.6]
CDS_36249	K08679 E5.1.3.6	UDP-glucuronate 4-epimerase [EC:5.1.3.6]
CDS_467	K13648 GAUT	alpha-1,4-galacturonosyltransferase [EC:2.4.1.43]
CDS_8686	K13648 GAUT	alpha-1,4-galacturonosyltransferase [EC:2.4.1.43]
CDS_8729	K13648 GAUT	alpha-1,4-galacturonosyltransferase [EC:2.4.1.43]
CDS_8921	K13648 GAUT	alpha-1,4-galacturonosyltransferase [EC:2.4.1.43]
CDS_15364	K13648 GAUT	alpha-1,4-galacturonosyltransferase [EC:2.4.1.43]
CDS_17194	K13648 GAUT	alpha-1,4-galacturonosyltransferase [EC:2.4.1.43]
CDS_17555	K13648 GAUT	alpha-1,4-galacturonosyltransferase [EC:2.4.1.43]
CDS_19451	K13648 GAUT	alpha-1,4-galacturonosyltransferase [EC:2.4.1.43]
CDS_20015	K13648 GAUT	alpha-1,4-galacturonosyltransferase [EC:2.4.1.43]
CDS_21550	K13648 GAUT	alpha-1,4-galacturonosyltransferase [EC:2.4.1.43]
CDS_23953	K13648 GAUT	alpha-1,4-galacturonosyltransferase [EC:2.4.1.43]
CDS_23954	K13648 GAUT	alpha-1,4-galacturonosyltransferase [EC:2.4.1.43]
CDS_23955	K13648 GAUT	alpha-1,4-galacturonosyltransferase [EC:2.4.1.43]
CDS_301	K01051 E3.1.1.11	pectinesterase [EC:3.1.1.11]
CDS_1328	K01051 E3.1.1.11	pectinesterase [EC:3.1.1.11]
CDS_1744	K01051 E3.1.1.11	pectinesterase [EC:3.1.1.11]
CDS_5336	K01051 E3.1.1.11	pectinesterase [EC:3.1.1.11]
CDS_6739	K01051 E3.1.1.11	pectinesterase [EC:3.1.1.11]
CDS_7520	K01051 E3.1.1.11	pectinesterase [EC:3.1.1.11]
CDS_11653	K01051 E3.1.1.11	pectinesterase [EC:3.1.1.11]
CDS_12988	K01051 E3.1.1.11	pectinesterase [EC:3.1.1.11]
CDS_14245	K01051 E3.1.1.11	pectinesterase [EC:3.1.1.11]
CDS_20833	K01051 E3.1.1.11	pectinesterase [EC:3.1.1.11]
CDS_20834	K01051 E3.1.1.11	pectinesterase [EC:3.1.1.11]
CDS_10647	K00963 UGP2, galU, galF	UTP--glucose-1-phosphate uridylyltransferase [EC:2.7.7.9]
CDS_10649	K00963 UGP2, galU, galF	UTP--glucose-1-phosphate uridylyltransferase [EC:2.7.7.9]
CDS_1089	K01835 pgm	phosphoglucomutase [EC:5.4.2.2]
CDS_35125	K01835 pgm	phosphoglucomutase [EC:5.4.2.2]
CDS_35145	K01835 pgm	phosphoglucomutase [EC:5.4.2.2]
CDS_35828	K01835 pgm	phosphoglucomutase [EC:5.4.2.2]
CDS_14381	K00844 HK	hexokinase [EC:2.7.1.1]
CDS_14383	K00844 HK	hexokinase [EC:2.7.1.1]
CDS_27972	K00844 HK	hexokinase [EC:2.7.1.1]
CDS_5968	K01810 GPI, pgi	glucose-6-phosphate isomerase [EC:5.3.1.9]
CDS_7551	K01810 GPI, pgi	glucose-6-phosphate isomerase [EC:5.3.1.9]
CDS_8197	K01810 GPI, pgi	glucose-6-phosphate isomerase [EC:5.3.1.9]
CDS_13583	K01810 GPI, pgi	glucose-6-phosphate isomerase [EC:5.3.1.9]
CDS_5450	K00847 E2.7.1.4, scrK	fructokinase [EC:2.7.1.4]
CDS_11869	K00847 E2.7.1.4, scrK	fructokinase [EC:2.7.1.4]
CDS_15447	K00847 E2.7.1.4, scrK	fructokinase [EC:2.7.1.4]
CDS_15448	K00847 E2.7.1.4, scrK	fructokinase [EC:2.7.1.4]
CDS_35516	K00847 E2.7.1.4, scrK	fructokinase [EC:2.7.1.4]
CDS_35631	K00847 E2.7.1.4, scrK	fructokinase [EC:2.7.1.4]
CDS_24913	K00975 glgC	glucose-1-phosphate adenylyltransferase [EC:2.7.7.27]
CDS_26525	K00975 glgC	glucose-1-phosphate adenylyltransferase [EC:2.7.7.27]
CDS_26526	K00975 glgC	glucose-1-phosphate adenylyltransferase [EC:2.7.7.27]
CDS_31356	K00975 glgC	glucose-1-phosphate adenylyltransferase [EC:2.7.7.27]
CDS_32311	K00975 glgC	glucose-1-phosphate adenylyltransferase [EC:2.7.7.27]
CDS_35588	K00703 E2.4.1.21, glgA	starch synthase [EC:2.4.1.21]
CDS_35632	K00703 E2.4.1.21, glgA	starch synthase [EC:2.4.1.21]
CDS_6103	K00700 glgB	1,4-alpha-glucan branching enzyme [EC:2.4.1.18]
CDS_6105	K00700 glgB	1,4-alpha-glucan branching enzyme [EC:2.4.1.18]
CDS_1854	K00688 E2.4.1.1, glgP, PYG	starch phosphorylase [EC:2.4.1.1]
CDS_7091	K00688 E2.4.1.1, glgP, PYG	starch phosphorylase [EC:2.4.1.1]
CDS_15253	K00688 E2.4.1.1, glgP, PYG	starch phosphorylase [EC:2.4.1.1]
CDS_15254	K00688 E2.4.1.1, glgP, PYG	starch phosphorylase [EC:2.4.1.1]
CDS_1791	K01176 E3.2.1.1, amyA, malS	alpha-amylase [EC:3.2.1.1]
CDS_5561	K01176 E3.2.1.1, amyA, malS	alpha-amylase [EC:3.2.1.1]
CDS_5562	K01176 E3.2.1.1, amyA, malS	alpha-amylase [EC:3.2.1.1]
CDS_1986	K01177 E3.2.1.2	beta-amylase [EC:3.2.1.2]
CDS_7542	K01177 E3.2.1.2	beta-amylase [EC:3.2.1.2]
CDS_8717	K01177 E3.2.1.2	beta-amylase [EC:3.2.1.2]
CDS_11067	K01177 E3.2.1.2	beta-amylase [EC:3.2.1.2]
CDS_34924	K01177 E3.2.1.2	beta-amylase [EC:3.2.1.2]
CDS_7051	K00705 malQ	4-alpha-glucanotransferase [EC:2.4.1.25]
CDS_16947	K00705 malQ	4-alpha-glucanotransferase [EC:2.4.1.25]
CDS_16948	K00705 malQ	4-alpha-glucanotransferase [EC:2.4.1.25]
CDS_23590	K00705 malQ	4-alpha-glucanotransferase [EC:2.4.1.25]
CDS_23591	K00705 malQ	4-alpha-glucanotransferase [EC:2.4.1.25]
CDS_26546	K00705 malQ	4-alpha-glucanotransferase [EC:2.4.1.25]
CDS_18064	K01179 E3.2.1.4	endoglucanase [EC:3.2.1.4]
CDS_29860	K01179 E3.2.1.4	endoglucanase [EC:3.2.1.4]
00520 Amino sugar and nucleotide sugar metabolism [PATH:ko00520]
CDS_35311	K01183 E3.2.1.14	chitinase [EC:3.2.1.14]
CDS_35366	K01183 E3.2.1.14	chitinase [EC:3.2.1.14]
CDS_36700	K01183 E3.2.1.14	chitinase [EC:3.2.1.14]
CDS_7053	K12373 HEXA_B	hexosaminidase [EC:3.2.1.52]
CDS_9549	K12373 HEXA_B	hexosaminidase [EC:3.2.1.52]
CDS_9551	K12373 HEXA_B	hexosaminidase [EC:3.2.1.52]
CDS_36524	K12373 HEXA_B	hexosaminidase [EC:3.2.1.52]
CDS_36744	K12373 HEXA_B	hexosaminidase [EC:3.2.1.52]
CDS_21199	K01836 E5.4.2.3	phosphoacetylglucosamine mutase [EC:5.4.2.3]
CDS_29325	K00972 UAP1	UDP-N-acetylglucosamine pyrophosphorylase [EC:2.7.7.23]
CDS_29659	K00972 UAP1	UDP-N-acetylglucosamine pyrophosphorylase [EC:2.7.7.23]
CDS_776	K00326 E1.6.2.2	cytochrome-b5 reductase [EC:1.6.2.2]
CDS_1637	K00326 E1.6.2.2	cytochrome-b5 reductase [EC:1.6.2.2]
CDS_1786	K00326 E1.6.2.2	cytochrome-b5 reductase [EC:1.6.2.2]
CDS_7026	K00326 E1.6.2.2	cytochrome-b5 reductase [EC:1.6.2.2]
CDS_7027	K00326 E1.6.2.2	cytochrome-b5 reductase [EC:1.6.2.2]
CDS_7028	K00326 E1.6.2.2	cytochrome-b5 reductase [EC:1.6.2.2]
CDS_34776	K00326 E1.6.2.2	cytochrome-b5 reductase [EC:1.6.2.2]
CDS_34796	K00326 E1.6.2.2	cytochrome-b5 reductase [EC:1.6.2.2]
CDS_35699	K00326 E1.6.2.2	cytochrome-b5 reductase [EC:1.6.2.2]
CDS_35731	K00326 E1.6.2.2	cytochrome-b5 reductase [EC:1.6.2.2]
CDS_14381	K00844 HK	hexokinase [EC:2.7.1.1]
CDS_14383	K00844 HK	hexokinase [EC:2.7.1.1]
CDS_27972	K00844 HK	hexokinase [EC:2.7.1.1]
CDS_6387	K00621 E2.3.1.4, GNA1	glucosamine-phosphate N-acetyltransferase [EC:2.3.1.4]
CDS_6388	K00621 E2.3.1.4, GNA1	glucosamine-phosphate N-acetyltransferase [EC:2.3.1.4]
CDS_7853	K00621 E2.3.1.4, GNA1	glucosamine-phosphate N-acetyltransferase [EC:2.3.1.4]
CDS_7854	K00621 E2.3.1.4, GNA1	glucosamine-phosphate N-acetyltransferase [EC:2.3.1.4]
CDS_5450	K00847 E2.7.1.4, scrK	fructokinase [EC:2.7.1.4]
CDS_11869	K00847 E2.7.1.4, scrK	fructokinase [EC:2.7.1.4]
CDS_15447	K00847 E2.7.1.4, scrK	fructokinase [EC:2.7.1.4]
CDS_15448	K00847 E2.7.1.4, scrK	fructokinase [EC:2.7.1.4]
CDS_35516	K00847 E2.7.1.4, scrK	fructokinase [EC:2.7.1.4]
CDS_35631	K00847 E2.7.1.4, scrK	fructokinase [EC:2.7.1.4]
CDS_6806	K00820 E2.6.1.16, glmS	glucosamine--fructose-6-phosphate aminotransferase (isomerizing) [EC:2.6.1.16]
CDS_24684	K12446 E2.7.1.46	L-arabinokinase [EC:2.7.1.46]
CDS_18885	K12447 USP	UDP-sugar pyrophosphorylase [EC:2.7.7.64]
CDS_15609	K01209 E3.2.1.55, abfA	alpha-N-arabinofuranosidase [EC:3.2.1.55]
CDS_16890	K00770 E2.4.2.24	1,4-beta-D-xylan synthase [EC:2.4.2.24]
CDS_19807	K15920 XYL4	beta-D-xylosidase 4 [EC:3.2.1.37]
CDS_25475	K15920 XYL4	beta-D-xylosidase 4 [EC:3.2.1.37]
CDS_29722	K15920 XYL4	beta-D-xylosidase 4 [EC:3.2.1.37]
CDS_29723	K15920 XYL4	beta-D-xylosidase 4 [EC:3.2.1.37]
CDS_5670	K12448 UXE	UDP-arabinose 4-epimerase [EC:5.1.3.5]
CDS_28110	K12448 UXE	UDP-arabinose 4-epimerase [EC:5.1.3.5]
CDS_28111	K12448 UXE	UDP-arabinose 4-epimerase [EC:5.1.3.5]
CDS_8562	K16190 GLCAK	glucuronokinase [EC:2.7.1.43]
CDS_10933	K12449 AXS	UDP-apiose/xylose synthase
CDS_12469	K12449 AXS	UDP-apiose/xylose synthase
CDS_5968	K01810 GPI, pgi	glucose-6-phosphate isomerase [EC:5.3.1.9]
CDS_7551	K01810 GPI, pgi	glucose-6-phosphate isomerase [EC:5.3.1.9]
CDS_8197	K01810 GPI, pgi	glucose-6-phosphate isomerase [EC:5.3.1.9]
CDS_13583	K01810 GPI, pgi	glucose-6-phosphate isomerase [EC:5.3.1.9]
CDS_1089	K01835 pgm	phosphoglucomutase [EC:5.4.2.2]
CDS_35125	K01835 pgm	phosphoglucomutase [EC:5.4.2.2]
CDS_35145	K01835 pgm	phosphoglucomutase [EC:5.4.2.2]
CDS_35828	K01835 pgm	phosphoglucomutase [EC:5.4.2.2]
CDS_10647	K00963 UGP2, galU, galF	UTP--glucose-1-phosphate uridylyltransferase [EC:2.7.7.9]
CDS_10649	K00963 UGP2, galU, galF	UTP--glucose-1-phosphate uridylyltransferase [EC:2.7.7.9]
CDS_2827	K00965 galT, GALT	UDPglucose--hexose-1-phosphate uridylyltransferase [EC:2.7.7.12]
CDS_34014	K12450 RHM	UDP-glucose 4,6-dehydratase [EC:4.2.1.76]
CDS_35265	K12451 UER1	3,5-epimerase/4-reductase [EC:5.1.3.- 1.1.1.-]
CDS_35292	K12451 UER1	3,5-epimerase/4-reductase [EC:5.1.3.- 1.1.1.-]
CDS_1767	K00012 UGDH, ugd	UDPglucose 6-dehydrogenase [EC:1.1.1.22]
CDS_3648	K00012 UGDH, ugd	UDPglucose 6-dehydrogenase [EC:1.1.1.22]
CDS_28092	K00012 UGDH, ugd	UDPglucose 6-dehydrogenase [EC:1.1.1.22]
CDS_35460	K00012 UGDH, ugd	UDPglucose 6-dehydrogenase [EC:1.1.1.22]
CDS_1706	K06118 E3.13.1.1, sqd1, sqdb	UDP-sulfoquinovose synthase [EC:3.13.1.1]
CDS_4368	K06118 E3.13.1.1, sqd1, sqdb	UDP-sulfoquinovose synthase [EC:3.13.1.1]
CDS_350	K00849 galK	galactokinase [EC:2.7.1.6]
CDS_21483	K00849 galK	galactokinase [EC:2.7.1.6]
CDS_4874	K01784 galE, GALE	UDP-glucose 4-epimerase [EC:5.1.3.2]
CDS_6389	K01784 galE, GALE	UDP-glucose 4-epimerase [EC:5.1.3.2]
CDS_20488	K01784 galE, GALE	UDP-glucose 4-epimerase [EC:5.1.3.2]
CDS_2618	K08679 E5.1.3.6	UDP-glucuronate 4-epimerase [EC:5.1.3.6]
CDS_18783	K08679 E5.1.3.6	UDP-glucuronate 4-epimerase [EC:5.1.3.6]
CDS_29947	K08679 E5.1.3.6	UDP-glucuronate 4-epimerase [EC:5.1.3.6]
CDS_29948	K08679 E5.1.3.6	UDP-glucuronate 4-epimerase [EC:5.1.3.6]
CDS_36249	K08679 E5.1.3.6	UDP-glucuronate 4-epimerase [EC:5.1.3.6]
CDS_467	K13648 GAUT	alpha-1,4-galacturonosyltransferase [EC:2.4.1.43]
CDS_8686	K13648 GAUT	alpha-1,4-galacturonosyltransferase [EC:2.4.1.43]
CDS_8729	K13648 GAUT	alpha-1,4-galacturonosyltransferase [EC:2.4.1.43]
CDS_8921	K13648 GAUT	alpha-1,4-galacturonosyltransferase [EC:2.4.1.43]
CDS_15364	K13648 GAUT	alpha-1,4-galacturonosyltransferase [EC:2.4.1.43]
CDS_17194	K13648 GAUT	alpha-1,4-galacturonosyltransferase [EC:2.4.1.43]
CDS_17555	K13648 GAUT	alpha-1,4-galacturonosyltransferase [EC:2.4.1.43]
CDS_19451	K13648 GAUT	alpha-1,4-galacturonosyltransferase [EC:2.4.1.43]
CDS_20015	K13648 GAUT	alpha-1,4-galacturonosyltransferase [EC:2.4.1.43]
CDS_21550	K13648 GAUT	alpha-1,4-galacturonosyltransferase [EC:2.4.1.43]
CDS_23953	K13648 GAUT	alpha-1,4-galacturonosyltransferase [EC:2.4.1.43]
CDS_23954	K13648 GAUT	alpha-1,4-galacturonosyltransferase [EC:2.4.1.43]
CDS_23955	K13648 GAUT	alpha-1,4-galacturonosyltransferase [EC:2.4.1.43]
CDS_29580	K17497 PMM	phosphomannomutase [EC:5.4.2.8]
CDS_29581	K17497 PMM	phosphomannomutase [EC:5.4.2.8]
CDS_29582	K17497 PMM	phosphomannomutase [EC:5.4.2.8]
CDS_29583	K17497 PMM	phosphomannomutase [EC:5.4.2.8]
CDS_29584	K17497 PMM	phosphomannomutase [EC:5.4.2.8]
CDS_29586	K17497 PMM	phosphomannomutase [EC:5.4.2.8]
CDS_29587	K17497 PMM	phosphomannomutase [EC:5.4.2.8]
CDS_29588	K17497 PMM	phosphomannomutase [EC:5.4.2.8]
CDS_4005	K00966 GMPP	mannose-1-phosphate guanylyltransferase [EC:2.7.7.13]
CDS_4006	K00966 GMPP	mannose-1-phosphate guanylyltransferase [EC:2.7.7.13]
CDS_4007	K00966 GMPP	mannose-1-phosphate guanylyltransferase [EC:2.7.7.13]
CDS_4008	K00966 GMPP	mannose-1-phosphate guanylyltransferase [EC:2.7.7.13]
CDS_4985	K00966 GMPP	mannose-1-phosphate guanylyltransferase [EC:2.7.7.13]
CDS_4986	K00966 GMPP	mannose-1-phosphate guanylyltransferase [EC:2.7.7.13]
CDS_9302	K00966 GMPP	mannose-1-phosphate guanylyltransferase [EC:2.7.7.13]
CDS_9303	K00966 GMPP	mannose-1-phosphate guanylyltransferase [EC:2.7.7.13]
CDS_10844	K00966 GMPP	mannose-1-phosphate guanylyltransferase [EC:2.7.7.13]
CDS_10845	K00966 GMPP	mannose-1-phosphate guanylyltransferase [EC:2.7.7.13]
CDS_10846	K00966 GMPP	mannose-1-phosphate guanylyltransferase [EC:2.7.7.13]
CDS_10847	K00966 GMPP	mannose-1-phosphate guanylyltransferase [EC:2.7.7.13]
CDS_1519	K01711 gmd, GMDS	GDPmannose 4,6-dehydratase [EC:4.2.1.47]
CDS_10155	K01711 gmd, GMDS	GDPmannose 4,6-dehydratase [EC:4.2.1.47]
CDS_12783	K01809 E5.3.1.8, manA	mannose-6-phosphate isomerase [EC:5.3.1.8]
CDS_12784	K01809 E5.3.1.8, manA	mannose-6-phosphate isomerase [EC:5.3.1.8]
CDS_12785	K01809 E5.3.1.8, manA	mannose-6-phosphate isomerase [EC:5.3.1.8]
CDS_17246	K01809 E5.3.1.8, manA	mannose-6-phosphate isomerase [EC:5.3.1.8]
CDS_10737	K10046 GME	GDP-D-mannose 3', 5'-epimerase [EC:5.1.3.18 5.1.3.-]
CDS_10738	K10046 GME	GDP-D-mannose 3', 5'-epimerase [EC:5.1.3.18 5.1.3.-]
CDS_16234	K10046 GME	GDP-D-mannose 3', 5'-epimerase [EC:5.1.3.18 5.1.3.-]
CDS_16235	K10046 GME	GDP-D-mannose 3', 5'-epimerase [EC:5.1.3.18 5.1.3.-]
CDS_27554	K05305 FUK	fucokinase [EC:2.7.1.52]
CDS_25621	K02377 TSTA3, fcl	GDP-L-fucose synthase [EC:1.1.1.271]
CDS_25622	K02377 TSTA3, fcl	GDP-L-fucose synthase [EC:1.1.1.271]
CDS_24913	K00975 glgC	glucose-1-phosphate adenylyltransferase [EC:2.7.7.27]
CDS_26525	K00975 glgC	glucose-1-phosphate adenylyltransferase [EC:2.7.7.27]
CDS_26526	K00975 glgC	glucose-1-phosphate adenylyltransferase [EC:2.7.7.27]
CDS_31356	K00975 glgC	glucose-1-phosphate adenylyltransferase [EC:2.7.7.27]
CDS_32311	K00975 glgC	glucose-1-phosphate adenylyltransferase [EC:2.7.7.27]
00620 Pyruvate metabolism [PATH:ko00620]
CDS_20519	K01895 ACSS, acs	acetyl-CoA synthetase [EC:6.2.1.1]
CDS_18482	K00161 PDHA, pdhA	pyruvate dehydrogenase E1 component subunit alpha [EC:1.2.4.1]
CDS_19150	K00161 PDHA, pdhA	pyruvate dehydrogenase E1 component subunit alpha [EC:1.2.4.1]
CDS_19151	K00161 PDHA, pdhA	pyruvate dehydrogenase E1 component subunit alpha [EC:1.2.4.1]
CDS_20168	K00161 PDHA, pdhA	pyruvate dehydrogenase E1 component subunit alpha [EC:1.2.4.1]
CDS_20169	K00161 PDHA, pdhA	pyruvate dehydrogenase E1 component subunit alpha [EC:1.2.4.1]
CDS_22755	K00161 PDHA, pdhA	pyruvate dehydrogenase E1 component subunit alpha [EC:1.2.4.1]
CDS_22756	K00161 PDHA, pdhA	pyruvate dehydrogenase E1 component subunit alpha [EC:1.2.4.1]
CDS_1259	K00162 PDHB, pdhB	pyruvate dehydrogenase E1 component subunit beta [EC:1.2.4.1]
CDS_1260	K00162 PDHB, pdhB	pyruvate dehydrogenase E1 component subunit beta [EC:1.2.4.1]
CDS_1781	K00162 PDHB, pdhB	pyruvate dehydrogenase E1 component subunit beta [EC:1.2.4.1]
CDS_1782	K00162 PDHB, pdhB	pyruvate dehydrogenase E1 component subunit beta [EC:1.2.4.1]
CDS_16996	K00162 PDHB, pdhB	pyruvate dehydrogenase E1 component subunit beta [EC:1.2.4.1]
CDS_19965	K00162 PDHB, pdhB	pyruvate dehydrogenase E1 component subunit beta [EC:1.2.4.1]
CDS_19966	K00162 PDHB, pdhB	pyruvate dehydrogenase E1 component subunit beta [EC:1.2.4.1]
CDS_6807	K00627 DLAT, aceF, pdhC	pyruvate dehydrogenase E2 component (dihydrolipoamide acetyltransferase) [EC:2.3.1.12]
CDS_8246	K00627 DLAT, aceF, pdhC	pyruvate dehydrogenase E2 component (dihydrolipoamide acetyltransferase) [EC:2.3.1.12]
CDS_19684	K00627 DLAT, aceF, pdhC	pyruvate dehydrogenase E2 component (dihydrolipoamide acetyltransferase) [EC:2.3.1.12]
CDS_23959	K00627 DLAT, aceF, pdhC	pyruvate dehydrogenase E2 component (dihydrolipoamide acetyltransferase) [EC:2.3.1.12]
CDS_35767	K00627 DLAT, aceF, pdhC	pyruvate dehydrogenase E2 component (dihydrolipoamide acetyltransferase) [EC:2.3.1.12]
CDS_35886	K00627 DLAT, aceF, pdhC	pyruvate dehydrogenase E2 component (dihydrolipoamide acetyltransferase) [EC:2.3.1.12]
CDS_7136	K00382 DLD, lpd, pdhD	dihydrolipoamide dehydrogenase [EC:1.8.1.4]
CDS_7171	K00382 DLD, lpd, pdhD	dihydrolipoamide dehydrogenase [EC:1.8.1.4]
CDS_33253	K00382 DLD, lpd, pdhD	dihydrolipoamide dehydrogenase [EC:1.8.1.4]
CDS_2504	K00873 PK, pyk	pyruvate kinase [EC:2.7.1.40]
CDS_7694	K00873 PK, pyk	pyruvate kinase [EC:2.7.1.40]
CDS_10367	K00873 PK, pyk	pyruvate kinase [EC:2.7.1.40]
CDS_11849	K00873 PK, pyk	pyruvate kinase [EC:2.7.1.40]
CDS_13595	K00873 PK, pyk	pyruvate kinase [EC:2.7.1.40]
CDS_14179	K00873 PK, pyk	pyruvate kinase [EC:2.7.1.40]
CDS_21759	K00873 PK, pyk	pyruvate kinase [EC:2.7.1.40]
CDS_35033	K00873 PK, pyk	pyruvate kinase [EC:2.7.1.40]
CDS_35354	K00873 PK, pyk	pyruvate kinase [EC:2.7.1.40]
CDS_35411	K00873 PK, pyk	pyruvate kinase [EC:2.7.1.40]
CDS_35775	K00873 PK, pyk	pyruvate kinase [EC:2.7.1.40]
CDS_35832	K00873 PK, pyk	pyruvate kinase [EC:2.7.1.40]
CDS_36341	K00873 PK, pyk	pyruvate kinase [EC:2.7.1.40]
CDS_28614	K01962 accA	acetyl-CoA carboxylase carboxyl transferase subunit alpha [EC:6.4.1.2]
CDS_7664	K02160 accB, bccP	acetyl-CoA carboxylase biotin carboxyl carrier protein
CDS_35416	K02160 accB, bccP	acetyl-CoA carboxylase biotin carboxyl carrier protein
CDS_35420	K02160 accB, bccP	acetyl-CoA carboxylase biotin carboxyl carrier protein
CDS_1776	K01961 accC	acetyl-CoA carboxylase, biotin carboxylase subunit [EC:6.4.1.2 6.3.4.14]
CDS_12364	K01961 accC	acetyl-CoA carboxylase, biotin carboxylase subunit [EC:6.4.1.2 6.3.4.14]
CDS_33856	K11262 ACAC	acetyl-CoA carboxylase / biotin carboxylase [EC:6.4.1.2 6.3.4.14]
CDS_3858	K01512 acyP	acylphosphatase [EC:3.6.1.7]
CDS_8189	K01512 acyP	acylphosphatase [EC:3.6.1.7]
CDS_1168	K00128 E1.2.1.3	aldehyde dehydrogenase (NAD+) [EC:1.2.1.3]
CDS_1254	K00128 E1.2.1.3	aldehyde dehydrogenase (NAD+) [EC:1.2.1.3]
CDS_1927	K00128 E1.2.1.3	aldehyde dehydrogenase (NAD+) [EC:1.2.1.3]
CDS_4199	K00128 E1.2.1.3	aldehyde dehydrogenase (NAD+) [EC:1.2.1.3]
CDS_4624	K00128 E1.2.1.3	aldehyde dehydrogenase (NAD+) [EC:1.2.1.3]
CDS_10810	K00128 E1.2.1.3	aldehyde dehydrogenase (NAD+) [EC:1.2.1.3]
CDS_10923	K00128 E1.2.1.3	aldehyde dehydrogenase (NAD+) [EC:1.2.1.3]
CDS_1147	K14085 ALDH7A1	aldehyde dehydrogenase family 7 member A1 [EC:1.2.1.31 1.2.1.8 1.2.1.3]
CDS_1188	K14085 ALDH7A1	aldehyde dehydrogenase family 7 member A1 [EC:1.2.1.31 1.2.1.8 1.2.1.3]
CDS_36669	K00016 LDH, ldh	L-lactate dehydrogenase [EC:1.1.1.27]
CDS_12064	K00102 E1.1.2.4, dld	D-lactate dehydrogenase (cytochrome) [EC:1.1.2.4]
CDS_23603	K00102 E1.1.2.4, dld	D-lactate dehydrogenase (cytochrome) [EC:1.1.2.4]
CDS_4374	K01759 E4.4.1.5, GLO1, gloA	lactoylglutathione lyase [EC:4.4.1.5]
CDS_4426	K01759 E4.4.1.5, GLO1, gloA	lactoylglutathione lyase [EC:4.4.1.5]
CDS_29257	K01759 E4.4.1.5, GLO1, gloA	lactoylglutathione lyase [EC:4.4.1.5]
CDS_29259	K01759 E4.4.1.5, GLO1, gloA	lactoylglutathione lyase [EC:4.4.1.5]
CDS_29261	K01759 E4.4.1.5, GLO1, gloA	lactoylglutathione lyase [EC:4.4.1.5]
CDS_29262	K01759 E4.4.1.5, GLO1, gloA	lactoylglutathione lyase [EC:4.4.1.5]
CDS_29264	K01759 E4.4.1.5, GLO1, gloA	lactoylglutathione lyase [EC:4.4.1.5]
CDS_29265	K01759 E4.4.1.5, GLO1, gloA	lactoylglutathione lyase [EC:4.4.1.5]
CDS_34752	K01759 E4.4.1.5, GLO1, gloA	lactoylglutathione lyase [EC:4.4.1.5]
CDS_34762	K01759 E4.4.1.5, GLO1, gloA	lactoylglutathione lyase [EC:4.4.1.5]
CDS_1091	K01069 E3.1.2.6, gloB	hydroxyacylglutathione hydrolase [EC:3.1.2.6]
CDS_14318	K01069 E3.1.2.6, gloB	hydroxyacylglutathione hydrolase [EC:3.1.2.6]
CDS_35813	K01069 E3.1.2.6, gloB	hydroxyacylglutathione hydrolase [EC:3.1.2.6]
CDS_984	K00011 E1.1.1.21, AKR1	aldehyde reductase [EC:1.1.1.21]
CDS_1217	K00011 E1.1.1.21, AKR1	aldehyde reductase [EC:1.1.1.21]
CDS_823	K00028 E1.1.1.39	malate dehydrogenase (decarboxylating) [EC:1.1.1.39]
CDS_4622	K00028 E1.1.1.39	malate dehydrogenase (decarboxylating) [EC:1.1.1.39]
CDS_28823	K00028 E1.1.1.39	malate dehydrogenase (decarboxylating) [EC:1.1.1.39]
CDS_4670	K00029 E1.1.1.40, maeB	malate dehydrogenase (oxaloacetate-decarboxylating)(NADP+) [EC:1.1.1.40]
CDS_34771	K00029 E1.1.1.40, maeB	malate dehydrogenase (oxaloacetate-decarboxylating)(NADP+) [EC:1.1.1.40]
CDS_34772	K00029 E1.1.1.40, maeB	malate dehydrogenase (oxaloacetate-decarboxylating)(NADP+) [EC:1.1.1.40]
CDS_34942	K00029 E1.1.1.40, maeB	malate dehydrogenase (oxaloacetate-decarboxylating)(NADP+) [EC:1.1.1.40]
CDS_35000	K00029 E1.1.1.40, maeB	malate dehydrogenase (oxaloacetate-decarboxylating)(NADP+) [EC:1.1.1.40]
CDS_35774	K00029 E1.1.1.40, maeB	malate dehydrogenase (oxaloacetate-decarboxylating)(NADP+) [EC:1.1.1.40]
CDS_19123	K00025 MDH1	malate dehydrogenase [EC:1.1.1.37]
CDS_20539	K00025 MDH1	malate dehydrogenase [EC:1.1.1.37]
CDS_34754	K00025 MDH1	malate dehydrogenase [EC:1.1.1.37]
CDS_34759	K00025 MDH1	malate dehydrogenase [EC:1.1.1.37]
CDS_2192	K00026 MDH2	malate dehydrogenase [EC:1.1.1.37]
CDS_2341	K00026 MDH2	malate dehydrogenase [EC:1.1.1.37]
CDS_15232	K00026 MDH2	malate dehydrogenase [EC:1.1.1.37]
CDS_15233	K00026 MDH2	malate dehydrogenase [EC:1.1.1.37]
CDS_15250	K00026 MDH2	malate dehydrogenase [EC:1.1.1.37]
CDS_34745	K00026 MDH2	malate dehydrogenase [EC:1.1.1.37]
CDS_34747	K00026 MDH2	malate dehydrogenase [EC:1.1.1.37]
CDS_35456	K00026 MDH2	malate dehydrogenase [EC:1.1.1.37]
CDS_35625	K00026 MDH2	malate dehydrogenase [EC:1.1.1.37]
CDS_27748	K00051 E1.1.1.82	malate dehydrogenase (NADP+) [EC:1.1.1.82]
CDS_27753	K00051 E1.1.1.82	malate dehydrogenase (NADP+) [EC:1.1.1.82]
CDS_27758	K00051 E1.1.1.82	malate dehydrogenase (NADP+) [EC:1.1.1.82]
CDS_2081	K01679 E4.2.1.2B, fumC	fumarate hydratase, class II [EC:4.2.1.2]
CDS_2082	K01679 E4.2.1.2B, fumC	fumarate hydratase, class II [EC:4.2.1.2]
CDS_10573	K01679 E4.2.1.2B, fumC	fumarate hydratase, class II [EC:4.2.1.2]
CDS_10574	K01679 E4.2.1.2B, fumC	fumarate hydratase, class II [EC:4.2.1.2]
CDS_693	K01595 ppc	phosphoenolpyruvate carboxylase [EC:4.1.1.31]
CDS_10919	K01595 ppc	phosphoenolpyruvate carboxylase [EC:4.1.1.31]
CDS_35727	K01595 ppc	phosphoenolpyruvate carboxylase [EC:4.1.1.31]
CDS_6158	K01610 E4.1.1.49, pckA	phosphoenolpyruvate carboxykinase (ATP) [EC:4.1.1.49]
CDS_32517	K01006 ppdK	pyruvate, orthophosphate dikinase [EC:2.7.9.1]
CDS_32520	K01006 ppdK	pyruvate, orthophosphate dikinase [EC:2.7.9.1]
CDS_35816	K00626 E2.3.1.9, atoB	acetyl-CoA C-acetyltransferase [EC:2.3.1.9]
CDS_29630	K01649 leuA	2-isopropylmalate synthase [EC:2.3.3.13]
00630 Glyoxylate and dicarboxylate metabolism [PATH:ko00630]
CDS_19123	K00025 MDH1	malate dehydrogenase [EC:1.1.1.37]
CDS_20539	K00025 MDH1	malate dehydrogenase [EC:1.1.1.37]
CDS_34754	K00025 MDH1	malate dehydrogenase [EC:1.1.1.37]
CDS_34759	K00025 MDH1	malate dehydrogenase [EC:1.1.1.37]
CDS_2192	K00026 MDH2	malate dehydrogenase [EC:1.1.1.37]
CDS_2341	K00026 MDH2	malate dehydrogenase [EC:1.1.1.37]
CDS_15232	K00026 MDH2	malate dehydrogenase [EC:1.1.1.37]
CDS_15233	K00026 MDH2	malate dehydrogenase [EC:1.1.1.37]
CDS_15250	K00026 MDH2	malate dehydrogenase [EC:1.1.1.37]
CDS_34745	K00026 MDH2	malate dehydrogenase [EC:1.1.1.37]
CDS_34747	K00026 MDH2	malate dehydrogenase [EC:1.1.1.37]
CDS_35456	K00026 MDH2	malate dehydrogenase [EC:1.1.1.37]
CDS_35625	K00026 MDH2	malate dehydrogenase [EC:1.1.1.37]
CDS_7471	K01647 CS, gltA	citrate synthase [EC:2.3.3.1]
CDS_29365	K01647 CS, gltA	citrate synthase [EC:2.3.3.1]
CDS_35517	K01647 CS, gltA	citrate synthase [EC:2.3.3.1]
CDS_35601	K01647 CS, gltA	citrate synthase [EC:2.3.3.1]
CDS_10956	K01681 ACO, acnA	aconitate hydratase [EC:4.2.1.3]
CDS_15369	K01681 ACO, acnA	aconitate hydratase [EC:4.2.1.3]
CDS_35816	K00626 E2.3.1.9, atoB	acetyl-CoA C-acetyltransferase [EC:2.3.1.9]
CDS_669	K11517 HAO	(S)-2-hydroxy-acid oxidase [EC:1.1.3.15]
CDS_670	K11517 HAO	(S)-2-hydroxy-acid oxidase [EC:1.1.3.15]
CDS_10259	K11517 HAO	(S)-2-hydroxy-acid oxidase [EC:1.1.3.15]
CDS_10260	K11517 HAO	(S)-2-hydroxy-acid oxidase [EC:1.1.3.15]
CDS_17755	K11517 HAO	(S)-2-hydroxy-acid oxidase [EC:1.1.3.15]
CDS_34663	K11517 HAO	(S)-2-hydroxy-acid oxidase [EC:1.1.3.15]
CDS_34668	K11517 HAO	(S)-2-hydroxy-acid oxidase [EC:1.1.3.15]
CDS_36154	K11517 HAO	(S)-2-hydroxy-acid oxidase [EC:1.1.3.15]
CDS_16122	K03781 katE, CAT, catB, srpA	catalase [EC:1.11.1.6]
CDS_19329	K03781 katE, CAT, catB, srpA	catalase [EC:1.11.1.6]
CDS_34739	K01091 E3.1.3.18, gph	phosphoglycolate phosphatase [EC:3.1.3.18]
CDS_34741	K01091 E3.1.3.18, gph	phosphoglycolate phosphatase [EC:3.1.3.18]
CDS_17546	K01601 rbcL	ribulose-bisphosphate carboxylase large chain [EC:4.1.1.39]
CDS_34215	K01601 rbcL	ribulose-bisphosphate carboxylase large chain [EC:4.1.1.39]
CDS_19371	K01602 rbcS	ribulose-bisphosphate carboxylase small chain [EC:4.1.1.39]
CDS_19372	K01602 rbcS	ribulose-bisphosphate carboxylase small chain [EC:4.1.1.39]
CDS_19400	K01602 rbcS	ribulose-bisphosphate carboxylase small chain [EC:4.1.1.39]
CDS_19401	K01602 rbcS	ribulose-bisphosphate carboxylase small chain [EC:4.1.1.39]
CDS_34641	K00830 AGXT	alanine-glyoxylate transaminase / serine-glyoxylate transaminase / serine-pyruvate transaminase [EC:2.6.1.44 2.6.1.45 2.6.1.51]
CDS_34642	K00830 AGXT	alanine-glyoxylate transaminase / serine-glyoxylate transaminase / serine-pyruvate transaminase [EC:2.6.1.44 2.6.1.45 2.6.1.51]
CDS_34728	K14272 GGAT	glutamate--glyoxylate aminotransferase [EC:2.6.1.4 2.6.1.2 2.6.1.44 2.6.1.-]
CDS_34731	K14272 GGAT	glutamate--glyoxylate aminotransferase [EC:2.6.1.4 2.6.1.2 2.6.1.44 2.6.1.-]
CDS_34905	K00284 E1.4.7.1	glutamate synthase (ferredoxin) [EC:1.4.7.1]
CDS_4286	K01915 glnA, GLUL	glutamine synthetase [EC:6.3.1.2]
CDS_4287	K01915 glnA, GLUL	glutamine synthetase [EC:6.3.1.2]
CDS_19447	K01915 glnA, GLUL	glutamine synthetase [EC:6.3.1.2]
CDS_19448	K01915 glnA, GLUL	glutamine synthetase [EC:6.3.1.2]
CDS_25559	K01915 glnA, GLUL	glutamine synthetase [EC:6.3.1.2]
CDS_1082	K00600 glyA, SHMT	glycine hydroxymethyltransferase [EC:2.1.2.1]
CDS_2166	K00600 glyA, SHMT	glycine hydroxymethyltransferase [EC:2.1.2.1]
CDS_5722	K00600 glyA, SHMT	glycine hydroxymethyltransferase [EC:2.1.2.1]
CDS_6925	K00600 glyA, SHMT	glycine hydroxymethyltransferase [EC:2.1.2.1]
CDS_11243	K00600 glyA, SHMT	glycine hydroxymethyltransferase [EC:2.1.2.1]
CDS_15773	K00600 glyA, SHMT	glycine hydroxymethyltransferase [EC:2.1.2.1]
CDS_17813	K00600 glyA, SHMT	glycine hydroxymethyltransferase [EC:2.1.2.1]
CDS_35510	K00600 glyA, SHMT	glycine hydroxymethyltransferase [EC:2.1.2.1]
CDS_35598	K00600 glyA, SHMT	glycine hydroxymethyltransferase [EC:2.1.2.1]
CDS_34667	K02437 gcvH, GCSH	glycine cleavage system H protein
CDS_34670	K02437 gcvH, GCSH	glycine cleavage system H protein
CDS_1896	K15918 GLYK	D-glycerate 3-kinase [EC:2.7.1.31]
CDS_35211	K15918 GLYK	D-glycerate 3-kinase [EC:2.7.1.31]
CDS_34764	K15893 HPR1	hydroxypyruvate reductase 1
CDS_34765	K15893 HPR1	hydroxypyruvate reductase 1
CDS_35555	K15919 HPR2	hydroxypyruvate reductase 2
CDS_35723	K15919 HPR2	hydroxypyruvate reductase 2
CDS_7060	K00122 FDH	formate dehydrogenase [EC:1.2.1.2]
CDS_7061	K00122 FDH	formate dehydrogenase [EC:1.2.1.2]
CDS_10625	K00122 FDH	formate dehydrogenase [EC:1.2.1.2]
CDS_7449	K01433 purU	formyltetrahydrofolate deformylase [EC:3.5.1.10]
CDS_7454	K01433 purU	formyltetrahydrofolate deformylase [EC:3.5.1.10]
CDS_10339	K01433 purU	formyltetrahydrofolate deformylase [EC:3.5.1.10]
CDS_7023	K01455 E3.5.1.49	formamidase [EC:3.5.1.49]
CDS_7024	K01455 E3.5.1.49	formamidase [EC:3.5.1.49]
CDS_10964	K01455 E3.5.1.49	formamidase [EC:3.5.1.49]
00640 Propanoate metabolism [PATH:ko00640]
CDS_35816	K00626 E2.3.1.9, atoB	acetyl-CoA C-acetyltransferase [EC:2.3.1.9]
CDS_20519	K01895 ACSS, acs	acetyl-CoA synthetase [EC:6.2.1.1]
CDS_35651	K00249 ACADM, acd	acyl-CoA dehydrogenase [EC:1.3.8.7]
CDS_1970	K05605 HIBCH	3-hydroxyisobutyryl-CoA hydrolase [EC:3.1.2.4]
CDS_5471	K05605 HIBCH	3-hydroxyisobutyryl-CoA hydrolase [EC:3.1.2.4]
CDS_11920	K05605 HIBCH	3-hydroxyisobutyryl-CoA hydrolase [EC:3.1.2.4]
CDS_30276	K05605 HIBCH	3-hydroxyisobutyryl-CoA hydrolase [EC:3.1.2.4]
CDS_30277	K05605 HIBCH	3-hydroxyisobutyryl-CoA hydrolase [EC:3.1.2.4]
CDS_28614	K01962 accA	acetyl-CoA carboxylase carboxyl transferase subunit alpha [EC:6.4.1.2]
CDS_7664	K02160 accB, bccP	acetyl-CoA carboxylase biotin carboxyl carrier protein
CDS_35416	K02160 accB, bccP	acetyl-CoA carboxylase biotin carboxyl carrier protein
CDS_35420	K02160 accB, bccP	acetyl-CoA carboxylase biotin carboxyl carrier protein
CDS_1776	K01961 accC	acetyl-CoA carboxylase, biotin carboxylase subunit [EC:6.4.1.2 6.3.4.14]
CDS_12364	K01961 accC	acetyl-CoA carboxylase, biotin carboxylase subunit [EC:6.4.1.2 6.3.4.14]
CDS_33856	K11262 ACAC	acetyl-CoA carboxylase / biotin carboxylase [EC:6.4.1.2 6.3.4.14]
CDS_19743	K01578 E4.1.1.9, MLYCD	malonyl-CoA decarboxylase [EC:4.1.1.9]
CDS_19744	K01578 E4.1.1.9, MLYCD	malonyl-CoA decarboxylase [EC:4.1.1.9]
CDS_19745	K01578 E4.1.1.9, MLYCD	malonyl-CoA decarboxylase [EC:4.1.1.9]
CDS_19746	K01578 E4.1.1.9, MLYCD	malonyl-CoA decarboxylase [EC:4.1.1.9]
CDS_19747	K01578 E4.1.1.9, MLYCD	malonyl-CoA decarboxylase [EC:4.1.1.9]
CDS_19748	K01578 E4.1.1.9, MLYCD	malonyl-CoA decarboxylase [EC:4.1.1.9]
CDS_19749	K01578 E4.1.1.9, MLYCD	malonyl-CoA decarboxylase [EC:4.1.1.9]
CDS_28602	K01899 LSC1	succinyl-CoA synthetase alpha subunit [EC:6.2.1.4 6.2.1.5]
CDS_31737	K01900 LSC2	succinyl-CoA synthetase beta subunit [EC:6.2.1.4 6.2.1.5]
CDS_31738	K01900 LSC2	succinyl-CoA synthetase beta subunit [EC:6.2.1.4 6.2.1.5]
CDS_4666	K00140 mmsA, iolA, ALDH6A1	malonate-semialdehyde dehydrogenase (acetylating) / methylmalonate-semialdehyde dehydrogenase [EC:1.2.1.18 1.2.1.27]
CDS_4725	K00140 mmsA, iolA, ALDH6A1	malonate-semialdehyde dehydrogenase (acetylating) / methylmalonate-semialdehyde dehydrogenase [EC:1.2.1.18 1.2.1.27]
CDS_1168	K00128 E1.2.1.3	aldehyde dehydrogenase (NAD+) [EC:1.2.1.3]
CDS_1254	K00128 E1.2.1.3	aldehyde dehydrogenase (NAD+) [EC:1.2.1.3]
CDS_1927	K00128 E1.2.1.3	aldehyde dehydrogenase (NAD+) [EC:1.2.1.3]
CDS_4199	K00128 E1.2.1.3	aldehyde dehydrogenase (NAD+) [EC:1.2.1.3]
CDS_4624	K00128 E1.2.1.3	aldehyde dehydrogenase (NAD+) [EC:1.2.1.3]
CDS_10810	K00128 E1.2.1.3	aldehyde dehydrogenase (NAD+) [EC:1.2.1.3]
CDS_10923	K00128 E1.2.1.3	aldehyde dehydrogenase (NAD+) [EC:1.2.1.3]
CDS_1147	K14085 ALDH7A1	aldehyde dehydrogenase family 7 member A1 [EC:1.2.1.31 1.2.1.8 1.2.1.3]
CDS_1188	K14085 ALDH7A1	aldehyde dehydrogenase family 7 member A1 [EC:1.2.1.31 1.2.1.8 1.2.1.3]
CDS_36669	K00016 LDH, ldh	L-lactate dehydrogenase [EC:1.1.1.27]
00650 Butanoate metabolism [PATH:ko00650]
CDS_35816	K00626 E2.3.1.9, atoB	acetyl-CoA C-acetyltransferase [EC:2.3.1.9]
CDS_19272	K00074 paaH, hbd, fadB, mmgB	3-hydroxybutyryl-CoA dehydrogenase [EC:1.1.1.157]
CDS_19273	K00074 paaH, hbd, fadB, mmgB	3-hydroxybutyryl-CoA dehydrogenase [EC:1.1.1.157]
CDS_14083	K01580 E4.1.1.15, gadB, gadA, GAD	glutamate decarboxylase [EC:4.1.1.15]
CDS_23512	K01580 E4.1.1.15, gadB, gadA, GAD	glutamate decarboxylase [EC:4.1.1.15]
CDS_28878	K01580 E4.1.1.15, gadB, gadA, GAD	glutamate decarboxylase [EC:4.1.1.15]
CDS_4777	K16871 POP2	4-aminobutyrate---pyruvate transaminase [EC:2.6.1.96]
CDS_19163	K16871 POP2	4-aminobutyrate---pyruvate transaminase [EC:2.6.1.96]
CDS_956	K17761 SSADH	succinate-semialdehyde dehydrogenase, mitochondrial [EC:1.2.1.24]
CDS_23584	K17761 SSADH	succinate-semialdehyde dehydrogenase, mitochondrial [EC:1.2.1.24]
CDS_35068	K18121 GLYR	glyoxylate/succinic semialdehyde reductase [EC:1.1.1.79 1.1.1.-]
CDS_35104	K18121 GLYR	glyoxylate/succinic semialdehyde reductase [EC:1.1.1.79 1.1.1.-]
CDS_13642	K01641 E2.3.3.10	hydroxymethylglutaryl-CoA synthase [EC:2.3.3.10]
CDS_1116	K01640 E4.1.3.4, HMGCL, hmgL	hydroxymethylglutaryl-CoA lyase [EC:4.1.3.4]
CDS_35550	K01640 E4.1.3.4, HMGCL, hmgL	hydroxymethylglutaryl-CoA lyase [EC:4.1.3.4]
CDS_29777	K01652 E2.2.1.6L, ilvB, ilvG, ilvI	acetolactate synthase I/II/III large subunit [EC:2.2.1.6]
CDS_1626	K01653 E2.2.1.6S, ilvH, ilvN	acetolactate synthase I/III small subunit [EC:2.2.1.6]
CDS_18440	K01653 E2.2.1.6S, ilvH, ilvN	acetolactate synthase I/III small subunit [EC:2.2.1.6]
00660 C5-Branched dibasic acid metabolism [PATH:ko00660]
CDS_29777	K01652 E2.2.1.6L, ilvB, ilvG, ilvI	acetolactate synthase I/II/III large subunit [EC:2.2.1.6]
CDS_1626	K01653 E2.2.1.6S, ilvH, ilvN	acetolactate synthase I/III small subunit [EC:2.2.1.6]
CDS_18440	K01653 E2.2.1.6S, ilvH, ilvN	acetolactate synthase I/III small subunit [EC:2.2.1.6]
CDS_30078	K01703 leuC	3-isopropylmalate/(R)-2-methylmalate dehydratase large subunit [EC:4.2.1.33 4.2.1.35]
CDS_30080	K01703 leuC	3-isopropylmalate/(R)-2-methylmalate dehydratase large subunit [EC:4.2.1.33 4.2.1.35]
CDS_7032	K01704 leuD	3-isopropylmalate/(R)-2-methylmalate dehydratase small subunit [EC:4.2.1.33 4.2.1.35]
CDS_7033	K01704 leuD	3-isopropylmalate/(R)-2-methylmalate dehydratase small subunit [EC:4.2.1.33 4.2.1.35]
CDS_7237	K01704 leuD	3-isopropylmalate/(R)-2-methylmalate dehydratase small subunit [EC:4.2.1.33 4.2.1.35]
CDS_7241	K01704 leuD	3-isopropylmalate/(R)-2-methylmalate dehydratase small subunit [EC:4.2.1.33 4.2.1.35]
CDS_7242	K01704 leuD	3-isopropylmalate/(R)-2-methylmalate dehydratase small subunit [EC:4.2.1.33 4.2.1.35]
00562 Inositol phosphate metabolism [PATH:ko00562]
CDS_27573	K00914 PIK3C3, VPS34	phosphatidylinositol 3-kinase [EC:2.7.1.137]
CDS_27578	K00914 PIK3C3, VPS34	phosphatidylinositol 3-kinase [EC:2.7.1.137]
CDS_6585	K00888 PI4K	phosphatidylinositol 4-kinase [EC:2.7.1.67]
CDS_25768	K00888 PI4K	phosphatidylinositol 4-kinase [EC:2.7.1.67]
CDS_25770	K00888 PI4K	phosphatidylinositol 4-kinase [EC:2.7.1.67]
CDS_25771	K00888 PI4K	phosphatidylinositol 4-kinase [EC:2.7.1.67]
CDS_13512	K00889 E2.7.1.68, PIP5K	1-phosphatidylinositol-4-phosphate 5-kinase [EC:2.7.1.68]
CDS_13513	K00889 E2.7.1.68, PIP5K	1-phosphatidylinositol-4-phosphate 5-kinase [EC:2.7.1.68]
CDS_22317	K00889 E2.7.1.68, PIP5K	1-phosphatidylinositol-4-phosphate 5-kinase [EC:2.7.1.68]
CDS_22319	K00889 E2.7.1.68, PIP5K	1-phosphatidylinositol-4-phosphate 5-kinase [EC:2.7.1.68]
CDS_22320	K00889 E2.7.1.68, PIP5K	1-phosphatidylinositol-4-phosphate 5-kinase [EC:2.7.1.68]
CDS_22321	K00889 E2.7.1.68, PIP5K	1-phosphatidylinositol-4-phosphate 5-kinase [EC:2.7.1.68]
CDS_28899	K00889 E2.7.1.68, PIP5K	1-phosphatidylinositol-4-phosphate 5-kinase [EC:2.7.1.68]
CDS_28901	K00889 E2.7.1.68, PIP5K	1-phosphatidylinositol-4-phosphate 5-kinase [EC:2.7.1.68]
CDS_2660	K01099 E3.1.3.36	phosphatidylinositol-bisphosphatase [EC:3.1.3.36]
CDS_9289	K01099 E3.1.3.36	phosphatidylinositol-bisphosphatase [EC:3.1.3.36]
CDS_22014	K05857 PLCD	phosphatidylinositol phospholipase C, delta [EC:3.1.4.11]
CDS_23753	K05857 PLCD	phosphatidylinositol phospholipase C, delta [EC:3.1.4.11]
CDS_1963	K01110 PTEN	phosphatidylinositol-3,4,5-trisphosphate 3-phosphatase and dual-specificity protein phosphatase PTEN [EC:3.1.3.16 3.1.3.48 3.1.3.67]
CDS_7669	K01110 PTEN	phosphatidylinositol-3,4,5-trisphosphate 3-phosphatase and dual-specificity protein phosphatase PTEN [EC:3.1.3.16 3.1.3.48 3.1.3.67]
CDS_20776	K00921 PIKFYVE, FAB1	1-phosphatidylinositol-3-phosphate 5-kinase [EC:2.7.1.150]
CDS_20777	K00921 PIKFYVE, FAB1	1-phosphatidylinositol-3-phosphate 5-kinase [EC:2.7.1.150]
CDS_24548	K00921 PIKFYVE, FAB1	1-phosphatidylinositol-3-phosphate 5-kinase [EC:2.7.1.150]
CDS_24549	K00921 PIKFYVE, FAB1	1-phosphatidylinositol-3-phosphate 5-kinase [EC:2.7.1.150]
CDS_34004	K00921 PIKFYVE, FAB1	1-phosphatidylinositol-3-phosphate 5-kinase [EC:2.7.1.150]
CDS_34006	K00921 PIKFYVE, FAB1	1-phosphatidylinositol-3-phosphate 5-kinase [EC:2.7.1.150]
CDS_6595	K01114 plcC	phospholipase C [EC:3.1.4.3]
CDS_14641	K01114 plcC	phospholipase C [EC:3.1.4.3]
CDS_21923	K01114 plcC	phospholipase C [EC:3.1.4.3]
CDS_22304	K01114 plcC	phospholipase C [EC:3.1.4.3]
CDS_22305	K01114 plcC	phospholipase C [EC:3.1.4.3]
CDS_28204	K01114 plcC	phospholipase C [EC:3.1.4.3]
CDS_25226	K01092 E3.1.3.25, IMPA, suhB	myo-inositol-1(or 4)-monophosphatase [EC:3.1.3.25]
CDS_7223	K10047 VTC4	inositol-phosphate phosphatase / L-galactose 1-phosphate phosphatase [EC:3.1.3.25 3.1.3.-]
CDS_7224	K10047 VTC4	inositol-phosphate phosphatase / L-galactose 1-phosphate phosphatase [EC:3.1.3.25 3.1.3.-]
CDS_15367	K10047 VTC4	inositol-phosphate phosphatase / L-galactose 1-phosphate phosphatase [EC:3.1.3.25 3.1.3.-]
CDS_15368	K10047 VTC4	inositol-phosphate phosphatase / L-galactose 1-phosphate phosphatase [EC:3.1.3.25 3.1.3.-]
CDS_4988	K00999 CDIPT	CDP-diacylglycerol--inositol 3-phosphatidyltransferase [EC:2.7.8.11]
CDS_12431	K00999 CDIPT	CDP-diacylglycerol--inositol 3-phosphatidyltransferase [EC:2.7.8.11]
CDS_34712	K01858 E5.5.1.4, INO1	myo-inositol-1-phosphate synthase [EC:5.5.1.4]
CDS_34713	K01858 E5.5.1.4, INO1	myo-inositol-1-phosphate synthase [EC:5.5.1.4]
CDS_10409	K15422 SAL	3'(2'), 5'-bisphosphate nucleotidase / inositol polyphosphate 1-phosphatase [EC:3.1.3.7 3.1.3.57]
CDS_13302	K15422 SAL	3'(2'), 5'-bisphosphate nucleotidase / inositol polyphosphate 1-phosphatase [EC:3.1.3.7 3.1.3.57]
CDS_15296	K03103 MINPP1	multiple inositol-polyphosphate phosphatase [EC:3.1.3.62]
CDS_15297	K03103 MINPP1	multiple inositol-polyphosphate phosphatase [EC:3.1.3.62]
CDS_19794	K03103 MINPP1	multiple inositol-polyphosphate phosphatase [EC:3.1.3.62]
CDS_2267	K00913 ITPK1	inositol-1,3,4-trisphosphate 5/6-kinase / inositol-tetrakisphosphate 1-kinase [EC:2.7.1.159 2.7.1.134]
CDS_9249	K00913 ITPK1	inositol-1,3,4-trisphosphate 5/6-kinase / inositol-tetrakisphosphate 1-kinase [EC:2.7.1.159 2.7.1.134]
CDS_16287	K00913 ITPK1	inositol-1,3,4-trisphosphate 5/6-kinase / inositol-tetrakisphosphate 1-kinase [EC:2.7.1.159 2.7.1.134]
CDS_30798	K00913 ITPK1	inositol-1,3,4-trisphosphate 5/6-kinase / inositol-tetrakisphosphate 1-kinase [EC:2.7.1.159 2.7.1.134]
CDS_32508	K00913 ITPK1	inositol-1,3,4-trisphosphate 5/6-kinase / inositol-tetrakisphosphate 1-kinase [EC:2.7.1.159 2.7.1.134]
CDS_36920	K00913 ITPK1	inositol-1,3,4-trisphosphate 5/6-kinase / inositol-tetrakisphosphate 1-kinase [EC:2.7.1.159 2.7.1.134]
CDS_5965	K00915 IPK2	1D-myo-Inositol-tetrakisphosphate 5-kinase / inositol-polyphosphate multikinase [EC:2.7.1.140 2.7.1.151]
CDS_5966	K00915 IPK2	1D-myo-Inositol-tetrakisphosphate 5-kinase / inositol-polyphosphate multikinase [EC:2.7.1.140 2.7.1.151]
CDS_4666	K00140 mmsA, iolA, ALDH6A1	malonate-semialdehyde dehydrogenase (acetylating) / methylmalonate-semialdehyde dehydrogenase [EC:1.2.1.18 1.2.1.27]
CDS_4725	K00140 mmsA, iolA, ALDH6A1	malonate-semialdehyde dehydrogenase (acetylating) / methylmalonate-semialdehyde dehydrogenase [EC:1.2.1.18 1.2.1.27]
CDS_34800	K01803 TPI, tpiA	triosephosphate isomerase (TIM) [EC:5.3.1.1]
CDS_34804	K01803 TPI, tpiA	triosephosphate isomerase (TIM) [EC:5.3.1.1]
CDS_34826	K01803 TPI, tpiA	triosephosphate isomerase (TIM) [EC:5.3.1.1]
CDS_34858	K01803 TPI, tpiA	triosephosphate isomerase (TIM) [EC:5.3.1.1]
Energy metabolism
00190 Oxidative phosphorylation [PATH:ko00190]
CDS_3768	K05577 ndhF	NAD(P)H-quinone oxidoreductase subunit 5 [EC:1.6.5.3]
CDS_6624	K05579 ndhH	NAD(P)H-quinone oxidoreductase subunit H [EC:1.6.5.3]
CDS_33355	K03880 ND3	NADH-ubiquinone oxidoreductase chain 3 [EC:1.6.5.3]
CDS_1784	K03934 NDUFS1	NADH dehydrogenase (ubiquinone) Fe-S protein 1 [EC:1.6.5.3 1.6.99.3]
CDS_10262	K03934 NDUFS1	NADH dehydrogenase (ubiquinone) Fe-S protein 1 [EC:1.6.5.3 1.6.99.3]
CDS_33354	K03936 NDUFS3	NADH dehydrogenase (ubiquinone) Fe-S protein 3 [EC:1.6.5.3 1.6.99.3]
CDS_33356	K03936 NDUFS3	NADH dehydrogenase (ubiquinone) Fe-S protein 3 [EC:1.6.5.3 1.6.99.3]
CDS_34070	K03936 NDUFS3	NADH dehydrogenase (ubiquinone) Fe-S protein 3 [EC:1.6.5.3 1.6.99.3]
CDS_18589	K03937 NDUFS4	NADH dehydrogenase (ubiquinone) Fe-S protein 4
CDS_22701	K03937 NDUFS4	NADH dehydrogenase (ubiquinone) Fe-S protein 4
CDS_22702	K03937 NDUFS4	NADH dehydrogenase (ubiquinone) Fe-S protein 4
CDS_4225	K03939 NDUFS6	NADH dehydrogenase (ubiquinone) Fe-S protein 6
CDS_4108	K03940 NDUFS7	NADH dehydrogenase (ubiquinone) Fe-S protein 7 [EC:1.6.5.3 1.6.99.3]
CDS_7286	K03940 NDUFS7	NADH dehydrogenase (ubiquinone) Fe-S protein 7 [EC:1.6.5.3 1.6.99.3]
CDS_1507	K03941 NDUFS8	NADH dehydrogenase (ubiquinone) Fe-S protein 8 [EC:1.6.5.3 1.6.99.3]
CDS_4061	K03941 NDUFS8	NADH dehydrogenase (ubiquinone) Fe-S protein 8 [EC:1.6.5.3 1.6.99.3]
CDS_35291	K03942 NDUFV1	NADH dehydrogenase (ubiquinone) flavoprotein 1 [EC:1.6.5.3 1.6.99.3]
CDS_35295	K03942 NDUFV1	NADH dehydrogenase (ubiquinone) flavoprotein 1 [EC:1.6.5.3 1.6.99.3]
CDS_35481	K03943 NDUFV2	NADH dehydrogenase (ubiquinone) flavoprotein 2 [EC:1.6.5.3 1.6.99.3]
CDS_35567	K03943 NDUFV2	NADH dehydrogenase (ubiquinone) flavoprotein 2 [EC:1.6.5.3 1.6.99.3]
CDS_2626	K03949 NDUFA5	NADH dehydrogenase (ubiquinone) 1 alpha subcomplex subunit 5
CDS_1671	K03953 NDUFA9	NADH dehydrogenase (ubiquinone) 1 alpha subcomplex subunit 9
CDS_35149	K03953 NDUFA9	NADH dehydrogenase (ubiquinone) 1 alpha subcomplex subunit 9
CDS_35242	K11353 NDUFA13	NADH dehydrogenase (ubiquinone) 1 alpha subcomplex subunit 13
CDS_35363	K11353 NDUFA13	NADH dehydrogenase (ubiquinone) 1 alpha subcomplex subunit 13
CDS_27620	K00234 SDHA, SDH1	succinate dehydrogenase (ubiquinone) flavoprotein subunit [EC:1.3.5.1]
CDS_27621	K00234 SDHA, SDH1	succinate dehydrogenase (ubiquinone) flavoprotein subunit [EC:1.3.5.1]
CDS_27622	K00234 SDHA, SDH1	succinate dehydrogenase (ubiquinone) flavoprotein subunit [EC:1.3.5.1]
CDS_35105	K00235 SDHB, SDH2	succinate dehydrogenase (ubiquinone) iron-sulfur subunit [EC:1.3.5.1]
CDS_35147	K00235 SDHB, SDH2	succinate dehydrogenase (ubiquinone) iron-sulfur subunit [EC:1.3.5.1]
CDS_30082	K00411 UQCRFS1, RIP1, petA	ubiquinol-cytochrome c reductase iron-sulfur subunit [EC:1.10.2.2]
CDS_30083	K00411 UQCRFS1, RIP1, petA	ubiquinol-cytochrome c reductase iron-sulfur subunit [EC:1.10.2.2]
CDS_30841	K00411 UQCRFS1, RIP1, petA	ubiquinol-cytochrome c reductase iron-sulfur subunit [EC:1.10.2.2]
CDS_30842	K00411 UQCRFS1, RIP1, petA	ubiquinol-cytochrome c reductase iron-sulfur subunit [EC:1.10.2.2]
CDS_27589	K00413 CYC1, CYT1, petC	ubiquinol-cytochrome c reductase cytochrome c1 subunit
CDS_29667	K00413 CYC1, CYT1, petC	ubiquinol-cytochrome c reductase cytochrome c1 subunit
CDS_29668	K00413 CYC1, CYT1, petC	ubiquinol-cytochrome c reductase cytochrome c1 subunit
CDS_3902	K02257 COX10	protoheme IX farnesyltransferase [EC:2.5.1.-]
CDS_13657	K02257 COX10	protoheme IX farnesyltransferase [EC:2.5.1.-]
CDS_7293	K02265 COX5B	cytochrome c oxidase subunit 5b
CDS_7296	K02265 COX5B	cytochrome c oxidase subunit 5b
CDS_7297	K02265 COX5B	cytochrome c oxidase subunit 5b
CDS_5772	K02258 COX11	cytochrome c oxidase assembly protein subunit 11
CDS_5773	K02258 COX11	cytochrome c oxidase assembly protein subunit 11
CDS_32147	K02258 COX11	cytochrome c oxidase assembly protein subunit 11
CDS_32148	K02258 COX11	cytochrome c oxidase assembly protein subunit 11
CDS_21188	K02259 COX15	cytochrome c oxidase assembly protein subunit 15
CDS_34786	K02115 ATPF1G, atpG	F-type H+-transporting ATPase subunit gamma
CDS_34794	K02115 ATPF1G, atpG	F-type H+-transporting ATPase subunit gamma
CDS_34716	K02113 ATPF1D, atpH	F-type H+-transporting ATPase subunit delta
CDS_34718	K02113 ATPF1D, atpH	F-type H+-transporting ATPase subunit delta
CDS_11088	K02109 ATPF0B, atpF	F-type H+-transporting ATPase subunit b
CDS_34698	K02109 ATPF0B, atpF	F-type H+-transporting ATPase subunit b
CDS_34708	K02109 ATPF0B, atpF	F-type H+-transporting ATPase subunit b
CDS_22915	K02133 ATPeF1B, ATP5B, ATP2	F-type H+-transporting ATPase subunit beta [EC:3.6.3.14]
CDS_22916	K02133 ATPeF1B, ATP5B, ATP2	F-type H+-transporting ATPase subunit beta [EC:3.6.3.14]
CDS_23033	K02133 ATPeF1B, ATP5B, ATP2	F-type H+-transporting ATPase subunit beta [EC:3.6.3.14]
CDS_23034	K02133 ATPeF1B, ATP5B, ATP2	F-type H+-transporting ATPase subunit beta [EC:3.6.3.14]
CDS_1051	K02136 ATPeF1G, ATP5C1, ATP3	F-type H+-transporting ATPase subunit gamma
CDS_1053	K02136 ATPeF1G, ATP5C1, ATP3	F-type H+-transporting ATPase subunit gamma
CDS_34944	K02134 ATPeF1D, ATP5D, ATP16	F-type H+-transporting ATPase subunit delta
CDS_34947	K02134 ATPeF1D, ATP5D, ATP16	F-type H+-transporting ATPase subunit delta
CDS_34888	K02137 ATPeF0O, ATP5O, ATP5	F-type H+-transporting ATPase subunit O
CDS_34920	K02137 ATPeF0O, ATP5O, ATP5	F-type H+-transporting ATPase subunit O
CDS_10736	K02138 ATPeF0D, ATP5H, ATP7	F-type H+-transporting ATPase subunit d
CDS_33786	K02145 ATPeV1A, ATP6A	V-type H+-transporting ATPase subunit A [EC:3.6.3.14]
CDS_33787	K02145 ATPeV1A, ATP6A	V-type H+-transporting ATPase subunit A [EC:3.6.3.14]
CDS_33788	K02145 ATPeV1A, ATP6A	V-type H+-transporting ATPase subunit A [EC:3.6.3.14]
CDS_33791	K02145 ATPeV1A, ATP6A	V-type H+-transporting ATPase subunit A [EC:3.6.3.14]
CDS_18517	K02147 ATPeV1B, ATP6B	V-type H+-transporting ATPase subunit B
CDS_18865	K02147 ATPeV1B, ATP6B	V-type H+-transporting ATPase subunit B
CDS_19696	K02148 ATPeV1C, ATP6C	V-type H+-transporting ATPase subunit C
CDS_19697	K02148 ATPeV1C, ATP6C	V-type H+-transporting ATPase subunit C
CDS_2490	K02149 ATPeV1D, ATP6M	V-type H+-transporting ATPase subunit D
CDS_4029	K02149 ATPeV1D, ATP6M	V-type H+-transporting ATPase subunit D
CDS_4422	K02150 ATPeV1E, ATP6E	V-type H+-transporting ATPase subunit E
CDS_7275	K02150 ATPeV1E, ATP6E	V-type H+-transporting ATPase subunit E
CDS_10309	K02144 ATPeV1H	V-type H+-transporting ATPase subunit H
CDS_14034	K02144 ATPeV1H	V-type H+-transporting ATPase subunit H
CDS_1092	K02154 ATPeV0A, ATP6N	V-type H+-transporting ATPase subunit a
CDS_1207	K02154 ATPeV0A, ATP6N	V-type H+-transporting ATPase subunit a
CDS_7261	K02155 ATPeV0C, ATP6L	V-type H+-transporting ATPase 16kDa proteolipid subunit
CDS_10699	K02155 ATPeV0C, ATP6L	V-type H+-transporting ATPase 16kDa proteolipid subunit
CDS_15403	K02155 ATPeV0C, ATP6L	V-type H+-transporting ATPase 16kDa proteolipid subunit
CDS_16775	K02155 ATPeV0C, ATP6L	V-type H+-transporting ATPase 16kDa proteolipid subunit
CDS_16776	K02155 ATPeV0C, ATP6L	V-type H+-transporting ATPase 16kDa proteolipid subunit
CDS_35610	K02155 ATPeV0C, ATP6L	V-type H+-transporting ATPase 16kDa proteolipid subunit
CDS_35337	K03661 ATPeV0B, ATP6F	V-type H+-transporting ATPase 21kDa proteolipid subunit
CDS_35345	K03661 ATPeV0B, ATP6F	V-type H+-transporting ATPase 21kDa proteolipid subunit
CDS_19940	K02146 ATPeV0D, ATP6D	V-type H+-transporting ATPase subunit d
CDS_24233	K02146 ATPeV0D, ATP6D	V-type H+-transporting ATPase subunit d
CDS_24234	K02146 ATPeV0D, ATP6D	V-type H+-transporting ATPase subunit d
CDS_17668	K02153 ATPeV0E, ATP6H	V-type H+-transporting ATPase subunit e
CDS_16988	K01535 E3.6.3.6	H+-transporting ATPase [EC:3.6.3.6]
CDS_16989	K01535 E3.6.3.6	H+-transporting ATPase [EC:3.6.3.6]
CDS_17377	K01535 E3.6.3.6	H+-transporting ATPase [EC:3.6.3.6]
CDS_17379	K01535 E3.6.3.6	H+-transporting ATPase [EC:3.6.3.6]
CDS_32995	K01535 E3.6.3.6	H+-transporting ATPase [EC:3.6.3.6]
[truncated: 8,003 more rows]
