# Supplementary material for: Next Generation Sequencing and Transcriptome Analysis Predicts Biosynthetic Pathway of Sennosides from Senna (Cassia angustifolia Vahl.), a Non-Model Plant with Potent Laxative Properties
Source: PLoS One. 2015 Jun 22;10(6):e0129422. doi: 10.1371/journal.pone.0129422 (PMC4476680; doi:10.1371/journal.pone.0129422)
Supplement: S4 Table — (XLSX) [file pone.0129422.s012.xlsx]

## Sheet: Sheet1
Table S4. Gene ontology (GO) enrichment analysis of 2,343 CDS up-regulated in young leaf compared to mature leaf transcriptome of Cassia angustifolia
Common Hit Accession	Young_Leaf_ID	YOUNG_FPKM	Matured_Leaf_ID	Matured_FPKM	Log Fold change	P-value	Regulation	Significance	GO-BP	GO-MF	GO-CC
EEE79115.2	CDS_37247	2.0865	CDS_1008	194.027	6.53903	0	UP	YES	#N/A	manganese ion binding; nutrient reservoir activity;	extracellular region; extracellular matrix;
NP_001236169.1	CDS_26744	4.81981	CDS_8289	336.16	6.12403	0	UP	YES	#N/A	#N/A	#N/A
XP_003544453.1	CDS_15817	6.49256	CDS_34686	401.02	5.94874	0	UP	YES	lipid metabolic process;	#N/A	#N/A
EOY06944.1	CDS_14784	0.912843	CDS_1957	31.7123	5.11853	4.31156e-08	UP	YES	#N/A	hydrolase activity;	#N/A
XP_004499334.1	CDS_34016	3.4592	CDS_16249	113.855	5.04061	0	UP	YES	#N/A	#N/A	#N/A
AFK38981.1	CDS_26883	3.93964	CDS_4321	110.726	4.81279	0	UP	YES	#N/A	#N/A	#N/A
XP_003603362.1	CDS_2885	49.0566	CDS_1014	1356.28	4.78906	0	UP	YES	#N/A	#N/A	#N/A
Q43188.1	CDS_12594	7.13593	CDS_34458	193.674	4.76239	0	UP	YES	biosynthetic process;	transferase activity, transferring acyl groups other than amino-acyl groups;	#N/A
XP_002281351.1	CDS_26725	2.45766	CDS_34118	62.2519	4.66276	3.08642e-14	UP	YES	transcription, DNA-templated;	DNA-directed RNA polymerase activity; DNA binding; protein dimerization activity;	DNA-directed RNA polymerase III complex;
ESW16627.1	CDS_23398	5.78435	CDS_1065	139.366	4.59058	0	UP	YES	#N/A	#N/A	#N/A
ESW24661.1	CDS_40881	0.209849	CDS_22000	4.58542	4.44963	0.0404001	UP	YES	#N/A	binding;	#N/A
XP_004516696.1	CDS_9165	0.361522	CDS_9661	7.53816	4.38206	0.00874098	UP	YES	ER to Golgi vesicle-mediated transport;	#N/A	cytosol; cis-Golgi network;
BAE48658.1	CDS_14522	7.8164	CDS_1321	155.782	4.31688	0	UP	YES	cellular metabolic process;	coenzyme binding; catalytic activity;	#N/A
ACJ64918.1	CDS_28859	2.33688	CDS_32926	45.1764	4.27292	1.62866e-10	UP	YES	photosynthesis;	calcium ion binding;	photosystem II oxygen evolving complex; extrinsic component of membrane;
XP_004509856.1	CDS_21943	9.60264	CDS_36202	168.588	4.13393	0	UP	YES	response to biotic stimulus; defense response;	#N/A	#N/A
AFM36766.1	CDS_9747	9.31762	CDS_34460	158.519	4.08855	0	UP	YES	biosynthetic process;	transferase activity, transferring acyl groups other than amino-acyl groups;	#N/A
P81726.1	CDS_22177	5.40403	CDS_35130	89.9927	4.0577	0	UP	YES	#N/A	#N/A	#N/A
XP_004289657.1	CDS_33121	2.40222	CDS_8045	39.4478	4.03751	3.20194e-09	UP	YES	#N/A	#N/A	#N/A
XP_002323124.1	CDS_21668	5.86298	CDS_3176	94.7654	4.01466	0	UP	YES	#N/A	#N/A	#N/A
XP_004496506.1	CDS_33919	2.36265	CDS_795	37.7035	3.99622	7.5566e-09	UP	YES	#N/A	#N/A	#N/A
XP_002301850.1	CDS_22940	6.20045	CDS_13305	98.504	3.98974	0	UP	YES	intracellular protein transport;	#N/A	mitochondrial outer membrane;
XP_004231932.1	CDS_24941	4.63234	CDS_18589	68.8588	3.89383	7.66054e-15	UP	YES	electron transport chain;	NADH dehydrogenase activity;	#N/A
ESW30412.1	CDS_10678	11.8631	CDS_2478	175.027	3.88302	0	UP	YES	protein metabolic process;	#N/A	#N/A
XP_004508908.1	CDS_37131	0.702187	CDS_20108	10.3132	3.87649	0.00264714	UP	YES	#N/A	#N/A	#N/A
AFK49430.1	CDS_5558	24.1128	CDS_35102	329.728	3.7734	0	UP	YES	translation;	structural constituent of ribosome;	ribosome;
NP_001236404.1	CDS_8152	7.15172	CDS_34985	96.0545	3.74749	0	UP	YES	response to absence of light; oxidation-reduction process; response to salt stress; cellular amino acid metabolic process; regulation of nitrogen compound metabolic process; response to cadmium ion;	copper ion binding; zinc ion binding; cobalt ion binding; ATP binding; oxidoreductase activity, acting on the CH-NH2 group of donors, NAD or NADP as acceptor;	mitochondrion;
XP_003518525.1	CDS_26549	0.419698	CDS_13412	5.57072	3.73044	0.028295	UP	YES	#N/A	#N/A	plasma membrane;
XP_003550431.1	CDS_9218	1.55378	CDS_18995	20.4836	3.72062	2.62186e-05	UP	YES	#N/A	#N/A	#N/A
ESW27857.1	CDS_27649	7.18774	CDS_35054	93.1685	3.69623	0	UP	YES	#N/A	#N/A	#N/A
AFK44359.1	CDS_18690	7.43012	CDS_4320	95.2663	3.68051	0	UP	YES	#N/A	#N/A	#N/A
AFK40455.1	CDS_34004	1.25516	CDS_16513	15.742	3.64868	0.000242796	UP	YES	metabolic process; carbon utilization;	zinc ion binding; carbonate dehydratase activity;	#N/A
XP_003536383.1	CDS_18644	2.98943	CDS_1700	37.148	3.63534	1.74718e-08	UP	YES	#N/A	licodione 2'-O-methyltransferase activity; isoliquiritigenin 2'-O-methyltransferase activity;	#N/A
NP_001241261.1	CDS_14735	5.07459	CDS_1313	63.0026	3.63405	2.15716e-13	UP	YES	#N/A	calcium ion binding; calcium-dependent phospholipid binding;	#N/A
NP_001238045.1	CDS_9737	6.63886	CDS_10782	81.0812	3.61036	1.11022e-16	UP	YES	#N/A	#N/A	#N/A
XP_002524340.1	CDS_4976	33.1506	CDS_16534	387.082	3.54553	0	UP	YES	translation;	structural constituent of ribosome; RNA binding;	ribosome;
XP_003526988.1	CDS_20894	3.85598	CDS_4071	44.5198	3.52928	8.72461e-10	UP	YES	#N/A	zinc ion binding;	#N/A
ESW11646.1	CDS_25065	4.58432	CDS_29642	52.7057	3.52318	2.55791e-11	UP	YES	#N/A	serine-type peptidase activity;	#N/A
EOX97635.1	CDS_10911	17.5679	CDS_34861	200.909	3.51553	0	UP	YES	transport;	transporter activity;	integral component of membrane;
NP_001241301.1	CDS_22556	4.77487	CDS_35942	54.0097	3.49968	1.56026e-11	UP	YES	#N/A	#N/A	#N/A
EOX98919.1	CDS_36637	3.20088	CDS_1491	36.1664	3.49811	3.45599e-08	UP	YES	#N/A	#N/A	#N/A
P83667.1	CDS_18106	6.42085	CDS_35909	70.1432	3.44947	1.87628e-14	UP	YES	negative regulation of endopeptidase activity;	serine-type endopeptidase inhibitor activity;	#N/A
ESW19327.1	CDS_33225	0.986858	CDS_29677	10.5448	3.41755	0.0030589	UP	YES	#N/A	#N/A	#N/A
EOY23660.1	CDS_711	233.203	CDS_10718	2450.24	3.39326	0	UP	YES	translation;	structural constituent of ribosome;	nucleolus; cytosolic large ribosomal subunit;
XP_004494413.1	CDS_35077	2.20849	CDS_22691	23.0112	3.3812	1.2601e-05	UP	YES	#N/A	#N/A	#N/A
XP_004487169.1	CDS_9923	10.0762	CDS_35024	104.687	3.37706	0	UP	YES	#N/A	#N/A	#N/A
XP_004486767.1	CDS_4387	27.3853	CDS_5084	284.172	3.37529	0	UP	YES	photosynthetic electron transport in photosystem I;	metal ion binding; iron-sulfur cluster binding; electron carrier activity;	NAD(P)H dehydrogenase complex (plastoquinone); chloroplast thylakoid membrane;
XP_002281255.1	CDS_5809	24.9657	CDS_35663	257.751	3.36796	0	UP	YES	response to cold; translation;	structural constituent of ribosome; zinc ion binding;	nucleolus; vacuole; plasmodesma; cytosolic large ribosomal subunit; chloroplast;
XP_002317384.1	CDS_9327	12.5131	CDS_35228	129.153	3.36757	0	UP	YES	translation;	structural constituent of ribosome;	plasmodesma; cytosolic large ribosomal subunit;
ERP66605.1	CDS_13153	2.37212	CDS_25014	24.0761	3.34335	8.32386e-06	UP	YES	#N/A	#N/A	#N/A
XP_003539363.1	CDS_35017	4.42591	CDS_35645	44.8671	3.34161	1.18859e-09	UP	YES	#N/A	#N/A	#N/A
XP_004513946.1	CDS_29550	3.34113	CDS_13712	33.1932	3.31248	1.78221e-07	UP	YES	#N/A	#N/A	#N/A
ESW08404.1	CDS_18595	4.03349	CDS_30297	39.9698	3.30881	1.01568e-08	UP	YES	translational initiation;	translation initiation factor activity;	#N/A
ABZ88805.1	CDS_17789	9.65006	CDS_17668	92.8578	3.26641	0	UP	YES	ATP hydrolysis coupled proton transport;	hydrogen ion transmembrane transporter activity;	proton-transporting V-type ATPase, V0 domain;
XP_003531324.1	CDS_11351	2.9211	CDS_21207	27.9488	3.2582	1.8193e-06	UP	YES	#N/A	#N/A	#N/A
XP_003547105.1	CDS_17715	5.35799	CDS_10832	50.4988	3.23648	1.50988e-10	UP	YES	metal ion transport; transmembrane transport;	metal ion transmembrane transporter activity;	membrane;
ABB69784.1	CDS_42012	0.938925	CDS_29460	8.84725	3.23615	0.00734337	UP	YES	cell wall macromolecule catabolic process;	glucan endo-1,4-beta-glucanase activity, C-3 substituted reducing group; glucan endo-1,3-beta-glucanase activity, C-3 substituted reducing group;	#N/A
XP_003546178.1	CDS_26758	4.78869	CDS_3650	44.8406	3.2271	1.6328e-09	UP	YES	#N/A	#N/A	#N/A
NP_001239743.1	CDS_23573	2.97397	CDS_35965	27.4824	3.20804	2.41487e-06	UP	YES	response to salt stress; oxidation-reduction process;	oxidoreductase activity; copper ion binding;	plant-type cell wall; Golgi apparatus;
XP_003549864.1	CDS_19650	6.24398	CDS_4090	57.2628	3.19706	1.04459e-11	UP	YES	#N/A	#N/A	#N/A
XP_003543372.1	CDS_5425	17.9453	CDS_1006	164.156	3.19339	0	UP	YES	cellular glucan metabolic process;	hydrolase activity, hydrolyzing O-glycosyl compounds; xyloglucan:xyloglucosyl transferase activity;	apoplast; cell wall;
AFK33794.1	CDS_40119	0.811416	CDS_16278	7.31839	3.17301	0.0152098	UP	YES	#N/A	#N/A	#N/A
AFK34206.1	CDS_25663	4.05708	CDS_3533	36.2379	3.15898	6.91641e-08	UP	YES	#N/A	#N/A	#N/A
AFK47726.1	CDS_16141	4.47011	CDS_1731	39.8001	3.15439	1.60077e-08	UP	YES	oxidation-reduction process;	flavin adenine dinucleotide binding; N,N-dimethylaniline monooxygenase activity; NADP binding;	#N/A
ACU24424.1	CDS_29424	1.73389	CDS_15332	15.4269	3.15336	0.00043326	UP	YES	negative regulation of transcription, DNA-templated; oxidation-reduction process;	oxidoreductase activity; FMN binding;	plasma membrane;
XP_004501254.1	CDS_38518	1.64312	CDS_10523	14.276	3.11909	0.000735628	UP	YES	#N/A	#N/A	#N/A
XP_003529671.1	CDS_25938	0.64436	CDS_13082	5.47308	3.08641	0.0370742	UP	YES	response to oxygen levels;	#N/A	nucleus; cytosol;
AFK48336.1	CDS_13608	6.93085	CDS_13874	58.5105	3.07759	9.84035e-12	UP	YES	#N/A	#N/A	#N/A
XP_003543612.1	CDS_17062	4.91216	CDS_26485	40.3712	3.0389	1.72484e-08	UP	YES	metabolic process;	hydrolase activity;	#N/A
XP_003518305.1	CDS_16212	4.32167	CDS_1541	35.506	3.0384	1.24234e-07	UP	YES	calcium ion transmembrane transport;	calcium:hydrogen antiporter activity;	integral component of membrane;
XP_002285490.1	CDS_25645	0.906369	CDS_3860	7.40428	3.03019	0.0159353	UP	YES	DNA repair;	DNA binding;	#N/A
EOY18549.1	CDS_2031	61.6169	CDS_10736	500.903	3.02313	0	UP	YES	#N/A	#N/A	#N/A
XP_003521680.1	CDS_33951	2.67399	CDS_680	21.5376	3.00979	3.98609e-05	UP	YES	#N/A	#N/A	#N/A
XP_003516475.1	CDS_31970	4.45289	CDS_1948	35.8301	3.00836	1.17551e-07	UP	YES	response to cadmium ion; translational elongation;	translation elongation factor activity;	chloroplast envelope; chloroplast stroma;
EMJ16243.1	CDS_31029	4.1901	CDS_8233	33.4009	2.99483	3.2553e-07	UP	YES	metabolic process;	catalytic activity;	#N/A
ESR35277.1	CDS_1902	71.0101	CDS_34906	565.023	2.99221	0	UP	YES	#N/A	#N/A	#N/A
ESW08345.1	CDS_23564	3.69165	CDS_4176	29.3133	2.98922	1.72796e-06	UP	YES	#N/A	#N/A	#N/A
NP_001237950.1	CDS_21587	5.52309	CDS_31984	43.7629	2.98616	5.13652e-09	UP	YES	#N/A	heme binding; metal ion binding;	#N/A
XP_003527888.1	CDS_34388	3.85009	CDS_15670	30.3818	2.98024	1.14292e-06	UP	YES	protein ubiquitination;	ubiquitin-protein ligase activity;	#N/A
XP_004504390.1	CDS_21888	5.26756	CDS_23360	41.551	2.97968	1.2757e-08	UP	YES	metabolic process;	carbon-nitrogen ligase activity, with glutamine as amido-N-donor; transferase activity;	#N/A
XP_002281201.1	CDS_4741	11.7392	CDS_4269	92.3714	2.97611	0	UP	YES	#N/A	metal ion binding; oxidoreductase activity;	#N/A
NP_001268192.1	CDS_2925	37.6397	CDS_34820	295.739	2.974	0	UP	YES	defense response to bacterium; oxidation-reduction process;	peroxidase activity; peroxiredoxin activity;	chloroplast envelope; plant-type cell wall; thylakoid;
XP_004492594.1	CDS_39224	2.41326	CDS_36404	18.8678	2.96687	0.000127797	UP	YES	#N/A	#N/A	#N/A
XP_003534790.1	CDS_36845	2.50094	CDS_27920	19.4761	2.96117	0.000100409	UP	YES	carbohydrate metabolic process;	carbohydrate binding; hydrolase activity, hydrolyzing O-glycosyl compounds;	#N/A
XP_003546955.1	CDS_12509	6.01694	CDS_27798	46.7026	2.9564	1.7562e-09	UP	YES	proteolysis;	metalloendopeptidase activity; ATP binding; nucleoside-triphosphatase activity;	chloroplast envelope;
ESW13134.1	CDS_18249	0.669567	CDS_6086	5.13909	2.94021	0.046153	UP	YES	sulfate transmembrane transport;	secondary active sulfate transmembrane transporter activity;	plasmodesma; integral component of membrane;
EMJ10963.1	CDS_1699	139.308	CDS_34892	1068.08	2.93867	0	UP	YES	translation;	structural constituent of ribosome;	ribosome;
XP_003614139.1	CDS_15829	5.96723	CDS_28317	45.5558	2.9325	2.99055e-09	UP	YES	#N/A	#N/A	#N/A
XP_003608701.1	CDS_37791	1.35955	CDS_20107	10.365	2.93051	0.0046829	UP	YES	#N/A	#N/A	#N/A
ESW08716.1	CDS_10932	14.5832	CDS_1114	109.763	2.91201	0	UP	YES	#N/A	#N/A	#N/A
XP_003556528.1	CDS_10402	1.98837	CDS_31108	14.859	2.90167	0.000730105	UP	YES	#N/A	#N/A	#N/A
ESW05175.1	CDS_19097	3.16593	CDS_11579	23.5119	2.89269	2.18711e-05	UP	YES	#N/A	zinc ion binding; chromatin binding;	#N/A
EEE85461.2	CDS_866	54.7706	CDS_34669	406.584	2.89208	0	UP	YES	carbohydrate metabolic process;	hydrolase activity, hydrolyzing O-glycosyl compounds;	integral component of membrane;
NP_001237873.1	CDS_6957	0.890579	CDS_7	6.60235	2.89017	0.0245125	UP	YES	#N/A	#N/A	#N/A
XP_004492961.1	CDS_31644	1.6177	CDS_5705	11.9861	2.88935	0.00244007	UP	YES	#N/A	#N/A	#N/A
ESW12767.1	CDS_16377	6.25683	CDS_19574	46.1043	2.8814	2.87757e-09	UP	YES	#N/A	transferase activity, transferring glycosyl groups;	#N/A
ESW26746.1	CDS_23228	0.958233	CDS_33217	7.05955	2.88113	0.0201483	UP	YES	#N/A	#N/A	#N/A
XP_004504903.1	CDS_33830	1.92178	CDS_11799	14.1425	2.87953	0.00100572	UP	YES	#N/A	#N/A	#N/A
ESW26198.1	CDS_23164	3.55584	CDS_4236	25.9044	2.86493	8.84466e-06	UP	YES	#N/A	#N/A	#N/A
ACU14102.1	CDS_6976	14.315	CDS_35527	104.141	2.86293	0	UP	YES	#N/A	#N/A	#N/A
XP_003546304.1	CDS_17305	1.71158	CDS_22509	12.4331	2.86078	0.00208404	UP	YES	#N/A	#N/A	#N/A
XP_003547627.1	CDS_26943	3.7528	CDS_30098	27.2092	2.85805	5.29086e-06	UP	YES	metal ion transport;	metal ion binding;	#N/A
XP_004507067.1	CDS_17205	15.7559	CDS_8833	113.868	2.8534	0	UP	YES	photosystem II assembly;	#N/A	proplastid stroma; chloroplast stroma;
XP_003636966.1	CDS_18239	5.16409	CDS_23889	37.1429	2.8465	1.07722e-07	UP	YES	#N/A	#N/A	plasmodesma;
XP_003546881.1	CDS_8783	13.0829	CDS_1568	93.0215	2.82989	0	UP	YES	photosynthesis;	calcium ion binding;	photosystem II oxygen evolving complex; extrinsic component of membrane;
XP_004508197.1	CDS_23107	6.48375	CDS_19110	46.0542	2.82843	3.51566e-09	UP	YES	metabolic process;	catalytic activity;	#N/A
AFK45792.1	CDS_24040	9.29853	CDS_2493	65.8149	2.82334	1.72073e-12	UP	YES	#N/A	#N/A	#N/A
XP_004159748.1	CDS_19365	3.50532	CDS_33970	24.6045	2.81131	1.64985e-05	UP	YES	microtubule-based movement; oxidation-reduction process;	microtubule binding; oxidoreductase activity; ATP binding; microtubule motor activity;	kinesin complex;
ESW27390.1	CDS_12683	8.15244	CDS_24447	57.2046	2.81083	5.03642e-11	UP	YES	transmembrane transport;	transporter activity;	membrane;
ESW19329.1	CDS_37242	2.28211	CDS_27554	15.8121	2.79259	0.000564968	UP	YES	GDP-L-fucose salvage; phosphorylation;	phosphotransferase activity, alcohol group as acceptor; ATP binding; kinase activity;	cytoplasm;
XP_004501013.1	CDS_21008	6.38581	CDS_4575	44.099	2.7878	8.69107e-09	UP	YES	#N/A	#N/A	chloroplast thylakoid membrane;
XP_002520359.1	CDS_10010	8.09275	CDS_35112	55.7136	2.78333	1.00845e-10	UP	YES	tetrapyrrole biosynthetic process; peptidyl-pyrromethane cofactor linkage;	hydroxymethylbilane synthase activity;	#N/A
EMJ10801.1	CDS_25212	3.5279	CDS_22676	24.2844	2.78315	1.97526e-05	UP	YES	response to stress;	#N/A	#N/A
AAC49474.1	CDS_35370	1.54719	CDS_33532	10.6309	2.78054	0.00476378	UP	YES	#N/A	DNA binding;	#N/A
XP_003627775.1	CDS_12259	11.4972	CDS_35151	78.3941	2.76946	1.88738e-14	UP	YES	response to water deprivation; response to cold; response to heat; response to salt stress; response to abscisic acid;	calcium ion binding; calcium-dependent phospholipid binding;	plasmodesma;
EMJ10921.1	CDS_26555	2.72152	CDS_15311	18.5411	2.76824	0.000195901	UP	YES	#N/A	#N/A	#N/A
NP_001238294.1	CDS_36656	2.66767	CDS_10101	18.1519	2.76647	0.000230197	UP	YES	metabolic process;	hydrolase activity;	#N/A
NP_001239951.1	CDS_26475	4.50923	CDS_5468	30.5159	2.75861	1.81363e-06	UP	YES	#N/A	protein dimerization activity;	#N/A
XP_003610937.1	CDS_33705	2.71287	CDS_22558	18.2161	2.74733	0.00022934	UP	YES	phosphorylation;	kinase activity;	#N/A
XP_004488291.1	CDS_14596	9.67834	CDS_6099	64.9242	2.74592	3.60201e-12	UP	YES	translation;	structural constituent of ribosome;	large ribosomal subunit;
AGV54347.1	CDS_33610	3.58896	CDS_22695	24.0503	2.74442	2.33066e-05	UP	YES	#N/A	#N/A	#N/A
XP_004494399.1	CDS_41711	1.59119	CDS_1644	10.6569	2.74361	0.00484876	UP	YES	Golgi organization; regulation of defense response to fungus; vesicle-mediated transport; intracellular protein transport; vacuolar transport; protein secretion;	SNAP receptor activity;	membrane; trans-Golgi network;
EEE93941.2	CDS_17533	2.52957	CDS_27470	16.9373	2.74324	0.000384716	UP	YES	single-organism process;	#N/A	#N/A
ESW04351.1	CDS_8793	6.61366	CDS_1673	44.1913	2.74024	9.87859e-09	UP	YES	proteolysis;	serine-type carboxypeptidase activity;	#N/A
NP_001236887.1	CDS_8774	15.5183	CDS_7105	103.093	2.7319	0	UP	YES	protein transport;	#N/A	membrane;
ABF06565.1	CDS_292	369.507	CDS_34648	2452.86	2.73079	0	UP	YES	lipid transport;	lipid binding;	#N/A
XP_004154969.1	CDS_27090	4.76707	CDS_34605	31.5885	2.72822	1.29812e-06	UP	YES	nucleic acid phosphodiester bond hydrolysis;	endonuclease activity; nucleic acid binding;	#N/A
XP_003523769.1	CDS_40853	1.29565	CDS_26080	8.52889	2.71868	0.0120262	UP	YES	#N/A	#N/A	#N/A
O04011.1	CDS_272	261.126	CDS_34632	1700.75	2.70335	0	UP	YES	auxin-activated signaling pathway;	nutrient reservoir activity; manganese ion binding;	cell wall; apoplast;
AFK46145.1	CDS_29406	3.11	CDS_16511	20.0672	2.68985	0.000121904	UP	YES	metabolic process; carbon utilization;	zinc ion binding; carbonate dehydratase activity;	#N/A
XP_003525211.1	CDS_20160	2.12049	CDS_14229	13.6067	2.68185	0.00157051	UP	YES	#N/A	metal ion binding;	#N/A
XP_003609961.1	CDS_4464	24.2867	CDS_34933	155.426	2.678	0	UP	YES	oxidation-reduction process;	oxidoreductase activity; antioxidant activity;	#N/A
NP_001239977.1	CDS_5486	3.76729	CDS_25133	23.999	2.67138	2.7605e-05	UP	YES	#N/A	#N/A	#N/A
XP_003524918.1	CDS_23028	5.597	CDS_1655	35.6391	2.67073	3.24352e-07	UP	YES	cellular glucan metabolic process;	hydrolase activity, hydrolyzing O-glycosyl compounds; xyloglucan:xyloglucosyl transferase activity;	apoplast; cell wall;
NP_001236641.1	CDS_40166	2.37196	CDS_29676	15.0262	2.66333	0.000914073	UP	YES	#N/A	#N/A	#N/A
ACP28878.1	CDS_1227	77.9203	CDS_1037	493.021	2.66158	0	UP	YES	transport;	transporter activity;	integral component of membrane;
AFK38721.1	CDS_7247	7.03476	CDS_35488	44.4834	2.6607	1.1852e-08	UP	YES	#N/A	#N/A	membrane;
XP_003543228.1	CDS_36318	4.95341	CDS_9962	31.2862	2.65903	1.73969e-06	UP	YES	#N/A	#N/A	#N/A
XP_002887748.1	CDS_2526	40.6976	CDS_34989	256.513	2.65601	0	UP	YES	translation;	structural constituent of ribosome;	ribosome; chloroplast envelope; chloroplast stroma; thylakoid;
XP_003611349.1	CDS_30951	2.09314	CDS_6279	13.1784	2.65444	0.00192156	UP	YES	#N/A	#N/A	#N/A
NP_001242410.1	CDS_11653	13.666	CDS_749	85.8481	2.6512	2.55351e-15	UP	YES	#N/A	#N/A	#N/A
XP_003547065.1	CDS_37009	2.62253	CDS_19932	16.4533	2.64934	0.000534008	UP	YES	#N/A	transferase activity;	#N/A
XP_004505719.1	CDS_31741	3.72404	CDS_4065	23.3397	2.64785	3.71443e-05	UP	YES	#N/A	#N/A	#N/A
EOY17841.1	CDS_34822	2.04273	CDS_17648	12.7418	2.641	0.00232683	UP	YES	#N/A	#N/A	#N/A
ESW06835.1	CDS_20668	1.45526	CDS_6822	9.07567	2.64073	0.0102036	UP	YES	#N/A	#N/A	vacuolar membrane;
XP_003552674.1	CDS_5684	27.2086	CDS_4086	169.327	2.63768	0	UP	YES	translation;	structural constituent of ribosome; nucleotide binding;	ribosome;
XP_002531176.1	CDS_21116	6.15984	CDS_862	38.2414	2.63417	1.36276e-07	UP	YES	#N/A	#N/A	#N/A
XP_003540422.1	CDS_2846	44.5064	CDS_35018	275.9	2.63206	0	UP	YES	photosynthesis;	#N/A	photosystem II;
XP_003523239.1	CDS_18556	5.36967	CDS_25102	33.2294	2.62956	9.09393e-07	UP	YES	protein phosphorylation;	ATP binding; protein serine/threonine kinase activity;	#N/A
EMJ06825.1	CDS_17399	5.48899	CDS_6743	33.8747	2.62559	7.24063e-07	UP	YES	regulation of transcription, DNA-templated; DNA-templated transcription, termination;	RNA binding;	#N/A
ESW33766.1	CDS_16949	7.3601	CDS_36296	45.3981	2.62483	9.67243e-09	UP	YES	#N/A	#N/A	membrane;
NP_001242794.1	CDS_38794	1.35655	CDS_21703	8.33713	2.61961	0.0140408	UP	YES	#N/A	#N/A	#N/A
ESR60885.1	CDS_13069	4.15979	CDS_1654	25.5273	2.61746	1.72328e-05	UP	YES	carbohydrate metabolic process;	hydrolase activity, hydrolyzing O-glycosyl compounds;	#N/A
XP_003538169.1	CDS_859	106.373	CDS_34677	652.383	2.61658	0	UP	YES	superoxide metabolic process; oxidation-reduction process;	metal ion binding; superoxide dismutase activity;	#N/A
XP_003534604.1	CDS_15199	17.4116	CDS_35710	106.491	2.61261	0	UP	YES	#N/A	#N/A	#N/A
EMJ24799.1	CDS_7480	21.3161	CDS_962	130.134	2.60998	0	UP	YES	lipid transport;	lipid binding;	#N/A
ESW21996.1	CDS_17827	6.25373	CDS_19967	37.9951	2.60302	1.64663e-07	UP	YES	#N/A	#N/A	#N/A
XP_002531294.1	CDS_4385	37.9456	CDS_35088	229.734	2.59796	0	UP	YES	protein secretion;	protein transporter activity;	integral component of membrane; plasma membrane;
XP_003525175.1	CDS_22071	2.62824	CDS_1163	15.8884	2.59581	0.000719959	UP	YES	metabolic process;	catalytic activity;	#N/A
XP_002512379.1	CDS_12476	7.48319	CDS_35666	45.0411	2.58952	1.2685e-08	UP	YES	#N/A	#N/A	#N/A
XP_004493308.1	CDS_1467	107.554	CDS_7201	646.479	2.58754	0	UP	YES	#N/A	#N/A	#N/A
XP_004506610.1	CDS_21824	5.73787	CDS_23633	34.4602	2.58634	6.53366e-07	UP	YES	SRP-dependent cotranslational protein targeting to membrane;	endoplasmic reticulum signal peptide binding; 7S RNA binding;	signal recognition particle, endoplasmic reticulum targeting;
AFK49306.1	CDS_13971	7.42866	CDS_35912	44.4714	2.58171	1.62067e-08	UP	YES	transcription, DNA-templated;	#N/A	DNA-directed RNA polymerase II, core complex; DNA-directed RNA polymerase IV complex; DNA-directed RNA polymerase V complex;
ACJ07133.1	CDS_832	171.512	CDS_34757	1026.07	2.58075	0	UP	YES	fatty acid biosynthetic process;	#N/A	#N/A
ESW24334.1	CDS_8889	3.20942	CDS_6831	19.1969	2.58049	0.000206499	UP	YES	#N/A	chaperone binding;	#N/A
XP_004502436.1	CDS_4077	32.665	CDS_4361	195.166	2.57888	0	UP	YES	#N/A	#N/A	vacuolar membrane; chloroplast thylakoid membrane; plasma membrane;
XP_003529054.1	CDS_33097	3.04281	CDS_7191	18.1759	2.57855	0.000305071	UP	YES	#N/A	#N/A	#N/A
XP_002306477.1	CDS_3728	2.53967	CDS_30662	15.1148	2.57325	0.00100572	UP	YES	nicotinate nucleotide salvage; NAD biosynthetic process;	nicotinate phosphoribosyltransferase activity; nicotinate-nucleotide diphosphorylase (carboxylating) activity;	#N/A
XP_003554361.1	CDS_18234	8.32769	CDS_25021	49.4987	2.5714	2.65199e-09	UP	YES	regulation of transcription, DNA-templated;	sequence-specific DNA binding; protein heterodimerization activity;	nucleus;
XP_004485477.1	CDS_24434	1.08029	CDS_19519	6.39501	2.56553	0.0324228	UP	YES	#N/A	#N/A	#N/A
NP_001236909.1	CDS_6568	31.4966	CDS_16541	186.004	2.56207	0	UP	YES	#N/A	protein binding;	#N/A
XP_004138029.1	CDS_31516	5.70527	CDS_29805	33.6188	2.5589	9.72406e-07	UP	YES	metabolic process;	acid-amino acid ligase activity;	#N/A
AFK39196.1	CDS_35862	4.42008	CDS_25210	25.9811	2.55532	1.68043e-05	UP	YES	metabolic process; negative regulation of catalytic activity;	pectinesterase activity; enzyme inhibitor activity;	#N/A
AFK39556.1	CDS_23263	3.61334	CDS_9877	21.1338	2.54815	0.000105201	UP	YES	#N/A	zinc ion binding;	#N/A
XP_003534594.1	CDS_15544	4.86188	CDS_5324	28.3772	2.54515	7.0302e-06	UP	YES	cell wall pectin metabolic process; methylation;	S-adenosylmethionine-dependent methyltransferase activity;	endosome; trans-Golgi network;
XP_003543724.1	CDS_40958	1.04325	CDS_7482	6.08823	2.54494	0.0373145	UP	YES	#N/A	#N/A	#N/A
XP_003551437.1	CDS_15376	1.99062	CDS_33494	11.578	2.5401	0.00412944	UP	YES	#N/A	nucleic acid binding; nucleotide binding;	#N/A
XP_003540336.1	CDS_16233	5.56989	CDS_1730	32.3885	2.53976	1.61749e-06	UP	YES	#N/A	#N/A	#N/A
XP_004149548.1	CDS_25166	4.8685	CDS_15440	28.1712	2.53267	7.87491e-06	UP	YES	#N/A	#N/A	#N/A
XP_003541436.1	CDS_25161	2.34289	CDS_17788	13.5519	2.53213	0.00193626	UP	YES	regulation of short-day photoperiodism, flowering; response to cold; positive regulation of histone H3-K9 dimethylation; circadian regulation of gene expression; vegetative to reproductive phase transition of meristem;	methylated histone residue binding; identical protein binding;	PcG protein complex; plasmodesma; chromatin silencing complex;
NP_001236786.1	CDS_4783	25.6583	CDS_10779	148.26	2.53063	0	UP	YES	translation;	structural constituent of ribosome;	ribosome; chloroplast envelope; chloroplast stroma;
XP_003554777.1	CDS_5517	17.5185	CDS_35070	100.862	2.52544	0	UP	YES	#N/A	#N/A	#N/A
XP_003540489.1	CDS_15276	5.02334	CDS_2590	28.895	2.5241	6.14981e-06	UP	YES	protoporphyrinogen IX biosynthetic process;	uroporphyrinogen decarboxylase activity;	#N/A
XP_002513604.1	CDS_21798	4.94812	CDS_16124	28.3183	2.51678	7.76449e-06	UP	YES	#N/A	#N/A	#N/A
XP_003609754.1	CDS_26570	5.03078	CDS_33253	28.6917	2.51178	6.85242e-06	UP	YES	cell redox homeostasis; response to arsenic-containing substance; oxidation-reduction process;	flavin adenine dinucleotide binding; dihydrolipoyl dehydrogenase activity;	nucleolus; chloroplast envelope;
NP_001241559.1	CDS_15149	6.22393	CDS_35400	35.4065	2.50812	5.86537e-07	UP	YES	protoporphyrinogen IX biosynthetic process;	uroporphyrinogen decarboxylase activity;	chloroplast envelope; chloroplast stroma;
XP_003538388.1	CDS_36548	3.243	CDS_1784	18.441	2.50752	0.000312324	UP	YES	response to oxidative stress; ATP synthesis coupled electron transport;	iron-sulfur cluster binding; electron carrier activity; NADH dehydrogenase (ubiquinone) activity;	mitochondrial respiratory chain complex I; chloroplast;
NP_001236566.1	CDS_3854	38.2013	CDS_35133	216.643	2.50362	0	UP	YES	#N/A	#N/A	#N/A
XP_002282302.1	CDS_16066	2.34989	CDS_33694	13.3233	2.50328	0.00220205	UP	YES	ethylene-activated signaling pathway; root development; poly(A)+ mRNA export from nucleus;	#N/A	nucleus;
XP_003602995.1	CDS_24070	5.66592	CDS_35931	32.0836	2.50145	2.03894e-06	UP	YES	#N/A	#N/A	#N/A
ESW08361.1	CDS_29112	5.00592	CDS_3917	28.3463	2.50145	8.00782e-06	UP	YES	#N/A	zinc ion binding;	membrane; mitochondrion;
NP_001241299.1	CDS_206	655.599	CDS_1223	3707.52	2.49957	0	UP	YES	photosynthesis;	#N/A	photosystem I reaction center;
XP_004512079.1	CDS_21980	4.10426	CDS_15974	23.1914	2.4984	5.39215e-05	UP	YES	cell redox homeostasis; oxidation-reduction process;	electron carrier activity; protein disulfide oxidoreductase activity;	#N/A
EOY09809.1	CDS_1919	87.658	CDS_34854	495.04	2.49759	0	UP	YES	translation;	structural constituent of ribosome;	large ribosomal subunit;
AFK37420.1	CDS_11332	6.52031	CDS_30082	36.8012	2.49674	3.68241e-07	UP	YES	oxidation-reduction process; hydrogen ion transmembrane transport;	ubiquinol-cytochrome-c reductase activity; 2 iron, 2 sulfur cluster binding; metal ion binding;	mitochondrial respiratory chain complex III;
ESW26741.1	CDS_12195	5.76264	CDS_10857	32.4879	2.4951	1.77812e-06	UP	YES	protein phosphorylation;	ATP binding; protein serine/threonine kinase activity;	#N/A
NP_001240034.1	CDS_3075	28.2981	CDS_34900	159.055	2.49075	0	UP	YES	#N/A	zinc ion binding;	intracellular;
ESR41250.1	CDS_9698	12.7004	CDS_7307	71.355	2.49014	1.50491e-12	UP	YES	transcription, DNA-templated;	DNA-directed RNA polymerase activity; nucleotide binding;	#N/A
EMJ10531.1	CDS_5068	14.4105	CDS_28602	80.9481	2.48988	4.88498e-14	UP	YES	metabolic process;	cofactor binding; succinate-CoA ligase (ADP-forming) activity; succinate-CoA ligase (GDP-forming) activity; ATP citrate synthase activity;	#N/A
XP_003522493.1	CDS_6355	9.80106	CDS_26787	55.0066	2.4886	5.28517e-10	UP	YES	multidimensional cell growth; protein autophosphorylation; response to auxin; positive regulation of protein export from nucleus; leaf morphogenesis; detection of brassinosteroid stimulus; brassinosteroid mediated signaling pathway;	protein serine/threonine kinase activity; ATP binding;	plasma membrane;
EMJ08724.1	CDS_20992	1.55378	CDS_34077	8.71184	2.4872	0.0134495	UP	YES	response to cadmium ion;	#N/A	cytosol; apoplast; chloroplast stroma;
XP_002510391.1	CDS_1810	79.2468	CDS_4273	443.627	2.48492	0	UP	YES	translation;	structural constituent of ribosome;	ribosome;
XP_004488730.1	CDS_9373	7.62689	CDS_1660	42.6478	2.48331	4.65115e-08	UP	YES	#N/A	#N/A	#N/A
AFK38720.1	CDS_15843	4.38484	CDS_5844	24.5118	2.48288	3.42693e-05	UP	YES	coenzyme A biosynthetic process; phosphorylation;	dephospho-CoA kinase activity; ATP binding;	#N/A
NP_001239894.1	CDS_6320	12.8748	CDS_35096	71.7463	2.47836	1.40421e-12	UP	YES	steroid biosynthetic process; methylation;	sterol 24-C-methyltransferase activity;	#N/A
XP_003553866.1	CDS_16136	4.2516	CDS_6044	23.5172	2.46764	5.12041e-05	UP	YES	metabolic process;	ligase activity;	#N/A
XP_002524094.1	CDS_34674	3.83548	CDS_1156	21.1818	2.46534	0.000122552	UP	YES	#N/A	#N/A	#N/A
AAP31578.1	CDS_291	305.683	CDS_34973	1685.49	2.46306	0	UP	YES	#N/A	#N/A	#N/A
NP_001242663.1	CDS_10587	5.81469	CDS_18676	31.894	2.45551	2.49283e-06	UP	YES	proteolysis;	serine-type endopeptidase activity;	chloroplast membrane; integral component of membrane;
ESW20886.1	CDS_27210	3.91219	CDS_25957	21.3977	2.45141	0.00011567	UP	YES	regulation of transcription, DNA-templated; DNA-templated transcription, initiation;	sequence-specific DNA binding transcription factor activity; DNA binding; sigma factor activity;	#N/A
XP_002532240.1	CDS_9646	16.0255	CDS_35153	87.5862	2.45034	6.32827e-15	UP	YES	translation;	structural constituent of ribosome; RNA binding;	ribosome;
XP_004493690.1	CDS_24207	10.9914	CDS_13140	59.9976	2.44853	1.10288e-10	UP	YES	tRNA methylation; RNA (guanine-N7)-methylation;	#N/A	nucleus;
ESW17480.1	CDS_8607	4.68625	CDS_18542	25.5787	2.44843	2.52979e-05	UP	YES	protein phosphorylation;	calcium ion binding; ATP binding; protein serine/threonine kinase activity;	#N/A
ADD31533.1	CDS_18404	4.07866	CDS_11088	22.2437	2.44723	8.59814e-05	UP	YES	ATP synthesis coupled proton transport;	proton-transporting ATP synthase activity, rotational mechanism;	integral component of membrane; proton-transporting ATP synthase complex, coupling factor F(o); chloroplast thylakoid membrane;
XP_003530934.1	CDS_40156	1.90506	CDS_1152	10.3713	2.44469	0.00737207	UP	YES	regulation of protein catabolic process; regulation of catalytic activity;	enzyme regulator activity;	proteasome complex;
XP_002284215.1	CDS_8283	8.82667	CDS_30720	47.8989	2.44005	8.5141e-09	UP	YES	#N/A	nucleic acid binding; nucleotide binding;	#N/A
ESW25702.1	CDS_40105	2.10656	CDS_6833	11.4278	2.43958	0.00492439	UP	YES	#N/A	#N/A	#N/A
EOY12428.1	CDS_13292	6.75044	CDS_1770	36.5958	2.43863	4.83637e-07	UP	YES	#N/A	#N/A	membrane;
XP_003555577.1	CDS_9675	1.57775	CDS_18984	8.55099	2.43822	0.0150381	UP	YES	metabolic process;	ATP binding; helicase activity; DNA binding;	#N/A
ESW28903.1	CDS_23866	4.22696	CDS_5520	22.8532	2.4347	7.07756e-05	UP	YES	#N/A	#N/A	#N/A
XP_004512447.1	CDS_20275	8.40922	CDS_3519	45.3443	2.43088	2.20284e-08	UP	YES	#N/A	#N/A	intracellular;
XP_002265741.1	CDS_23069	5.03638	CDS_9898	27.0334	2.42428	1.59037e-05	UP	YES	#N/A	#N/A	#N/A
EMJ24493.1	CDS_7188	9.81497	CDS_10946	52.6261	2.42272	1.71612e-09	UP	YES	steroid biosynthetic process; methylation;	24-methylenesterol C-methyltransferase activity;	#N/A
XP_004513930.1	CDS_18623	5.44761	CDS_35761	29.18	2.42128	7.37276e-06	UP	YES	#N/A	#N/A	#N/A
XP_004493244.1	CDS_26008	3.20385	CDS_1910	16.9246	2.40124	0.000661294	UP	YES	#N/A	#N/A	#N/A
EOY28540.1	CDS_23627	1.86881	CDS_4701	9.86998	2.40093	0.0093276	UP	YES	#N/A	#N/A	#N/A
ESW27449.1	CDS_18118	6.19547	CDS_1922	32.7195	2.40087	2.20798e-06	UP	YES	#N/A	#N/A	#N/A
EMJ10596.1	CDS_9610	3.87267	CDS_913	20.4498	2.40069	0.000181841	UP	YES	#N/A	#N/A	membrane;
EMJ15156.1	CDS_17430	6.08562	CDS_36093	32.091	2.39869	2.78393e-06	UP	YES	#N/A	#N/A	#N/A
ESR33764.1	CDS_17008	5.79924	CDS_35471	30.5552	2.39748	4.80873e-06	UP	YES	#N/A	#N/A	#N/A
EEE83147.2	CDS_12811	10.0728	CDS_3039	53.027	2.39627	1.70821e-09	UP	YES	#N/A	#N/A	#N/A
AHA84293.1	CDS_2451	26.7946	CDS_34819	140.438	2.38992	0	UP	YES	oxidation-reduction process; response to oxidative stress;	heme binding; metal ion binding; peroxidase activity;	#N/A
XP_003532357.1	CDS_40367	1.13397	CDS_36528	5.92519	2.38548	0.0441452	UP	YES	#N/A	nucleic acid binding;	#N/A
XP_003613461.1	CDS_35845	1.20375	CDS_36579	6.28821	2.38511	0.0382246	UP	YES	#N/A	#N/A	#N/A
EOY33411.1	CDS_20955	6.03713	CDS_35743	31.5084	2.3838	3.58098e-06	UP	YES	#N/A	#N/A	#N/A
EEE97413.2	CDS_33862	3.55775	CDS_689	18.5586	2.38305	0.000376169	UP	YES	#N/A	#N/A	#N/A
EMJ12409.1	CDS_24170	5.09814	CDS_27326	26.5766	2.38211	2.08504e-05	UP	YES	small GTPase mediated signal transduction; negative regulation of abscisic acid-activated signaling pathway; plant-type cell wall organization;	protein phosphatase binding; protein kinase binding; GTP binding;	secondary cell wall; nucleus; plasma membrane;
XP_004514932.1	CDS_8931	3.87646	CDS_35583	20.1362	2.37698	0.000214454	UP	YES	#N/A	#N/A	#N/A
XP_003536521.1	CDS_1653	45.9569	CDS_33347	237.706	2.37082	0	UP	YES	translation;	structural constituent of ribosome;	cytosolic small ribosomal subunit;
XP_003521340.1	CDS_22272	11.867	CDS_17226	61.2745	2.36833	1.12971e-10	UP	YES	#N/A	#N/A	#N/A
AFY08284.1	CDS_5735	14.2187	CDS_35006	73.1876	2.3638	1.87073e-12	UP	YES	root epidermal cell differentiation; chitin catabolic process; regulation of carbohydrate biosynthetic process; cell wall macromolecule catabolic process; response to water deprivation; response to salt stress; cellulose biosynthetic process; response to heat; response to nitrate; lignin biosynthetic process; response to cytokinin; regulation of salicylic acid metabolic process;	polysaccharide binding; chitinase activity;	Golgi apparatus; apoplast;
XP_003550552.1	CDS_16451	6.54204	CDS_13354	33.6525	2.3629	1.79019e-06	UP	YES	#N/A	lipid binding;	#N/A
NP_001235830.1	CDS_24337	5.74517	CDS_1641	29.4306	2.35689	8.13872e-06	UP	YES	#N/A	#N/A	#N/A
XP_003535753.1	CDS_5009	30.8445	CDS_35288	157.315	2.35057	0	UP	YES	#N/A	#N/A	chloroplast thylakoid membrane; chloroplast stroma;
XP_003549609.1	CDS_22080	1.3409	CDS_29276	6.83262	2.34924	0.0317675	UP	YES	#N/A	#N/A	plasmodesma;
AFK48051.1	CDS_12161	10.7211	CDS_4014	54.6047	2.34858	1.27315e-09	UP	YES	#N/A	#N/A	#N/A
XP_003552627.1	CDS_28640	4.27732	CDS_5517	21.7837	2.34847	0.000126314	UP	YES	embryo development ending in seed dormancy;	#N/A	#N/A
EOY00445.1	CDS_12914	7.18543	CDS_11773	36.588	2.34822	6.73676e-07	UP	YES	#N/A	#N/A	#N/A
XP_003518819.1	CDS_28315	3.51793	CDS_11374	17.8597	2.34391	0.000521828	UP	YES	#N/A	#N/A	#N/A
XP_003517187.1	CDS_5199	25.9381	CDS_7261	131.038	2.33684	0	UP	YES	ATP hydrolysis coupled proton transport;	hydrogen ion transmembrane transporter activity;	proton-transporting V-type ATPase, V0 domain; integral component of membrane;
XP_004305679.1	CDS_21730	6.08562	CDS_13762	30.6421	2.33204	5.73101e-06	UP	YES	regulation of transcription, DNA-templated;	sequence-specific DNA binding; protein heterodimerization activity;	nucleus;
EMJ13488.1	CDS_31767	3.31943	CDS_17888	16.708	2.33153	0.000807898	UP	YES	#N/A	#N/A	#N/A
XP_002522805.1	CDS_861	46.4515	CDS_10764	233.006	2.32657	0	UP	YES	one-carbon metabolic process;	adenosylhomocysteinase activity;	#N/A
XP_003543673.1	CDS_14183	7.81475	CDS_35638	39.1968	2.32647	2.92592e-07	UP	YES	#N/A	#N/A	chloroplast;
EOY02346.1	CDS_11168	1.52141	CDS_3034	7.62212	2.32479	0.0237883	UP	YES	#N/A	#N/A	#N/A
EMJ06420.1	CDS_37960	1.51539	CDS_17002	7.5729	2.32115	0.024456	UP	YES	#N/A	#N/A	plasma membrane;
XP_003603642.1	CDS_19550	2.75823	CDS_30645	13.7461	2.3172	0.00242545	UP	YES	#N/A	#N/A	integral component of membrane;
EOX97826.1	CDS_33454	4.03758	CDS_24828	20.0051	2.30881	0.00025856	UP	YES	#N/A	#N/A	#N/A
XP_002265030.2	CDS_8099	9.75558	CDS_1695	48.3363	2.30881	1.35627e-08	UP	YES	protein folding; protein peptidyl-prolyl isomerization; NAD(P)H dehydrogenase complex assembly;	peptidyl-prolyl cis-trans isomerase activity; protein histidine kinase binding;	chloroplast stromal thylakoid; thylakoid lumen; chloroplast thylakoid membrane;
XP_003530453.1	CDS_4027	11.2181	CDS_33513	55.4853	2.30628	1.18372e-09	UP	YES	#N/A	ATP binding;	#N/A
XP_003519343.1	CDS_29729	1.88864	CDS_14555	9.29794	2.29956	0.0128692	UP	YES	#N/A	#N/A	#N/A
AFK39734.1	CDS_31743	4.90483	CDS_24018	24.1316	2.29865	6.14315e-05	UP	YES	#N/A	#N/A	#N/A
XP_004486992.1	CDS_21272	5.85027	CDS_1521	28.7723	2.29811	1.21791e-05	UP	YES	#N/A	#N/A	#N/A
XP_004490109.1	CDS_7212	20.9309	CDS_35545	102.924	2.29787	1.11022e-16	UP	YES	photosynthesis;	calcium ion binding;	photosystem II oxygen evolving complex; extrinsic component of membrane;
XP_004512021.1	CDS_25464	4.03349	CDS_8747	19.7595	2.29244	0.000291226	UP	YES	#N/A	#N/A	Golgi apparatus;
XP_003539379.1	CDS_21468	5.47706	CDS_13672	26.7784	2.2896	2.50202e-05	UP	YES	S-adenosylmethionine metabolic process; selenium compound metabolic process; biosynthetic process; methylation;	S-adenosylmethionine-dependent methyltransferase activity; pyridoxal phosphate binding;	cytosol;
XP_003535193.1	CDS_9448	5.88931	CDS_28445	28.74	2.28689	1.27271e-05	UP	YES	#N/A	serine-type peptidase activity;	#N/A
NP_001236071.1	CDS_2623	52.1346	CDS_35110	254.028	2.28468	0	UP	YES	translation;	structural constituent of ribosome;	plasma membrane; vacuolar membrane; cytosolic large ribosomal subunit; chloroplast;
EMJ02274.1	CDS_23238	1.70714	CDS_13541	8.30385	2.2822	0.0191365	UP	YES	#N/A	DNA binding; chromatin binding;	#N/A
AFK43646.1	CDS_40174	2.26637	CDS_9448	11.0222	2.28195	0.00693781	UP	YES	riboflavin biosynthetic process;	FMN adenylyltransferase activity;	#N/A
XP_002532424.1	CDS_15614	8.73155	CDS_2561	42.4323	2.28085	1.16583e-07	UP	YES	small GTPase mediated signal transduction;	GTP binding;	intracellular;
ESW12513.1	CDS_1955	38.4419	CDS_1027	186.46	2.27812	0	UP	YES	metabolic process;	hydrolase activity;	#N/A
XP_003543800.1	CDS_34002	1.76679	CDS_14640	8.56664	2.2776	0.0173363	UP	YES	#N/A	#N/A	#N/A
XP_004495507.1	CDS_38547	1.73875	CDS_11179	8.41469	2.27486	0.0184596	UP	YES	#N/A	#N/A	cytoplasmic part;
AFK45759.1	CDS_5315	10.0976	CDS_1783	48.8185	2.27341	1.3703e-08	UP	YES	porphyrin-containing compound biosynthetic process; oxidation-reduction process;	coproporphyrinogen oxidase activity;	chloroplast stroma; apoplast;
XP_003548753.1	CDS_9861	8.22037	CDS_4054	39.6829	2.27124	3.11027e-07	UP	YES	carbohydrate metabolic process;	carbohydrate binding; catalytic activity;	#N/A
XP_004136500.1	CDS_959	144.384	CDS_34777	696.908	2.27106	0	UP	YES	translation;	structural constituent of ribosome;	ribosome;
ESW03862.1	CDS_34369	1.41273	CDS_16800	6.80392	2.26788	0.0341935	UP	YES	#N/A	#N/A	#N/A
XP_004514654.1	CDS_11979	15.6487	CDS_33143	75.3047	2.26669	1.8765e-12	UP	YES	#N/A	#N/A	#N/A
XP_003636412.1	CDS_17528	5.61018	CDS_8634	26.9893	2.26627	2.47846e-05	UP	YES	#N/A	#N/A	#N/A
EOY10180.1	CDS_25879	3.9517	CDS_110	18.9882	2.26456	0.00040543	UP	YES	response to karrikin;	#N/A	#N/A
NP_001243073.1	CDS_3281	17.1284	CDS_10301	82.2817	2.26418	1.84075e-13	UP	YES	methylation;	O-methyltransferase activity; protein dimerization activity;	#N/A
XP_002265088.1	CDS_4546	4.815	CDS_29947	23.0902	2.26167	9.68572e-05	UP	YES	carbohydrate metabolic process; cellular metabolic process;	coenzyme binding; racemase and epimerase activity, acting on carbohydrates and derivatives;	trans-Golgi network; endosome;
XP_003551194.1	CDS_31692	3.63557	CDS_13130	17.4314	2.26143	0.000711486	UP	YES	#N/A	#N/A	#N/A
XP_003543293.1	CDS_24579	6.1425	CDS_12265	29.3475	2.25634	1.12824e-05	UP	YES	#N/A	#N/A	chloroplast stroma;
EOX95374.1	CDS_24911	6.42201	CDS_2021	30.6505	2.25481	7.25802e-06	UP	YES	regulation of primary metabolic process; organic substance biosynthetic process; regulation of cellular biosynthetic process;	enzyme regulator activity;	cytoplasmic part;
EMJ11024.1	CDS_20534	6.55829	CDS_33260	31.24	2.252	6.00063e-06	UP	YES	#N/A	#N/A	integral component of membrane; extracellular region; chloroplast;
ESR66904.1	CDS_34131	2.75882	CDS_30551	13.1277	2.25049	0.00334873	UP	YES	#N/A	#N/A	#N/A
XP_003523779.1	CDS_32077	2.34923	CDS_9930	11.1442	2.24604	0.00693009	UP	YES	#N/A	protein kinase activity; nucleotide binding;	#N/A
ESW03803.1	CDS_39472	2.36663	CDS_1555	11.2196	2.24511	0.00674744	UP	YES	#N/A	#N/A	#N/A
ESW21045.1	CDS_29824	2.9045	CDS_24423	13.761	2.24423	0.00268506	UP	YES	RNA processing; RNA methylation;	RNA binding; RNA methyltransferase activity;	#N/A
XP_003554146.1	CDS_12537	17.7402	CDS_21105	83.9966	2.24331	1.23679e-13	UP	YES	#N/A	#N/A	#N/A
XP_004494153.1	CDS_29071	1.69831	CDS_22543	8.02381	2.24018	0.0220987	UP	YES	#N/A	#N/A	#N/A
ESW26835.1	CDS_18177	3.70698	CDS_29948	17.5099	2.23986	0.000719572	UP	YES	carbohydrate metabolic process; cellular metabolic process;	coenzyme binding; racemase and epimerase activity, acting on carbohydrates and derivatives;	trans-Golgi network; endosome;
XP_003551687.1	CDS_32676	1.59914	CDS_9611	7.54986	2.23915	0.026379	UP	YES	#N/A	#N/A	#N/A
XP_003552683.1	CDS_2345	18.1716	CDS_10926	85.7478	2.23842	7.20535e-14	UP	YES	small GTPase mediated signal transduction; protein transport;	GTP binding;	#N/A
XP_003618103.1	CDS_23419	2.65809	CDS_15140	12.5132	2.235	0.0042848	UP	YES	drug transmembrane transport;	antiporter activity; drug transmembrane transporter activity;	integral component of membrane;
XP_002264869.2	CDS_3341	36.6659	CDS_1004	172.301	2.23242	0	UP	YES	#N/A	#N/A	chloroplast part;
XP_004134862.1	CDS_19698	3.43338	CDS_18475	16.1243	2.23153	0.0011873	UP	YES	#N/A	protein dimerization activity;	#N/A
XP_003548246.1	CDS_13987	8.32298	CDS_35551	39.0527	2.23025	4.55412e-07	UP	YES	glycolytic process;	phosphopyruvate hydratase activity; magnesium ion binding;	phosphopyruvate hydratase complex;
XP_002517490.1	CDS_11902	14.0865	CDS_800	66.0559	2.22937	5.41278e-11	UP	YES	translation;	structural constituent of ribosome; rRNA binding;	small ribosomal subunit;
EOY26012.1	CDS_32091	2.34062	CDS_5051	10.963	2.22768	0.00755936	UP	YES	#N/A	#N/A	#N/A
ESW12265.1	CDS_20111	6.34537	CDS_15488	29.7106	2.2272	1.09907e-05	UP	YES	single-organism metabolic process;	#N/A	#N/A
NP_001241527.1	CDS_25156	1.84742	CDS_36464	8.63227	2.22423	0.0178787	UP	YES	metabolic process;	hydrolase activity; manganese ion binding; RNA binding;	#N/A
NP_001242764.1	CDS_2007	28.4535	CDS_10738	132.869	2.22332	0	UP	YES	cellular metabolic process;	coenzyme binding; catalytic activity;	#N/A
XP_003556540.1	CDS_8601	3.21321	CDS_4328	14.9902	2.22193	0.00179811	UP	YES	#N/A	#N/A	#N/A
XP_003631558.1	CDS_36197	3.23912	CDS_4443	15.1095	2.22178	0.00172906	UP	YES	#N/A	#N/A	#N/A
XP_003551732.1	CDS_15736	5.04749	CDS_14718	23.543	2.22166	9.22033e-05	UP	YES	protein polymerization; GTP catabolic process; microtubule-based process;	GTPase activity; GTP binding;	microtubule; cytoplasm;
ESR61235.1	CDS_31016	3.02879	CDS_26149	14.054	2.21417	0.00255051	UP	YES	#N/A	actin binding;	#N/A
ESW24544.1	CDS_37973	1.33587	CDS_180	6.18922	2.21198	0.0453924	UP	YES	#N/A	#N/A	#N/A
XP_003546730.1	CDS_7052	8.89879	CDS_35521	41.1653	2.20975	2.43977e-07	UP	YES	response to water deprivation; response to cold; response to heat; response to salt stress;	calcium ion binding; calcium-dependent phospholipid binding;	vacuole;
XP_004296417.1	CDS_37905	3.37522	CDS_15411	15.587	2.20729	0.0015005	UP	YES	#N/A	#N/A	extracellular region;
ACM89529.1	CDS_16442	4.35356	CDS_22840	20.0047	2.20007	0.000327006	UP	YES	circadian rhythm; protein phosphorylation;	protein kinase activity; ATP binding;	plasmodesma; plasma membrane; integral component of membrane;
XP_003540186.1	CDS_23775	3.72465	CDS_5626	17.0832	2.19741	0.000902314	UP	YES	#N/A	binding;	#N/A
XP_003537922.1	CDS_30021	4.40683	CDS_3599	20.1636	2.19394	0.000315172	UP	YES	protein folding; protein peptidyl-prolyl isomerization;	peptidyl-prolyl cis-trans isomerase activity;	thylakoid lumen; chloroplast stroma; chloroplast thylakoid;
ESW27330.1	CDS_30971	1.67494	CDS_18178	7.66262	2.19373	0.0262572	UP	YES	#N/A	#N/A	#N/A
NP_001241940.1	CDS_32809	5.07135	CDS_18734	23.0839	2.18644	0.000117711	UP	YES	#N/A	binding;	#N/A
XP_003627843.1	CDS_25276	6.2999	CDS_4439	28.5787	2.18154	1.85467e-05	UP	YES	oxidation-reduction process;	oxidoreductase activity;	#N/A
XP_003552486.1	CDS_7724	11.5735	CDS_1725	52.4979	2.18143	6.49652e-09	UP	YES	translation;	structural constituent of ribosome;	ribosome;
XP_003556388.1	CDS_33813	2.2447	CDS_11154	10.1534	2.17738	0.0107451	UP	YES	transmembrane transport; magnesium ion transport;	magnesium ion transmembrane transporter activity;	membrane;
XP_003541656.1	CDS_30020	1.3831	CDS_299	6.23457	2.17239	0.0458526	UP	YES	#N/A	#N/A	#N/A
ACK43222.1	CDS_17623	6.15807	CDS_15396	27.6912	2.16888	2.60674e-05	UP	YES	plant-type cell wall organization;	#N/A	extracellular region; cell wall; membrane;
XP_003531841.1	CDS_15521	3.6924	CDS_1270	16.6009	2.16863	0.00112721	UP	YES	protein ubiquitination;	ubiquitin-protein ligase activity; zinc ion binding;	#N/A
XP_003519423.1	CDS_17341	3.54147	CDS_27690	15.8933	2.166	0.00144929	UP	YES	#N/A	#N/A	#N/A
XP_004493732.1	CDS_6364	24.792	CDS_35442	111.237	2.16569	0	UP	YES	#N/A	#N/A	chloroplast thylakoid membrane;
XP_003526717.1	CDS_18237	3.14958	CDS_29541	14.0782	2.16024	0.00274599	UP	YES	protein folding;	ATP binding; unfolded protein binding; nucleoside-triphosphatase activity;	#N/A
ESW17280.1	CDS_39795	2.01455	CDS_14191	8.97264	2.15507	0.0168782	UP	YES	nucleobase transport;	nucleobase transmembrane transporter activity;	membrane;
EMJ24978.1	CDS_25278	1.57775	CDS_33536	7.01966	2.15353	0.0347178	UP	YES	#N/A	#N/A	#N/A
XP_004501148.1	CDS_23308	9.03028	CDS_2403	40.1572	2.15282	4.38048e-07	UP	YES	#N/A	#N/A	#N/A
XP_003628540.1	CDS_2888	29.1089	CDS_35067	129.406	2.15238	0	UP	YES	#N/A	RNA binding;	#N/A
ESW13580.1	CDS_20197	4.38387	CDS_35960	19.476	2.15142	0.000434422	UP	YES	metabolic process;	transferase activity, transferring hexosyl groups;	#N/A
XP_004497178.1	CDS_21352	1.76679	CDS_4546	7.84584	2.15079	0.0256124	UP	YES	#N/A	#N/A	#N/A
EMJ13136.1	CDS_19110	9.66093	CDS_4702	42.8598	2.14939	1.8308e-07	UP	YES	#N/A	protein dimerization activity;	#N/A
XP_003533464.1	CDS_23362	2.66524	CDS_28075	11.8149	2.14827	0.00622151	UP	YES	#N/A	zinc ion binding; nucleic acid binding;	#N/A
EMJ10813.1	CDS_1445	79.1131	CDS_34817	349.986	2.14531	0	UP	YES	translation;	structural constituent of ribosome;	ribosome;
ESW14930.1	CDS_28501	2.43425	CDS_18189	10.7688	2.14531	0.0089539	UP	YES	metabolic process;	hydrolase activity;	#N/A
XP_003550318.1	CDS_93	537.29	CDS_10742	2372.04	2.14236	0	UP	YES	metabolic process;	asparaginase activity;	#N/A
XP_003542941.1	CDS_28456	2.23905	CDS_25176	9.84576	2.13662	0.0125959	UP	YES	#N/A	#N/A	#N/A
XP_004298229.1	CDS_20909	3.45728	CDS_3487	15.198	2.13617	0.00194471	UP	YES	#N/A	#N/A	#N/A
ESW31452.1	CDS_7530	12.6589	CDS_1146	55.6094	2.13517	3.09047e-09	UP	YES	#N/A	#N/A	#N/A
ESW04287.1	CDS_1093	36.3891	CDS_1000	159.746	2.1342	0	UP	YES	protein refolding;	ATP binding;	cytoplasm;
AFK36645.1	CDS_24367	4.25678	CDS_23110	18.6808	2.13372	0.000595817	UP	YES	#N/A	nucleic acid binding; nucleotide binding;	#N/A
XP_004152490.1	CDS_2163	80.6553	CDS_32832	352.538	2.12794	0	UP	YES	translation;	structural constituent of ribosome;	ribosome;
XP_003543051.1	CDS_16349	3.31943	CDS_4445	14.4921	2.12626	0.00252278	UP	YES	#N/A	#N/A	#N/A
AEF56625.1	CDS_4831	9.43982	CDS_23285	41.1726	2.12485	3.56971e-07	UP	YES	nodulation; biosynthetic process; sucrose metabolic process;	sucrose synthase activity;	#N/A
XP_004494796.1	CDS_32891	3.35758	CDS_6959	14.6307	2.1235	0.00241883	UP	YES	metabolic process;	N-acetyltransferase activity;	#N/A
CBI17952.3	CDS_2788	42.2483	CDS_35087	183.917	2.12209	0	UP	YES	translation;	structural constituent of ribosome; RNA binding;	small ribosomal subunit;
NP_001055578.1	CDS_6457	30.2127	CDS_13545	131.398	2.12072	0	UP	YES	oxidation-reduction process;	copper ion binding; electron carrier activity; iron ion binding; heme binding;	mitochondrial intermembrane space; respiratory chain; vacuolar membrane; cytosol;
XP_003520516.1	CDS_10607	4.04471	CDS_1814	17.5898	2.12063	0.000880675	UP	YES	#N/A	#N/A	#N/A
XP_003550769.1	CDS_29573	3.39663	CDS_21483	14.7686	2.12036	0.00231796	UP	YES	carbohydrate phosphorylation; galactose metabolic process;	ATP binding; galactokinase activity;	cytosol;
XP_003638360.1	CDS_1515	53.7342	CDS_34746	233.452	2.11922	0	UP	YES	#N/A	#N/A	integral component of membrane; chloroplast;
NP_001235938.1	CDS_8557	9.12843	CDS_2640	39.6292	2.11812	6.0791e-07	UP	YES	#N/A	#N/A	#N/A
XP_002279080.1	CDS_6339	19.2588	CDS_35610	83.6026	2.11803	4.30544e-13	UP	YES	ATP hydrolysis coupled proton transport;	hydrogen ion transmembrane transporter activity;	proton-transporting V-type ATPase, V0 domain; integral component of membrane;
ESR47849.1	CDS_2008	59.441	CDS_34814	258.03	2.11801	0	UP	YES	translation;	structural constituent of ribosome; RNA binding;	ribosome;
NP_001240959.1	CDS_12768	7.9085	CDS_7591	34.2418	2.11428	3.58846e-06	UP	YES	#N/A	#N/A	#N/A
XP_004493430.1	CDS_1946	58.256	CDS_1206	251.845	2.11206	0	UP	YES	#N/A	calcium ion binding;	#N/A
ESW33921.1	CDS_11302	11.5307	CDS_1593	49.7562	2.1094	2.37735e-08	UP	YES	#N/A	binding;	#N/A
EOY30729.1	CDS_24010	8.10332	CDS_12099	34.8213	2.10338	3.08814e-06	UP	YES	#N/A	#N/A	#N/A
XP_004497806.1	CDS_5674	21.2485	CDS_35429	91.2723	2.10281	4.32987e-14	UP	YES	translation;	structural constituent of ribosome; RNA binding;	small ribosomal subunit;
XP_003548001.1	CDS_39736	3.94743	CDS_14034	16.9537	2.10262	0.00114071	UP	YES	ATP hydrolysis coupled proton transport;	proton-transporting ATPase activity, rotational mechanism; heme binding;	vacuolar proton-transporting V-type ATPase, V1 domain; plant-type vacuole; chloroplast; Golgi apparatus; plasma membrane;
XP_003528738.1	CDS_25621	2.43094	CDS_16467	10.4391	2.10242	0.0106488	UP	YES	cell wall modification; negative regulation of catalytic activity; pectin catabolic process;	pectinesterase activity; aspartyl esterase activity; enzyme inhibitor activity;	cell wall; extracellular region;
NP_001237603.1	CDS_5055	24.9675	CDS_4623	107.052	2.10019	2.22045e-16	UP	YES	ubiquitin-dependent protein catabolic process;	acid-amino acid ligase activity;	#N/A
ADR71310.1	CDS_3651	45.6422	CDS_35204	195.312	2.09734	0	UP	YES	#N/A	#N/A	#N/A
ESW09586.1	CDS_4270	43.2019	CDS_4060	184.754	2.09644	0	UP	YES	#N/A	#N/A	plasma membrane;
EOX94880.1	CDS_34656	3.76202	CDS_25274	16.0728	2.09504	0.00155355	UP	YES	#N/A	#N/A	#N/A
ESW26007.1	CDS_10354	13.9969	CDS_29141	59.6899	2.09238	1.09327e-09	UP	YES	#N/A	#N/A	#N/A
XP_003528616.1	CDS_18954	2.09739	CDS_11013	8.94119	2.09187	0.0183754	UP	YES	#N/A	#N/A	#N/A
XP_003529378.1	CDS_17549	5.4398	CDS_16131	23.1898	2.09186	0.000145312	UP	YES	translational initiation;	translation initiation factor activity;	plasma membrane;
XP_003595992.1	CDS_36209	3.11043	CDS_1591	13.2578	2.09165	0.00406847	UP	YES	ATP catabolic process;	nucleic acid binding; ATP-dependent helicase activity; ATP binding;	viral nucleocapsid; cytosol; nucleolus; plasmodesma; ribonucleoprotein complex; membrane;
XP_004492991.1	CDS_36064	1.68678	CDS_32444	7.18564	2.09085	0.034495	UP	YES	#N/A	#N/A	#N/A
ESW33120.1	CDS_24624	3.59995	CDS_5136	15.2887	2.08641	0.00205696	UP	YES	#N/A	#N/A	#N/A
XP_004239877.1	CDS_11982	10.5698	CDS_34339	44.8889	2.08641	1.28811e-07	UP	YES	RNA-directed DNA methylation; transcription, DNA-templated;	DNA-directed RNA polymerase activity; zinc ion binding; DNA binding;	DNA-directed RNA polymerase IV complex; DNA-directed RNA polymerase V complex; DNA-directed RNA polymerase II, core complex;
XP_004495849.1	CDS_14692	5.72165	CDS_7616	24.2994	2.08641	0.000102125	UP	YES	#N/A	#N/A	#N/A
AGV54209.1	CDS_8534	3.745	CDS_21927	15.8451	2.081	0.00171222	UP	YES	#N/A	#N/A	#N/A
ESW16895.1	CDS_19093	9.59656	CDS_1456	40.5901	2.08054	5.28475e-07	UP	YES	#N/A	#N/A	#N/A
XP_003516316.1	CDS_25551	5.64303	CDS_7085	23.848	2.07933	0.000120618	UP	YES	#N/A	DNA binding;	chloroplast;
EMJ24666.1	CDS_18152	5.61203	CDS_688	23.6327	2.07419	0.000131721	UP	YES	#N/A	structural molecule activity;	chloroplast;
EMJ16832.1	CDS_22879	2.11134	CDS_23791	8.87876	2.0722	0.0191146	UP	YES	tRNA methylation;	tRNA (guanosine-2'-O-)-methyltransferase activity; RNA binding;	#N/A
XP_003533850.1	CDS_25027	2.76846	CDS_28337	11.6414	2.07211	0.00732293	UP	YES	stomatal movement; protein phosphorylation; response to water deprivation; potassium ion import; response to nutrient; signal transduction;	protein serine/threonine kinase activity; ATP binding;	cytosol; plastid; nucleus;
XP_003553520.1	CDS_26929	1.77782	CDS_27221	7.47538	2.07204	0.0315828	UP	YES	#N/A	#N/A	#N/A
XP_004502360.1	CDS_9501	7.84552	CDS_32156	32.9788	2.0716	6.36893e-06	UP	YES	protein folding;	ATP binding; unfolded protein binding;	plasmodesma; plasma membrane; cytosol;
EOX97698.1	CDS_10504	7.91864	CDS_4818	33.2406	2.06962	5.88882e-06	UP	YES	#N/A	#N/A	#N/A
EMJ13336.1	CDS_17237	6.97453	CDS_10152	29.2573	2.06863	2.13154e-05	UP	YES	#N/A	#N/A	#N/A
ESR35987.1	CDS_324	127.879	CDS_4298	536.257	2.06814	0	UP	YES	protein polymerization; GTP catabolic process; microtubule-based process;	GTPase activity; structural constituent of cytoskeleton; GTP binding;	microtubule; cytoplasm;
XP_004499110.1	CDS_10593	1.68187	CDS_19820	7.03651	2.06479	0.0371614	UP	YES	#N/A	#N/A	#N/A
XP_004488782.1	CDS_38461	1.62283	CDS_28080	6.75767	2.05801	0.0413406	UP	YES	#N/A	#N/A	chloroplast;
XP_003547397.1	CDS_22645	3.12975	CDS_16128	13.0216	2.05679	0.00467257	UP	YES	metabolic process;	amino acid binding;	#N/A
AFK41827.1	CDS_10795	4.01792	CDS_745	16.7145	2.05658	0.00135504	UP	YES	chorismate metabolic process; aromatic amino acid family biosynthetic process;	chorismate mutase activity;	#N/A
ESR48956.1	CDS_16751	9.80106	CDS_19389	40.7698	2.05649	5.56026e-07	UP	YES	#N/A	#N/A	#N/A
XP_003603940.1	CDS_25475	4.3078	CDS_9653	17.8593	2.05165	0.000933514	UP	YES	response to stress;	#N/A	plasma membrane;
NP_001239948.1	CDS_29865	2.09368	CDS_21972	8.67933	2.05154	0.0209614	UP	YES	metabolic process;	aminoacyl-tRNA hydrolase activity;	#N/A
EMJ23595.1	CDS_32751	3.84355	CDS_24439	15.9329	2.0515	0.00176708	UP	YES	protein phosphorylation;	calcium ion binding; ATP binding; protein serine/threonine kinase activity;	#N/A
XP_003522978.1	CDS_27560	2.79657	CDS_27803	11.5913	2.05132	0.00768692	UP	YES	signal peptide processing; proteolysis;	peptidase activity;	integral component of membrane;
EMJ01129.1	CDS_2852	25.4825	CDS_24258	105.529	2.05005	8.88178e-16	UP	YES	ethanol oxidation;	S-(hydroxymethyl)glutathione dehydrogenase activity; zinc ion binding;	#N/A
ESW29572.1	CDS_17778	5.34204	CDS_684	22.1055	2.04894	0.00023155	UP	YES	#N/A	#N/A	chloroplast;
XP_004502808.1	CDS_27939	4.62298	CDS_10860	19.0985	2.04656	0.00062433	UP	YES	#N/A	#N/A	#N/A
EMJ09895.1	CDS_27436	1.9714	CDS_17862	8.14168	2.04611	0.0255532	UP	YES	#N/A	#N/A	#N/A
XP_004491929.1	CDS_7423	4.43431	CDS_10367	18.2927	2.04448	0.000818855	UP	YES	glycolytic process; phosphorylation;	potassium ion binding; pyruvate kinase activity; magnesium ion binding;	#N/A
XP_003554787.1	CDS_22335	5.59633	CDS_1728	23.072	2.04359	0.000172608	UP	YES	#N/A	#N/A	plasmodesma; plasma membrane;
XP_003517601.1	CDS_20357	7.22464	CDS_14824	29.6593	2.03748	2.08394e-05	UP	YES	#N/A	#N/A	#N/A
XP_004498273.1	CDS_19164	3.60066	CDS_23096	14.7174	2.03119	0.0027505	UP	YES	cellular aromatic compound metabolic process;	2-dehydro-3-deoxyglucarate aldolase activity;	#N/A
XP_003546513.1	CDS_3912	24.9534	CDS_35044	101.684	2.02679	3.77476e-15	UP	YES	photosynthesis, light harvesting; response to blue light; response to far red light; response to red light;	metal ion binding;	chloroplast; photosystem I;
ESW32314.1	CDS_8855	14.6828	CDS_21424	59.7583	2.02501	1.67781e-09	UP	YES	#N/A	protein dimerization activity;	#N/A
XP_004485610.1	CDS_27101	3.26447	CDS_5371	13.2503	2.0211	0.00456294	UP	YES	#N/A	#N/A	#N/A
EOY32528.1	CDS_31470	2.41635	CDS_14444	9.80332	2.02044	0.0148094	UP	YES	#N/A	#N/A	#N/A
XP_004508989.1	CDS_30866	3.19052	CDS_9002	12.9226	2.01803	0.00513861	UP	YES	small GTPase mediated signal transduction; secretion by cell; protein transport;	GTP binding;	plasmodesma; endosome; vacuolar membrane; trans-Golgi network; plasma membrane;
XP_003552705.1	CDS_10541	3.39159	CDS_830	13.7359	2.01791	0.00389957	UP	YES	phenylalanyl-tRNA aminoacylation; tRNA processing;	ATP binding; phenylalanine-tRNA ligase activity; magnesium ion binding; tRNA binding;	cytoplasm;
XP_002266366.1	CDS_3066	31.9849	CDS_34950	129.276	2.01499	0	UP	YES	#N/A	#N/A	membrane;
NP_001237234.1	CDS_23358	7.22464	CDS_13452	29.1226	2.01114	2.71301e-05	UP	YES	#N/A	#N/A	#N/A
XP_003601241.1	CDS_21199	4.88478	CDS_4163	19.6794	2.01032	0.000561339	UP	YES	#N/A	#N/A	#N/A
XP_004228530.1	CDS_16914	8.11416	CDS_8136	32.6654	2.00925	8.86319e-06	UP	YES	protein folding;	unfolded protein binding;	prefoldin complex; cytosol;
XP_003544426.1	CDS_17163	4.9084	CDS_9848	19.744	2.00809	0.000556539	UP	YES	#N/A	#N/A	#N/A
NP_001265970.1	CDS_33425	2.9686	CDS_16810	11.9325	2.00705	0.00729849	UP	YES	plant-type cell wall organization;	#N/A	extracellular region; cell wall; membrane;
XP_003544096.1	CDS_9788	4.10996	CDS_8261	16.489	2.00431	0.00161462	UP	YES	#N/A	#N/A	#N/A
XP_004304593.1	CDS_29231	3.65137	CDS_18832	14.6456	2.00395	0.00295346	UP	YES	metabolic process;	catalytic activity;	#N/A
XP_004514547.1	CDS_21477	3.39663	CDS_8929	13.6238	2.00395	0.00417521	UP	YES	steroid metabolic process; oxidation-reduction process;	3-oxo-5-alpha-steroid 4-dehydrogenase activity;	integral component of membrane; cytoplasm;
XP_002519341.1	CDS_21962	2.74064	CDS_5681	10.9764	2.00182	0.010101	UP	YES	chromatin modification; metabolic process;	helicase activity; DNA binding; ATP binding; transferase activity;	nucleus;
CBI19198.3	CDS_3400	11.028	CDS_1766	44.1085	1.99989	2.56672e-07	UP	YES	response to oxidative stress; oxidation-reduction process;	heme binding; peroxidase activity;	thylakoid lumen; nucleus; chloroplast thylakoid membrane;
ESW16093.1	CDS_34853	2.26442	CDS_23127	9.04579	1.99811	0.0195571	UP	YES	#N/A	#N/A	integral component of membrane; plasma membrane;
XP_004501333.1	CDS_32370	4.45554	CDS_20775	17.7919	1.99755	0.00107542	UP	YES	#N/A	#N/A	#N/A
CBI21608.3	CDS_4285	7.91815	CDS_35426	31.5659	1.99513	1.3286e-05	UP	YES	response to UV-B; entrainment of circadian clock;	protein homodimerization activity; chromatin binding;	chromatin;
XP_002284977.1	CDS_16624	4.87899	CDS_2535	19.3652	1.98881	0.000655276	UP	YES	transmembrane transport;	#N/A	integral component of membrane;
ESW03524.1	CDS_24578	2.68963	CDS_8046	10.6726	1.98844	0.0114507	UP	YES	transmembrane transport; seed germination; positive regulation of flower development; glucose transport; fructose transport; response to nematode;	fructose transmembrane transporter activity; glucose transmembrane transporter activity;	integral component of membrane; plant-type vacuole membrane;
ESW03977.1	CDS_23413	3.31479	CDS_16474	13.1375	1.9867	0.00500398	UP	YES	#N/A	#N/A	#N/A
XP_003524296.1	CDS_11691	3.85321	CDS_7542	15.2634	1.98595	0.00249944	UP	YES	response to cold; maltose biosynthetic process; polysaccharide catabolic process;	beta-amylase activity;	chloroplast stroma;
AFF57842.1	CDS_2482	47.3237	CDS_10795	187.122	1.98334	0	UP	YES	superoxide metabolic process; oxidation-reduction process;	metal ion binding; superoxide dismutase activity;	#N/A
XP_003604059.1	CDS_1335	39.8758	CDS_34793	157.561	1.98233	0	UP	YES	tetrapyrrole biosynthetic process;	pyridoxal phosphate binding; glutamate-1-semialdehyde 2,1-aminomutase activity; transaminase activity;	chloroplast envelope; chloroplast stroma; apoplast;
XP_004490129.1	CDS_23785	6.59276	CDS_8796	25.9887	1.97893	8.13782e-05	UP	YES	#N/A	#N/A	#N/A
AFK47286.1	CDS_1328	85.3464	CDS_34755	336.363	1.97862	0	UP	YES	#N/A	#N/A	#N/A
ESW11388.1	CDS_6670	3.50748	CDS_33392	13.822	1.97846	0.00407969	UP	YES	#N/A	#N/A	#N/A
NP_001238307.1	CDS_15956	6.13808	CDS_3778	24.1741	1.9776	0.000145931	UP	YES	positive regulation of DNA-templated transcription, elongation; transcription, DNA-templated;	zinc ion binding;	nucleus;
XP_003521694.1	CDS_38003	2.9407	CDS_15485	11.578	1.97715	0.00855713	UP	YES	metal ion transport;	metal ion binding;	#N/A
XP_003552726.1	CDS_23797	5.06283	CDS_6561	19.9268	1.97669	0.000562244	UP	YES	#N/A	#N/A	#N/A
XP_003529108.1	CDS_32732	2.95587	CDS_11386	11.6276	1.9759	0.00846196	UP	YES	phosphorylation; proline biosynthetic process; oxidation-reduction process;	glutamate 5-kinase activity; glutamate-5-semialdehyde dehydrogenase activity;	cytoplasm;
ACF48822.1	CDS_240	359.83	CDS_10763	1413.59	1.97398	0	UP	YES	protein folding; protein peptidyl-prolyl isomerization;	peptidyl-prolyl cis-trans isomerase activity;	#N/A
XP_003525132.1	CDS_26651	3.31943	CDS_15721	13.0386	1.97378	0.00530623	UP	YES	#N/A	#N/A	#N/A
CAN61018.1	CDS_13672	16.203	CDS_6055	63.5628	1.97193	7.59688e-10	UP	YES	embryo development ending in seed dormancy; metabolic process; response to abscisic acid;	SUMO ligase activity;	nucleus;
ESR43396.1	CDS_604	213.605	CDS_34840	836.348	1.96916	0	UP	YES	translation;	structural constituent of ribosome;	nucleolus; plasmodesma; plasma membrane; vacuolar membrane; cytosolic small ribosomal subunit; chloroplast;
XP_004502936.1	CDS_21676	2.7693	CDS_26271	10.8232	1.96654	0.0112272	UP	YES	#N/A	#N/A	#N/A
XP_003549575.1	CDS_6654	20.8445	CDS_35623	81.1984	1.96179	3.88245e-12	UP	YES	#N/A	#N/A	mitochondrion;
XP_002518683.1	CDS_27429	2.87608	CDS_13696	11.183	1.95913	0.010084	UP	YES	#N/A	#N/A	#N/A
EMJ02603.1	CDS_12420	7.04477	CDS_5881	27.3902	1.95904	5.58328e-05	UP	YES	cell redox homeostasis; iron-sulfur cluster assembly; oxidation-reduction process;	glutathione-disulfide reductase activity; electron carrier activity; protein disulfide oxidoreductase activity;	#N/A
NP_001242481.1	CDS_18787	5.01848	CDS_25486	19.4757	1.95635	0.000683716	UP	YES	small GTPase mediated signal transduction; protein transport;	GTP binding;	#N/A
EMJ01654.1	CDS_35227	1.79156	CDS_12290	6.94436	1.95463	0.0427061	UP	YES	#N/A	#N/A	#N/A
XP_004289863.1	CDS_10944	10.321	CDS_4752	39.7499	1.94537	1.29206e-06	UP	YES	#N/A	#N/A	#N/A
ESW28122.1	CDS_991	83.0594	CDS_10719	319.877	1.9453	0	UP	YES	translation;	structural constituent of ribosome; RNA binding;	large ribosomal subunit;
XP_003516745.1	CDS_16867	5.41687	CDS_14765	20.8584	1.9451	0.00045466	UP	YES	transport;	#N/A	chloroplast thylakoid membrane;
XP_004139099.1	CDS_9957	17.5374	CDS_35371	67.4774	1.94397	2.87608e-10	UP	YES	#N/A	#N/A	#N/A
ESQ42098.1	CDS_16056	8.41897	CDS_671	32.3399	1.9416	1.28275e-05	UP	YES	#N/A	#N/A	#N/A
NP_001240950.1	CDS_23743	4.41886	CDS_4707	16.9522	1.93972	0.00159284	UP	YES	regulation of plant-type hypersensitive response; defense response, incompatible interaction; oxidation-reduction process;	red chlorophyll catabolite reductase activity;	chloroplast envelope; cytosol; mitochondrion;
ESW27965.1	CDS_16022	3.17957	CDS_14090	12.1966	1.93957	0.00738853	UP	YES	#N/A	#N/A	#N/A
ESW05833.1	CDS_34034	2.05133	CDS_22010	7.83827	1.93397	0.0319161	UP	YES	#N/A	binding;	#N/A
ESW11290.1	CDS_6315	9.64617	CDS_2684	36.8389	1.9332	3.34105e-06	UP	YES	formation of translation preinitiation complex;	translation initiation factor activity;	eukaryotic translation initiation factor 3 complex; eukaryotic 43S preinitiation complex; eukaryotic 48S preinitiation complex; cytosol;
XP_004142435.1	CDS_15605	6.37416	CDS_3655	24.3412	1.93309	0.000157112	UP	YES	metabolic process;	N-acetyltransferase activity;	#N/A
XP_003610091.1	CDS_22818	4.39223	CDS_7005	16.7694	1.93281	0.00170665	UP	YES	protein phosphorylation;	ATP binding; protein serine/threonine kinase activity;	#N/A
XP_003527777.1	CDS_11803	5.33165	CDS_1126	20.3454	1.93205	0.000550005	UP	YES	#N/A	#N/A	#N/A
XP_003623468.1	CDS_11918	10.7716	CDS_36350	41.0937	1.93169	9.17457e-07	UP	YES	#N/A	#N/A	#N/A
XP_003617202.1	CDS_33958	5.42283	CDS_36166	20.6761	1.93085	0.00049697	UP	YES	#N/A	electron carrier activity; copper ion binding;	#N/A
EOY12463.1	CDS_21593	10.4325	CDS_14513	39.6907	1.92772	1.43066e-06	UP	YES	#N/A	#N/A	#N/A
XP_003588595.1	CDS_32984	5.29185	CDS_14430	20.1142	1.92637	0.000602577	UP	YES	#N/A	#N/A	#N/A
XP_004304630.1	CDS_710	158.226	CDS_34717	600.865	1.92505	0	UP	YES	translation;	structural constituent of ribosome;	ribosome;
XP_004242671.1	CDS_26429	6.23052	CDS_6630	23.644	1.92405	0.00020129	UP	YES	response to cadmium ion; small GTPase mediated signal transduction;	GTP binding;	Golgi stack; plasma membrane;
XP_003539809.1	CDS_17886	7.82437	CDS_10874	29.6911	1.92398	3.09104e-05	UP	YES	#N/A	#N/A	cytosolic large ribosomal subunit;
NP_001240865.1	CDS_34493	3.50532	CDS_18003	13.2844	1.92211	0.00537125	UP	YES	#N/A	#N/A	#N/A
NP_001236748.1	CDS_24627	4.52884	CDS_15509	17.1299	1.9193	0.00157136	UP	YES	microtubule-based process;	#N/A	microtubule associated complex;
XP_002314559.1	CDS_32736	2.46015	CDS_19659	9.3014	1.9187	0.0198504	UP	YES	signal transduction; regulation of catalytic activity;	protein phosphatase type 2A regulator activity;	protein phosphatase type 2A complex;
NP_001235794.1	CDS_1137	25.0823	CDS_10722	94.7485	1.91743	1.06359e-13	UP	YES	methionine biosynthetic process; methylation;	zinc ion binding; 5-methyltetrahydropteroyltriglutamate-homocysteine S-methyltransferase activity;	#N/A
CAN81047.1	CDS_4673	9.57092	CDS_1934	36.1228	1.91618	4.47686e-06	UP	YES	embryonic morphogenesis; protein import into chloroplast stroma;	P-P-bond-hydrolysis-driven protein transmembrane transporter activity;	integral component of chloroplast outer membrane; vacuolar membrane;
EMJ21636.1	CDS_19484	4.86318	CDS_27502	18.3458	1.91548	0.00107367	UP	YES	regulation of transcription, DNA-templated; regulation of gene expression, epigenetic; metabolic process; organ boundary specification between lateral organs and the meristem;	DNA binding; ATP binding; helicase activity; chromatin binding;	cytosol; nucleus;
ESW35380.1	CDS_6582	13.5912	CDS_35305	51.2595	1.91514	4.64395e-08	UP	YES	#N/A	#N/A	#N/A
AFK37211.1	CDS_21413	4.10267	CDS_14070	15.4635	1.91423	0.00269389	UP	YES	#N/A	#N/A	integral component of membrane; plasma membrane;
ESW30211.1	CDS_10066	3.09573	CDS_14124	11.6346	1.91007	0.00935378	UP	YES	#N/A	#N/A	#N/A
XP_003523491.1	CDS_10729	6.88294	CDS_4059	25.8667	1.91	0.000105089	UP	YES	regulation of transcription, DNA-templated; DNA-templated transcription, initiation;	sequence-specific DNA binding transcription factor activity; DNA binding; sigma factor activity;	#N/A
EOX95858.1	CDS_21991	2.60812	CDS_1564	9.79202	1.90859	0.0171105	UP	YES	pantothenate biosynthetic process; methylation;	3-methyl-2-oxobutanoate hydroxymethyltransferase activity; methyltransferase activity;	#N/A
NP_001236933.1	CDS_9407	12.0172	CDS_1750	45.0926	1.90779	3.10544e-07	UP	YES	peptide biosynthetic process; translational elongation;	translation elongation factor activity;	cytoplasm;
CAA36733.1	CDS_16336	3.1287	CDS_5908	11.7213	1.9055	0.009126	UP	YES	transcription from RNA polymerase II promoter;	DNA-directed RNA polymerase activity; DNA binding;	DNA-directed RNA polymerase II, core complex;
XP_003542171.1	CDS_10454	4.99819	CDS_26033	18.718	1.90495	0.000983699	UP	YES	#N/A	calmodulin binding;	#N/A
XP_004505724.1	CDS_19708	3.81693	CDS_22922	14.2897	1.90449	0.00399959	UP	YES	response to auxin; purine nucleotide biosynthetic process;	phosphoribosylaminoimidazolesuccinocarboxamide synthase activity; ATP binding;	chloroplast stroma;
ESW11777.1	CDS_16443	5.55644	CDS_806	20.7885	1.90355	0.000517924	UP	YES	metal ion transport;	metal ion binding;	#N/A
XP_002274572.1	CDS_16274	7.29126	CDS_2551	27.2674	1.90294	7.00684e-05	UP	YES	photosynthetic electron transport chain; tetrapyrrole biosynthetic process; post-embryonic development; positive regulation of heme biosynthetic process;	protein anchor; oxidoreductase activity; FMN binding;	chloroplast thylakoid; chloroplast stroma;
NP_001241275.1	CDS_13450	8.25787	CDS_35640	30.8803	1.90285	2.33311e-05	UP	YES	#N/A	#N/A	#N/A
EMJ13489.1	CDS_35199	3.4592	CDS_29517	12.9226	1.90138	0.00623188	UP	YES	#N/A	#N/A	#N/A
ESW06910.1	CDS_33880	3.7299	CDS_10483	13.9321	1.90121	0.00450538	UP	YES	#N/A	#N/A	#N/A
NP_001240078.1	CDS_11939	5.77292	CDS_676	21.5546	1.90062	0.000411112	UP	YES	metabolic process;	allene-oxide cyclase activity;	chloroplast; plasma membrane;
EMJ24718.1	CDS_4871	28.1978	CDS_35574	105.14	1.89865	6.21725e-15	UP	YES	#N/A	#N/A	#N/A
XP_003526614.1	CDS_19963	5.53238	CDS_14456	20.6239	1.89834	0.000552075	UP	YES	regulation of transcription, DNA-templated;	DNA binding; zinc ion binding;	#N/A
AFK35647.1	CDS_11216	16.9831	CDS_15857	63.2604	1.8972	1.46077e-09	UP	YES	dephosphorylation;	phosphoprotein phosphatase activity;	#N/A
XP_003543311.1	CDS_18708	2.14426	CDS_11091	7.97903	1.89573	0.0316381	UP	YES	#N/A	#N/A	#N/A
XP_003542121.1	CDS_27535	3.83329	CDS_6334	14.2492	1.89423	0.00410902	UP	YES	#N/A	phosphatidylinositol binding;	#N/A
ESW08554.1	CDS_34812	2.98071	CDS_3067	11.0663	1.89244	0.01147	UP	YES	#N/A	#N/A	#N/A
ESW15706.1	CDS_7602	4.26358	CDS_1117	15.8243	1.89201	0.00251177	UP	YES	positive regulation of transcription, DNA-templated;	sequence-specific DNA binding transcription factor activity; sequence-specific DNA binding; zinc ion binding;	nucleus;
XP_004143147.1	CDS_2767	27.9186	CDS_3235	103.602	1.89176	1.06581e-14	UP	YES	translation;	structural constituent of ribosome;	ribosome;
XP_003529893.1	CDS_3246	14.2603	CDS_35210	52.9118	1.89158	3.29252e-08	UP	YES	response to water deprivation; response to salt stress; response to cold; ATP catabolic process;	nucleic acid binding; ATP-dependent helicase activity; ATP binding;	chloroplast;
ESW13567.1	CDS_14024	6.91345	CDS_653	25.6076	1.88909	0.00012171	UP	YES	#N/A	#N/A	#N/A
XP_003524570.1	CDS_2068	59.2711	CDS_34885	219.383	1.88805	0	UP	YES	#N/A	#N/A	ribosome;
XP_004498549.1	CDS_32595	2.99934	CDS_17894	11.0765	1.88478	0.0115739	UP	YES	regulation of transcription, DNA-templated;	sequence-specific DNA binding; sequence-specific DNA binding transcription factor activity;	#N/A
EMJ03428.1	CDS_1247	53.0905	CDS_34776	196.019	1.88446	0	UP	YES	oxidation-reduction process;	oxidoreductase activity;	#N/A
XP_003540210.1	CDS_20082	2.99353	CDS_11470	11.0391	1.8827	0.0117315	UP	YES	proteolysis;	aspartic-type endopeptidase activity;	#N/A
AFK46841.1	CDS_14356	5.12184	CDS_4658	18.8868	1.88265	0.000981576	UP	YES	#N/A	#N/A	#N/A
XP_003528390.1	CDS_33519	3.3809	CDS_13887	12.4539	1.88111	0.00748804	UP	YES	phototropism; blue light signaling pathway;	#N/A	#N/A
XP_003517646.1	CDS_22636	3.15346	CDS_17489	11.6139	1.88085	0.00979392	UP	YES	#N/A	#N/A	#N/A
NP_001236526.1	CDS_1207	104.765	CDS_997	385.831	1.88082	0	UP	YES	translation;	structural constituent of ribosome;	nucleolus; plasmodesma; plasma membrane; vacuolar membrane; cytosolic large ribosomal subunit; chloroplast;
ESW06045.1	CDS_17497	4.09609	CDS_1893	15.069	1.87927	0.0032778	UP	YES	uracil salvage;	uracil phosphoribosyltransferase activity;	#N/A
XP_003522899.1	CDS_5895	19.3424	CDS_1972	71.0391	1.87685	1.73624e-10	UP	YES	cell redox homeostasis; glycerol ether metabolic process; plastid organization; oxidation-reduction process;	protein-disulfide reductase activity; protein disulfide oxidoreductase activity;	nucleoid; thylakoid;
ESW12427.1	CDS_18455	4.17606	CDS_6882	15.31	1.87426	0.00307066	UP	YES	#N/A	#N/A	#N/A
EMJ01683.1	CDS_19564	5.64853	CDS_6776	20.6845	1.8726	0.000581277	UP	YES	proteolysis;	serine-type endopeptidase activity;	integral component of membrane;
EMJ20051.1	CDS_7978	11.8849	CDS_2285	43.4806	1.87125	6.09489e-07	UP	YES	#N/A	nucleic acid binding; nucleotide binding;	chloroplast envelope; chloroplast stroma; chloroplast thylakoid membrane;
XP_002281209.1	CDS_38284	3.40613	CDS_10584	12.4603	1.87113	0.00760588	UP	YES	leukotriene biosynthetic process; proteolysis;	zinc ion binding; metallopeptidase activity;	cytosol;
XP_003556440.1	CDS_9598	6.83266	CDS_35683	24.9939	1.87106	0.000155948	UP	YES	protein deubiquitination; ubiquitin-dependent protein catabolic process; shoot system morphogenesis; leaf development;	ubiquitin-specific protease activity; omega peptidase activity;	cytoplasm; nucleus;
XP_003521213.1	CDS_26864	2.247	CDS_14876	8.20085	1.86777	0.030498	UP	YES	#N/A	#N/A	#N/A
ESW25537.1	CDS_16600	4.29962	CDS_7393	15.685	1.8671	0.00277014	UP	YES	protein phosphorylation;	ATP binding; protein serine/threonine kinase activity;	integral component of membrane;
XP_003537022.1	CDS_3987	13.7941	CDS_4027	50.3007	1.86653	8.33338e-08	UP	YES	RNA processing;	binding;	#N/A
NP_001242652.1	CDS_6510	7.85045	CDS_1592	28.6235	1.86635	5.29068e-05	UP	YES	transcription, DNA-templated;	DNA-directed RNA polymerase activity; DNA binding; protein dimerization activity;	nucleolus;
XP_003604164.1	CDS_23456	3.75877	CDS_3768	13.6896	1.86475	0.00519579	UP	YES	ATP synthesis coupled electron transport;	NADH dehydrogenase (ubiquinone) activity;	integral component of membrane;
EMJ05475.1	CDS_31660	2.65019	CDS_15273	9.64525	1.86372	0.0189513	UP	YES	#N/A	#N/A	#N/A
ESW26386.1	CDS_20319	3.27102	CDS_13569	11.8677	1.85922	0.0093276	UP	YES	protein dephosphorylation;	metal ion binding; protein serine/threonine phosphatase activity;	#N/A
XP_002318935.1	CDS_2490	52.955	CDS_24405	192.125	1.85921	0	UP	YES	small GTPase mediated signal transduction;	GTP binding;	Golgi apparatus;
ESW30186.1	CDS_23590	3.24567	CDS_32808	11.7739	1.859	0.00967922	UP	YES	#N/A	#N/A	integral component of membrane;
XP_003531577.1	CDS_23503	3.91219	CDS_24735	14.1592	1.85569	0.00454534	UP	YES	#N/A	structural molecule activity;	chloroplast;
XP_003536189.1	CDS_88	591.691	CDS_10773	2134.98	1.85131	0	UP	YES	photosynthesis, light harvesting;	metal ion binding;	photosystem I; chloroplast;
ESW31801.1	CDS_21159	8.41629	CDS_15207	30.3359	1.84977	3.36436e-05	UP	YES	#N/A	structural molecule activity;	chloroplast;
NP_001241269.1	CDS_32013	4.19568	CDS_29653	15.1203	1.84951	0.00342311	UP	YES	menaquinone biosynthetic process;	1,4-dihydroxy-2-naphthoyl-CoA synthase activity;	#N/A
XP_003525901.1	CDS_27113	2.4208	CDS_36682	8.7183	1.84856	0.0261965	UP	YES	#N/A	#N/A	#N/A
XP_003545041.1	CDS_22611	6.58894	CDS_9688	23.6914	1.84624	0.000250286	UP	YES	#N/A	#N/A	#N/A
NP_001238566.1	CDS_5158	20.7948	CDS_35751	74.6959	1.8448	7.93809e-11	UP	YES	nucleoside phosphate metabolic process;	guanosine-3',5'-bis(diphosphate) 3'-diphosphatase activity; bis(5'-adenosyl)-pentaphosphatase activity;	#N/A
ESR51982.1	CDS_26799	4.76772	CDS_12800	17.1203	1.84434	0.00186082	UP	YES	#N/A	#N/A	#N/A
AHA82396.1	CDS_18013	3.85237	CDS_21908	13.8178	1.84271	0.00517857	UP	YES	biosynthetic process;	isochorismate synthase activity;	#N/A
XP_004150631.1	CDS_245	301.307	CDS_34661	1078.13	1.83923	0	UP	YES	#N/A	#N/A	#N/A
XP_004502915.1	CDS_1751	43.4121	CDS_4259	155.113	1.83715	0	UP	YES	translation; ribosomal small subunit assembly;	structural constituent of ribosome;	cytosolic small ribosomal subunit;
AFK39287.1	CDS_11170	3.78101	CDS_19994	13.5016	1.83629	0.00580133	UP	YES	#N/A	zinc ion binding;	#N/A
ESW22352.1	CDS_4222	21.4239	CDS_4843	76.4804	1.83587	5.16678e-11	UP	YES	ubiquitin-dependent protein catabolic process;	#N/A	#N/A
ESR44468.1	CDS_21733	4.68125	CDS_26967	16.6999	1.83488	0.00215688	UP	YES	#N/A	#N/A	#N/A
ESW19335.1	CDS_17234	6.54085	CDS_707	23.3236	1.83424	0.00028983	UP	YES	#N/A	#N/A	#N/A
NP_001236233.1	CDS_9669	68.0483	CDS_5685	242.508	1.8334	0	UP	YES	#N/A	#N/A	#N/A
ESW07843.1	CDS_19471	4.12585	CDS_24512	14.6707	1.83018	0.00409095	UP	YES	proteasome-mediated ubiquitin-dependent protein catabolic process; nucleotide-excision repair;	damaged DNA binding;	nucleus;
XP_003520277.1	CDS_9641	5.16536	CDS_18994	18.3656	1.83006	0.00131311	UP	YES	carbohydrate metabolic process;	carbohydrate binding; beta-galactosidase activity;	#N/A
ESW07231.1	CDS_19798	9.82299	CDS_1938	34.9222	1.82991	9.36872e-06	UP	YES	#N/A	#N/A	#N/A
XP_004498498.1	CDS_17814	5.06131	CDS_3707	17.9922	1.82979	0.00147067	UP	YES	#N/A	#N/A	cytosol;
XP_002299546.1	CDS_4405	3.69022	CDS_26347	13.1059	1.82843	0.00663947	UP	YES	translational initiation; transcription initiation from RNA polymerase II promoter;	translation initiation factor activity;	transcription factor TFIIE complex;
ESW14105.1	CDS_21571	3.70933	CDS_6676	13.1687	1.82788	0.00652964	UP	YES	protein phosphorylation;	ATP binding; protein serine/threonine kinase activity;	#N/A
NP_001236579.1	CDS_10912	11.194	CDS_35433	39.7109	1.82681	2.33207e-06	UP	YES	#N/A	#N/A	#N/A
AGV02006.1	CDS_31636	2.87833	CDS_3560	10.1954	1.82461	0.0167632	UP	YES	#N/A	#N/A	#N/A
EMJ06100.1	CDS_26382	3.11703	CDS_10580	11.0315	1.82338	0.0129202	UP	YES	#N/A	protein dimerization activity;	#N/A
ESW18556.1	CDS_27219	4.49807	CDS_9460	15.9191	1.82338	0.00281602	UP	YES	#N/A	#N/A	#N/A
XP_003524123.1	CDS_9871	7.29225	CDS_10409	25.808	1.82338	0.000142183	UP	YES	dephosphorylation; phosphatidylinositol phosphorylation; sulfur compound metabolic process;	inositol bisphosphate phosphatase activity; 3'(2'),5'-bisphosphate nucleotidase activity;	#N/A
EMJ28696.1	CDS_36666	2.15532	CDS_11753	7.62511	1.82285	0.0387225	UP	YES	#N/A	#N/A	#N/A
ESW32624.1	CDS_12688	7.5646	CDS_24083	26.7203	1.8206	0.00010935	UP	YES	#N/A	nucleic acid binding;	cytosol; plasmodesma; plant-type cell wall;
XP_003551722.1	CDS_38288	2.60812	CDS_8700	9.21076	1.82031	0.0231929	UP	YES	#N/A	#N/A	#N/A
NP_001235732.1	CDS_9028	9.65006	CDS_35784	34.0294	1.81817	1.28275e-05	UP	YES	cold acclimation;	nucleic acid binding; nucleotide binding; zinc ion binding;	cytosol; nucleus;
XP_004505594.1	CDS_20526	2.21615	CDS_20641	7.79539	1.81456	0.0369438	UP	YES	#N/A	DNA binding;	#N/A
XP_003543371.1	CDS_25871	4.26655	CDS_1267	14.9593	1.8099	0.00389099	UP	YES	#N/A	zinc ion binding;	intracellular;
XP_003527395.1	CDS_24587	3.14958	CDS_23029	11.0424	1.80982	0.0131264	UP	YES	#N/A	#N/A	#N/A
NP_001239831.1	CDS_9303	9.24302	CDS_10875	32.3875	1.809	2.15179e-05	UP	YES	regulation of transcription, DNA-templated;	histone binding; zinc ion binding;	cytosol;
XP_004502202.1	CDS_24649	2.69364	CDS_25763	9.42587	1.80707	0.0218838	UP	YES	peptide biosynthetic process; translational elongation;	translation elongation factor activity;	cytoplasm;
XP_003555530.1	CDS_9150	8.09652	CDS_20695	28.3321	1.80706	7.1717e-05	UP	YES	xylem development;	DNA binding;	nucleus;
ESW10160.1	CDS_37682	2.3096	CDS_10534	8.08006	1.80672	0.0339544	UP	YES	cell wall biogenesis; fucosylation;	galactoside 2-alpha-L-fucosyltransferase activity;	membrane;
AFK33907.1	CDS_24646	3.3326	CDS_21687	11.6463	1.80514	0.010885	UP	YES	#N/A	#N/A	#N/A
XP_004510591.1	CDS_7293	9.08926	CDS_23857	31.7571	1.80484	2.63707e-05	UP	YES	protein phosphorylation;	protein kinase activity; ATP binding;	integral component of membrane;
XP_003521013.1	CDS_6127	7.04769	CDS_1616	24.5386	1.79983	0.000224385	UP	YES	#N/A	#N/A	#N/A
XP_003552578.1	CDS_20241	5.92115	CDS_35754	20.6025	1.79887	0.000723845	UP	YES	#N/A	#N/A	#N/A
XP_003521129.1	CDS_10220	5.14235	CDS_13816	17.8867	1.79839	0.00163049	UP	YES	ATP catabolic process; DNA topological change;	DNA binding; ATP binding; DNA topoisomerase type II (ATP-hydrolyzing) activity;	chromosome;
XP_003519518.1	CDS_40148	2.39228	CDS_15540	8.3187	1.79797	0.031675	UP	YES	phosphorylation;	kinase activity;	#N/A
XP_003635553.1	CDS_19376	9.04906	CDS_17531	31.4082	1.7953	3.03783e-05	UP	YES	protein polymerization; GTP catabolic process; microtubule-based process;	GTPase activity; structural constituent of cytoskeleton; GTP binding;	microtubule;
CBI33717.3	CDS_16557	7.33854	CDS_1640	25.465	1.79495	0.000173068	UP	YES	rRNA catabolic process; RNA phosphodiester bond hydrolysis, endonucleolytic; RNA processing;	RNA binding; ribonuclease III activity;	#N/A
XP_002284087.2	CDS_39925	9.22254	CDS_20718	31.9733	1.79363	2.59444e-05	UP	YES	lipid metabolic process;	hydrolase activity, acting on ester bonds;	#N/A
XP_003527189.1	CDS_17105	2.01643	CDS_7695	6.98626	1.79272	0.0493326	UP	YES	potassium ion transmembrane transport;	voltage-gated potassium channel activity;	integral component of membrane;
XP_003531743.1	CDS_27909	8.56495	CDS_26655	29.674	1.79268	5.08273e-05	UP	YES	#N/A	#N/A	#N/A
XP_004498336.1	CDS_18024	4.17444	CDS_26352	14.4533	1.79175	0.00469326	UP	YES	#N/A	metal ion binding; nucleic acid binding;	#N/A
XP_003521919.1	CDS_36557	2.55341	CDS_14830	8.8406	1.79172	0.0269814	UP	YES	#N/A	#N/A	#N/A
ESW34039.1	CDS_17641	4.35675	CDS_13654	15.0763	1.79096	0.00389527	UP	YES	photosynthesis;	calcium ion binding;	photosystem II oxygen evolving complex; thylakoid lumen; extrinsic component of membrane; chloroplast stroma; chloroplast thylakoid;
AFK35693.1	CDS_12585	6.50824	CDS_25914	22.4948	1.78925	0.000425443	UP	YES	#N/A	metal ion binding; organic cyclic compound binding; heterocyclic compound binding;	#N/A
EOX97854.1	CDS_13258	17.5117	CDS_7634	60.525	1.78921	7.37238e-09	UP	YES	#N/A	#N/A	ribosome;
XP_002275802.1	CDS_24814	4.53399	CDS_7075	15.6662	1.7888	0.0032545	UP	YES	#N/A	#N/A	#N/A
ESW10286.1	CDS_22190	4.33827	CDS_36416	14.9871	1.78853	0.00401947	UP	YES	#N/A	#N/A	#N/A
ESW08867.1	CDS_15150	5.04333	CDS_865	17.4205	1.78833	0.00192365	UP	YES	nitrogen compound metabolic process;	hydrolase activity, acting on carbon-nitrogen (but not peptide) bonds;	#N/A
AFK41395.1	CDS_38332	4.11422	CDS_3979	14.1853	1.78571	0.00513293	UP	YES	#N/A	#N/A	#N/A
XP_003540114.1	CDS_1802	78.1246	CDS_34970	269.34	1.78558	0	UP	YES	#N/A	#N/A	chloroplast thylakoid membrane; chloroplast envelope; chloroplast stroma;
AGV54813.1	CDS_884	140.645	CDS_34872	484.277	1.78377	0	UP	YES	#N/A	#N/A	#N/A
AFK42453.1	CDS_4078	12.1278	CDS_35205	41.7522	1.78354	1.62254e-06	UP	YES	tyrosine catabolic process; cell death; homogentisate catabolic process;	fumarylacetoacetase activity;	cytosol;
NP_001238426.1	CDS_37144	2.53141	CDS_19464	8.70295	1.78156	0.0286421	UP	YES	cysteine biosynthetic process from serine;	cysteine synthase activity; transferase activity;	#N/A
XP_004491561.1	CDS_29392	2.13151	CDS_33681	7.32278	1.78051	0.044751	UP	YES	#N/A	#N/A	#N/A
XP_003546610.1	CDS_11782	4.82653	CDS_35647	16.5674	1.77929	0.00254494	UP	YES	transmembrane transport;	substrate-specific transmembrane transporter activity;	integral component of membrane;
XP_004303142.1	CDS_25869	4.31971	CDS_9351	14.8263	1.77916	0.00429426	UP	YES	#N/A	#N/A	#N/A
XP_003552493.1	CDS_765	38.5861	CDS_4272	132.345	1.77815	0	UP	YES	#N/A	#N/A	nucleus; cytoplasm;
XP_003529471.1	CDS_34357	3.08567	CDS_12092	10.573	1.77673	0.0160353	UP	YES	#N/A	calcium ion binding;	#N/A
XP_003517093.1	CDS_24006	4.60016	CDS_22449	15.6999	1.771	0.00335978	UP	YES	regulation of Rho GTPase activity; regulation of pollen tube growth;	Rho guanyl-nucleotide exchange factor activity;	#N/A
XP_003555357.1	CDS_8001	7.00311	CDS_4324	23.8927	1.7705	0.000297352	UP	YES	negative regulation of catalytic activity; proteolysis;	identical protein binding; serine-type endopeptidase activity;	extracellular region;
XP_004499172.1	CDS_5811	20.0826	CDS_35473	68.4434	1.76897	9.33549e-10	UP	YES	ubiquitin-dependent protein catabolic process;	threonine-type endopeptidase activity;	cytoplasm; proteasome core complex, alpha-subunit complex; nucleus;
XP_002333313.1	CDS_38916	3.16452	CDS_22005	10.7782	1.76806	0.0151065	UP	YES	#N/A	#N/A	#N/A
XP_003602158.1	CDS_20855	5.1033	CDS_1430	17.3737	1.7674	0.00205136	UP	YES	#N/A	#N/A	#N/A
XP_003534235.1	CDS_24832	4.38165	CDS_5546	14.9163	1.76735	0.00427536	UP	YES	#N/A	#N/A	#N/A
XP_003522730.1	CDS_12947	4.0898	CDS_10590	13.9184	1.76689	0.00579811	UP	YES	carbohydrate phosphorylation; xylulose metabolic process;	xylulokinase activity;	cytosol;
XP_003542431.1	CDS_7648	7.83055	CDS_31737	26.6107	1.76482	0.000137434	UP	YES	metabolic process;	metal ion binding; ATP binding; ligase activity;	#N/A
AFK34959.1	CDS_1845	45.553	CDS_34886	154.313	1.76024	0	UP	YES	metabolic process;	catalytic activity;	#N/A
XP_003524182.1	CDS_33094	2.96674	CDS_7381	10.0314	1.75757	0.0194901	UP	YES	negative regulation of catalytic activity; proteolysis;	identical protein binding; serine-type endopeptidase activity;	plant-type cell wall;
XP_003635124.1	CDS_15236	4.90914	CDS_15755	16.579	1.75582	0.00267041	UP	YES	asparaginyl-tRNA aminoacylation; ovule development;	asparagine-tRNA ligase activity; nucleic acid binding; ATP binding;	chloroplast stroma;
XP_004504391.1	CDS_24595	4.81907	CDS_24598	16.2728	1.75564	0.0029325	UP	YES	metabolic process;	carbon-nitrogen ligase activity, with glutamine as amido-N-donor; transferase activity;	#N/A
XP_003546653.1	CDS_18452	3.83169	CDS_3855	12.9226	1.75384	0.00804244	UP	YES	#N/A	#N/A	#N/A
XP_003530527.1	CDS_18586	4.03573	CDS_27296	13.6027	1.75299	0.00658432	UP	YES	peptidyl-tyrosine dephosphorylation;	protein tyrosine phosphatase activity; protein tyrosine/serine/threonine phosphatase activity;	#N/A
XP_003531490.1	CDS_462	231.649	CDS_4371	780.64	1.75272	0	UP	YES	ethylene biosynthetic process; embryo development;	#N/A	cytosol; plasma membrane;
ESW30443.1	CDS_19034	9.67982	CDS_11056	32.6099	1.75226	2.57e-05	UP	YES	regulation of secondary cell wall biogenesis; negative regulation of transcription, DNA-templated; xylem development;	sequence-specific DNA binding transcription factor activity; sequence-specific DNA binding;	nucleus;
XP_003541149.1	CDS_12318	8.16416	CDS_3994	27.5026	1.75219	0.000110985	UP	YES	anthocyanin-containing compound metabolic process; plant-type hypersensitive response; protein folding; defense response to bacterium; calcium ion homeostasis; defense response signaling pathway, resistance gene-independent;	calcium ion binding; unfolded protein binding;	endoplasmic reticulum membrane;
EMJ27299.1	CDS_7650	14.5157	CDS_5410	48.8185	1.74981	2.66005e-07	UP	YES	#N/A	#N/A	#N/A
P00289.2	CDS_255	396.864	CDS_10747	1334.49	1.74957	0	UP	YES	oxidation-reduction process;	copper ion binding; electron carrier activity;	chloroplast thylakoid membrane;
ACU23038.1	CDS_18381	2.71287	CDS_24190	9.10934	1.74753	0.0262269	UP	YES	vesicle docking; exocytosis;	#N/A	cytoplasm;
ESR62514.1	CDS_12125	8.07339	CDS_19032	27.0784	1.7459	0.000128068	UP	YES	#N/A	#N/A	#N/A
XP_003535606.1	CDS_18513	3.2268	CDS_93	10.8189	1.74538	0.0155329	UP	YES	protein ubiquitination; protein phosphorylation;	protein kinase activity; ATP binding; ubiquitin-protein ligase activity;	ubiquitin ligase complex;
XP_003526438.1	CDS_10095	7.98351	CDS_1921	26.765	1.74525	0.00014016	UP	YES	photosynthesis;	calcium ion binding;	photosystem II oxygen evolving complex; thylakoid lumen; extrinsic component of membrane; chloroplast thylakoid membrane;
ESW24849.1	CDS_14204	8.86307	CDS_911	29.7047	1.74481	6.0754e-05	UP	YES	#N/A	zinc ion binding;	#N/A
XP_002278119.1	CDS_5376	10.1673	CDS_10640	34.0742	1.74475	1.75615e-05	UP	YES	ATP catabolic process;	nucleic acid binding; ATP-dependent helicase activity; ATP binding;	#N/A
XP_003526789.1	CDS_28061	5.53238	CDS_10861	18.5278	1.74372	0.00154095	UP	YES	positive regulation of secondary growth; protein phosphorylation;	protein kinase activity; ATP binding;	plasma membrane; cell wall; integral component of membrane;
EOY17861.1	CDS_643	99.0193	CDS_34733	331.317	1.74243	0	UP	YES	ribosome biogenesis; translational elongation;	structural constituent of ribosome;	ribosome;
ESW31954.1	CDS_6659	13.4524	CDS_1602	44.9689	1.74106	8.23108e-07	UP	YES	chlorophyll biosynthetic process; methylation;	magnesium protoporphyrin IX methyltransferase activity;	#N/A
XP_002285908.1	CDS_12838	11.9717	CDS_21020	39.9747	1.73946	3.38842e-06	UP	YES	#N/A	#N/A	#N/A
XP_004496910.1	CDS_26166	2.72667	CDS_3350	9.09932	1.73862	0.0267326	UP	YES	#N/A	binding;	#N/A
XP_002332885.1	CDS_29632	2.33066	CDS_19997	7.77043	1.73725	0.0406152	UP	YES	#N/A	#N/A	integral component of membrane;
ESW10759.1	CDS_38567	3.58617	CDS_20364	11.9562	1.73724	0.0111077	UP	YES	protein metabolic process;	#N/A	chloroplast;
EMJ24888.1	CDS_11400	4.49807	CDS_22594	14.9796	1.73562	0.00449545	UP	YES	#N/A	calcium ion binding;	#N/A
NP_001237742.1	CDS_6863	23.7663	CDS_2538	79.0646	1.73411	6.79538e-11	UP	YES	#N/A	unfolded protein binding; heat shock protein binding;	#N/A
ESW05143.1	CDS_315	234.421	CDS_34675	779.773	1.73395	0	UP	YES	photosynthesis, light harvesting;	metal ion binding; structural molecule activity;	photosystem I; chloroplast thylakoid membrane;
XP_003537835.1	CDS_26457	2.96421	CDS_16997	9.85111	1.73264	0.0212521	UP	YES	UDP-glucose transport; GDP-fucose transport; UDP-galactose transmembrane transport; response to nematode;	UDP-glucose transmembrane transporter activity; UDP-galactose transmembrane transporter activity; GDP-fucose transmembrane transporter activity;	integral component of membrane; Golgi apparatus;
XP_003519612.1	CDS_12496	9.25463	CDS_7475	30.7283	1.73132	4.77099e-05	UP	YES	#N/A	#N/A	integral component of membrane;
EOX98794.1	CDS_23286	2.79442	CDS_22746	9.26117	1.72865	0.025642	UP	YES	metabolic process; metal ion transport;	metal ion binding; ATP binding; cation-transporting ATPase activity;	integral component of membrane;
ESW29633.1	CDS_10491	8.01299	CDS_21242	26.5541	1.72852	0.00015879	UP	YES	#N/A	#N/A	#N/A
ESW33931.1	CDS_5295	4.0341	CDS_25924	13.365	1.72814	0.00737618	UP	YES	protein phosphorylation;	ATP binding; protein serine/threonine kinase activity;	#N/A
XP_004503804.1	CDS_17106	4.73557	CDS_6841	15.6833	1.72762	0.00372343	UP	YES	SRP-dependent cotranslational protein targeting to membrane;	endoplasmic reticulum signal peptide binding; signal recognition particle binding; 7S RNA binding;	signal recognition particle, endoplasmic reticulum targeting;
XP_004496534.1	CDS_6341	9.10992	CDS_5959	30.1701	1.72761	5.6964e-05	UP	YES	drug transmembrane transport;	antiporter activity; drug transmembrane transporter activity;	integral component of membrane;
XP_002308492.1	CDS_32366	4.09396	CDS_18862	13.5491	1.72663	0.00698042	UP	YES	#N/A	#N/A	#N/A
ACJ85352.1	CDS_13007	9.3625	CDS_6041	30.9696	1.72589	4.56669e-05	UP	YES	metabolic process;	catalytic activity;	#N/A
EOX99589.1	CDS_11823	13.0254	CDS_35618	43.0752	1.72553	1.53232e-06	UP	YES	#N/A	#N/A	#N/A
AFK38585.1	CDS_15003	9.6832	CDS_759	31.9851	1.72384	3.44683e-05	UP	YES	#N/A	#N/A	#N/A
ESW12606.1	CDS_25656	3.66401	CDS_15952	12.0909	1.72243	0.0109034	UP	YES	#N/A	#N/A	#N/A
XP_004503686.1	CDS_25076	7.32677	CDS_36561	24.1629	1.72154	0.000323012	UP	YES	#N/A	zinc ion binding;	#N/A
XP_003545711.1	CDS_7934	8.15508	CDS_4799	26.8879	1.72118	0.00014851	UP	YES	#N/A	nucleic acid binding; zinc ion binding;	nucleus;
XP_003549399.1	CDS_16369	2.46468	CDS_24623	8.12026	1.72013	0.0369872	UP	YES	regulation of short-day photoperiodism, flowering; response to cold; positive regulation of histone H3-K9 dimethylation; circadian regulation of gene expression; vegetative to reproductive phase transition of meristem;	methylated histone residue binding; identical protein binding;	PcG protein complex; plasmodesma; chromatin silencing complex;
AFK39782.1	CDS_28606	5.50604	CDS_12929	18.1309	1.71936	0.00184971	UP	YES	metabolic process;	nucleoside-triphosphatase activity; ATP binding;	#N/A
EOY28536.1	CDS_275	321.696	CDS_1015	1059.13	1.71911	0	UP	YES	photosynthesis;	calcium ion binding;	photosystem II oxygen evolving complex; thylakoid lumen; extrinsic component of membrane; chloroplast stroma; chloroplast thylakoid; apoplast;
XP_004500604.1	CDS_29667	3.01327	CDS_14125	9.92035	1.71906	0.0212155	UP	YES	small GTPase mediated signal transduction; GTP catabolic process; tRNA modification;	GTPase activity; GTP binding;	intracellular;
XP_003535603.1	CDS_6848	9.44457	CDS_25419	31.08	1.71843	4.55947e-05	UP	YES	methylation; nucleobase-containing compound metabolic process;	nucleic acid binding; methyltransferase activity;	cytosol;
XP_002521962.1	CDS_2143	24.5782	CDS_34937	80.8617	1.71808	4.88182e-11	UP	YES	#N/A	#N/A	#N/A
ESW04173.1	CDS_17273	5.02837	CDS_36302	16.5365	1.71749	0.00294861	UP	YES	translation;	structural constituent of ribosome;	ribosome;
XP_003525778.1	CDS_4502	21.547	CDS_35084	70.7773	1.7158	7.85829e-10	UP	YES	chloroplast organization; proteolysis;	serine-type endopeptidase activity;	plastoglobule; chloroplast envelope; chloroplastic endopeptidase Clp complex; chloroplast thylakoid;
XP_002523686.1	CDS_26571	11.235	CDS_33868	36.89	1.71523	9.0554e-06	UP	YES	phosphorylation;	kinase activity;	#N/A
XP_003519321.1	CDS_8193	14.0523	CDS_36226	46.1296	1.71489	6.96062e-07	UP	YES	#N/A	#N/A	#N/A
EMJ27508.1	CDS_21240	3.96888	CDS_5735	13.0247	1.71445	0.00840538	UP	YES	DNA methylation;	DNA binding; methyltransferase activity;	#N/A
EOY20366.1	CDS_28868	2.31425	CDS_29988	7.57529	1.71076	0.0443024	UP	YES	oxidation-reduction process;	flavin adenine dinucleotide binding; N,N-dimethylaniline monooxygenase activity; NADP binding;	#N/A
XP_002278480.1	CDS_8576	5.30341	CDS_28570	17.3521	1.71012	0.00236268	UP	YES	heat acclimation;	#N/A	#N/A
XP_002517345.1	CDS_12541	6.03055	CDS_2902	19.7054	1.70823	0.00120022	UP	YES	protein folding; protein peptidyl-prolyl isomerization;	peptidyl-prolyl cis-trans isomerase activity;	#N/A
EOY23351.1	CDS_3551	38.4583	CDS_2626	125.632	1.70784	2.22045e-16	UP	YES	#N/A	#N/A	#N/A
XP_003538564.1	CDS_5622	14.5162	CDS_35478	47.3827	1.7067	5.20317e-07	UP	YES	fatty acid biosynthetic process; oxidation-reduction process;	3-oxoacyl-[acyl-carrier-protein] reductase (NADPH) activity; NAD binding;	#N/A
XP_003529076.1	CDS_11938	5.04108	CDS_6697	16.4547	1.7067	0.00310282	UP	YES	#N/A	#N/A	plasma membrane; endoplasmic reticulum;
XP_003529335.1	CDS_1079	66.5908	CDS_1081	217.281	1.70617	0	UP	YES	translation;	structural constituent of ribosome; RNA binding;	small ribosomal subunit;
XP_002280638.1	CDS_4772	28.5408	CDS_963	93.0751	1.70537	2.02038e-12	UP	YES	NADH dehydrogenase complex (plastoquinone) assembly; oxidation-reduction process;	oxidoreductase activity, acting on NAD(P)H, quinone or similar compound as acceptor;	plasma membrane; chloroplast thylakoid membrane;
XP_004138046.1	CDS_15048	6.95101	CDS_5802	22.6441	1.70384	0.000526045	UP	YES	#N/A	#N/A	#N/A
BAJ53237.1	CDS_13387	8.34794	CDS_4101	27.1902	1.7036	0.000145235	UP	YES	metabolic process;	peptide deformylase activity; iron ion binding;	#N/A
XP_003536396.1	CDS_12433	2.71512	CDS_8106	8.82922	1.70127	0.0305691	UP	YES	#N/A	#N/A	#N/A
ESR41104.1	CDS_13656	5.20902	CDS_36221	16.9318	1.70065	0.00273848	UP	YES	oxidation-reduction process;	zinc ion binding; oxidoreductase activity;	#N/A
XP_004509085.1	CDS_4223	6.50835	CDS_979	21.1528	1.70048	0.000814016	UP	YES	#N/A	#N/A	#N/A
NP_001241278.1	CDS_5374	16.0439	CDS_6693	52.1358	1.70025	1.45748e-07	UP	YES	mRNA splicing, via spliceosome;	snRNA binding; nucleotide binding;	U2 snRNP;
XP_003588596.1	CDS_28509	2.43425	CDS_14431	7.91017	1.70023	0.0404717	UP	YES	regulation of transcription, DNA-templated;	sequence-specific DNA binding; sequence-specific DNA binding transcription factor activity;	#N/A
NP_001235816.1	CDS_10262	16.7068	CDS_36133	54.2504	1.6992	8.2819e-08	UP	YES	#N/A	#N/A	#N/A
AFK49252.1	CDS_19929	7.49	CDS_17208	24.2988	1.69785	0.000334427	UP	YES	phosphate-containing compound metabolic process;	inorganic diphosphatase activity; magnesium ion binding;	cytoplasm;
ESW26555.1	CDS_16082	5.51763	CDS_951	17.8928	1.69726	0.00209315	UP	YES	#N/A	nucleic acid binding; nucleotide binding;	#N/A
XP_003555807.1	CDS_910	65.2595	CDS_16451	211.483	1.69628	0	UP	YES	protein folding;	unfolded protein binding; calcium ion binding;	endoplasmic reticulum;
XP_003630645.1	CDS_34014	9.19317	CDS_28220	29.786	1.696	7.1755e-05	UP	YES	auxin transport;	#N/A	#N/A
ESW20859.1	CDS_32163	2.95658	CDS_31808	9.5742	1.69522	0.024555	UP	YES	#N/A	#N/A	#N/A
XP_003552314.1	CDS_5891	12.1149	CDS_1123	39.1665	1.69284	5.38002e-06	UP	YES	#N/A	#N/A	mitochondrion; chloroplast inner membrane;
XP_003549913.1	CDS_28265	3.98082	CDS_29026	12.8685	1.6927	0.00912089	UP	YES	#N/A	structural molecule activity;	#N/A
XP_002274097.2	CDS_13393	6.12688	CDS_831	19.8	1.69227	0.00122517	UP	YES	#N/A	#N/A	#N/A
XP_004487438.1	CDS_21542	8.34319	CDS_28603	26.9567	1.69197	0.000160999	UP	YES	#N/A	#N/A	#N/A
XP_003524441.1	CDS_37533	3.36311	CDS_13415	10.8512	1.68999	0.0167155	UP	YES	#N/A	#N/A	#N/A
ESR56644.1	CDS_15184	7.76441	CDS_6657	25.0034	1.68718	0.000284012	UP	YES	oxidation-reduction process;	oxidoreductase activity;	#N/A
XP_004497715.1	CDS_23176	2.90885	CDS_16262	9.36589	1.68697	0.0263181	UP	YES	embryo development ending in seed dormancy;	#N/A	chloroplast;
XP_004498124.1	CDS_19137	8.7197	CDS_9237	28.0478	1.68554	0.00012184	UP	YES	oxidation-reduction process;	heme binding; oxidoreductase activity, acting on paired donors, with incorporation or reduction of molecular oxygen; monooxygenase activity; iron ion binding;	#N/A
ESW28189.1	CDS_28568	4.01826	CDS_9899	12.9226	1.68525	0.00913623	UP	YES	#N/A	#N/A	chloroplast stroma;
XP_004503382.1	CDS_21060	3.69702	CDS_14685	11.8865	1.68488	0.0123913	UP	YES	tRNA aminoacylation for protein translation;	nucleic acid binding; ATP binding; aminoacyl-tRNA ligase activity;	cytoplasm;
XP_002280707.1	CDS_284	431.701	CDS_34667	1387.69	1.68458	0	UP	YES	glycine decarboxylation via glycine cleavage system;	#N/A	chloroplast; thylakoid; nucleus; glycine cleavage complex;
XP_003529648.1	CDS_5650	4.80444	CDS_4017	15.4409	1.68432	0.00436108	UP	YES	regulation of translational fidelity; leucyl-tRNA aminoacylation; embryo development ending in seed dormancy;	aminoacyl-tRNA editing activity; leucine-tRNA ligase activity; ATP binding;	mitochondrion; chloroplast stroma;
XP_006358465.1	CDS_13767	6.25235	CDS_16125	20.0919	1.68414	0.00115	UP	YES	#N/A	#N/A	plastid;
ESW21068.1	CDS_1242	86.6213	CDS_17097	277.863	1.68158	0	UP	YES	translation;	structural constituent of ribosome;	ribosome;
XP_003545692.1	CDS_7947	7.02775	CDS_4245	22.5108	1.67949	0.000589134	UP	YES	cell division; trehalose biosynthetic process; plant-type cell wall biogenesis; sugar mediated signaling pathway; embryo development ending in seed dormancy;	alpha,alpha-trehalose-phosphate synthase (UDP-forming) activity;	#N/A
ESW15888.1	CDS_18453	4.98822	CDS_6785	15.959	1.67778	0.00382096	UP	YES	small GTPase mediated signal transduction;	GTP binding;	intracellular;
XP_004501076.1	CDS_14578	4.15788	CDS_4629	13.2971	1.67719	0.00828412	UP	YES	response to nematode; amino acid transmembrane transport; neutral amino acid transport; amino acid import;	neutral amino acid transmembrane transporter activity;	integral component of membrane;
AEQ61829.1	CDS_18842	5.23543	CDS_4950	16.7233	1.67548	0.00309432	UP	YES	defense response to fungus; proteolysis; response to salt stress;	cysteine-type peptidase activity;	vacuole; plasmodesma; chloroplast; cytosol; apoplast; endoplasmic reticulum;
NP_001236941.1	CDS_2789	43.317	CDS_15723	138.247	1.67424	0	UP	YES	translation;	structural constituent of ribosome;	ribosome;
ESW17853.1	CDS_5570	11.5232	CDS_2622	36.7651	1.6738	1.1473e-05	UP	YES	oxidation-reduction process;	oxidoreductase activity;	chloroplast envelope; chloroplast stroma;
ESW08459.1	CDS_40102	2.38133	CDS_5163	7.58875	1.67209	0.0462903	UP	YES	#N/A	#N/A	#N/A
AFK35181.1	CDS_41524	4.38165	CDS_33262	13.9564	1.67138	0.00689546	UP	YES	#N/A	#N/A	integral component of membrane; extracellular region; chloroplast;
XP_003533748.1	CDS_18264	8.7135	CDS_35926	27.7541	1.67138	0.000139566	UP	YES	#N/A	#N/A	plasma membrane;
XP_004508055.1	CDS_31641	2.95332	CDS_3543	9.39474	1.66952	0.0267636	UP	YES	regulation of ARF protein signal transduction; regulation of GTPase activity;	ARF guanyl-nucleotide exchange factor activity;	#N/A
ESW12040.1	CDS_23744	3.06838	CDS_29568	9.75381	1.66849	0.0241198	UP	YES	metabolic process;	N-acetyltransferase activity;	chloroplast;
ESW30601.1	CDS_15097	2.46323	CDS_35947	7.8202	1.66665	0.0433423	UP	YES	#N/A	#N/A	#N/A
XP_003518792.1	CDS_22947	3.76239	CDS_22255	11.9184	1.66347	0.0127031	UP	YES	#N/A	#N/A	#N/A
ESR62209.1	CDS_3944	15.415	CDS_1423	48.8313	1.66347	4.58491e-07	UP	YES	#N/A	#N/A	#N/A
XP_003546382.1	CDS_26006	3.71075	CDS_31724	11.7517	1.66309	0.0133888	UP	YES	cell wall biogenesis;	#N/A	vacuole;
ESW16997.1	CDS_16744	4.44515	CDS_1137	14.0689	1.66221	0.00683434	UP	YES	#N/A	#N/A	#N/A
XP_003548704.1	CDS_9851	2.36805	CDS_6236	7.48824	1.66093	0.0484877	UP	YES	#N/A	#N/A	#N/A
XP_004504564.1	CDS_4203	21.2997	CDS_35389	67.3284	1.66038	3.2886e-09	UP	YES	#N/A	#N/A	#N/A
XP_003543176.1	CDS_3232	19.4397	CDS_35107	61.4458	1.66031	1.58355e-08	UP	YES	methylation;	O-methyltransferase activity; protein dimerization activity;	#N/A
XP_004497159.1	CDS_19447	2.82547	CDS_15486	8.90707	1.65646	0.0316197	UP	YES	isoprenoid biosynthetic process;	diphosphomevalonate decarboxylase activity; ATP binding; protein homodimerization activity;	cytosol;
AFK40219.1	CDS_11517	4.18796	CDS_3649	13.2005	1.65627	0.008884	UP	YES	viral replication complex formation and maintenance;	protein self-association;	Golgi apparatus; plant-type vacuole membrane; plasmodesma; integral component of membrane;
XP_003523716.1	CDS_14876	4.48414	CDS_9936	14.1325	1.65612	0.00676247	UP	YES	#N/A	#N/A	membrane;
XP_004513980.1	CDS_19980	5.87505	CDS_14190	18.5077	1.65546	0.00195108	UP	YES	nucleobase transport;	nucleobase transmembrane transporter activity;	membrane;
XP_003531897.1	CDS_3701	12.6972	CDS_35200	39.9908	1.65516	5.27982e-06	UP	YES	pentose-phosphate shunt;	NADP binding; phosphogluconate dehydrogenase (decarboxylating) activity;	#N/A
NP_001241444.1	CDS_8137	14.9478	CDS_851	47.0058	1.6529	8.03685e-07	UP	YES	#N/A	#N/A	#N/A
ADG03095.1	CDS_849	29.7776	CDS_34803	93.6366	1.65285	3.30291e-12	UP	YES	oxylipin biosynthetic process; oxidation-reduction process;	linoleate 13S-lipoxygenase activity; iron ion binding;	#N/A
XP_003608632.1	CDS_28741	2.66409	CDS_4630	8.3747	1.65239	0.0372926	UP	YES	#N/A	#N/A	chloroplast;
XP_003538436.1	CDS_14246	3.71326	CDS_13642	11.672	1.65229	0.0139378	UP	YES	isoprenoid biosynthetic process;	hydroxymethylglutaryl-CoA synthase activity;	#N/A
ESW10051.1	CDS_14093	6.10127	CDS_4673	19.1679	1.65151	0.00163049	UP	YES	#N/A	#N/A	#N/A
XP_003608423.1	CDS_31649	2.8341	CDS_1330	8.90048	1.65099	0.031786	UP	YES	#N/A	#N/A	#N/A
XP_002283507.1	CDS_14287	7.41014	CDS_26775	23.2606	1.65032	0.000522949	UP	YES	#N/A	metal ion binding;	#N/A
XP_003540454.1	CDS_18629	3.71027	CDS_14415	11.6419	1.64974	0.0141527	UP	YES	#N/A	#N/A	#N/A
EOY34607.1	CDS_14720	5.26425	CDS_4471	16.5139	1.64938	0.00347426	UP	YES	metabolic process;	[acyl-carrier-protein] S-malonyltransferase activity;	#N/A
XP_003516917.1	CDS_7802	5.20108	CDS_7413	16.3087	1.64876	0.00368675	UP	YES	brassinosteroid mediated signaling pathway; transcription, DNA-templated;	DNA binding;	nucleus;
AAK07827.1	CDS_3426	11.3675	CDS_33658	35.6224	1.64787	1.79058e-05	UP	YES	proteolysis;	metal ion binding; metalloendopeptidase activity;	#N/A
XP_002311455.1	CDS_5461	6.61775	CDS_35224	20.7295	1.64727	0.00106846	UP	YES	carbohydrate metabolic process;	carbohydrate binding; hydrolase activity, hydrolyzing O-glycosyl compounds;	#N/A
XP_003519091.1	CDS_11061	2.98129	CDS_24529	9.33066	1.64604	0.0281804	UP	YES	carotenoid biosynthetic process;	isomerase activity;	#N/A
ESW04940.1	CDS_24874	5.19232	CDS_3592	16.2421	1.64529	0.00378955	UP	YES	microtubule-based process;	#N/A	microtubule associated complex;
XP_004501149.1	CDS_25654	8.22562	CDS_2404	25.7031	1.64375	0.000273308	UP	YES	#N/A	#N/A	#N/A
AAF40306.1	CDS_4047	8.10842	CDS_14168	25.3333	1.64354	0.000302314	UP	YES	ATP catabolic process;	RNA binding; ATP-dependent helicase activity; ATP binding;	nucleus;
NP_001238678.1	CDS_13712	15.6487	CDS_7691	48.8668	1.64281	5.20857e-07	UP	YES	#N/A	zinc ion binding; nucleic acid binding;	#N/A
XP_003543018.1	CDS_14413	7.11129	CDS_36120	22.2028	1.64256	0.000718798	UP	YES	#N/A	#N/A	#N/A
XP_004512324.1	CDS_17097	2.73232	CDS_34274	8.52713	1.64193	0.0359811	UP	YES	#N/A	#N/A	#N/A
XP_003540808.1	CDS_28839	3.38728	CDS_10314	10.5656	1.64118	0.0196694	UP	YES	#N/A	#N/A	#N/A
XP_002330701.1	CDS_5590	9.64514	CDS_1098	30.0632	1.64013	8.40917e-05	UP	YES	#N/A	#N/A	plasma membrane;
AFY26904.1	CDS_23582	3.83011	CDS_6617	11.9285	1.63896	0.0132382	UP	YES	#N/A	#N/A	#N/A
XP_003538479.1	CDS_7022	10.4401	CDS_7108	32.5148	1.63896	4.33219e-05	UP	YES	translational initiation;	translation initiation factor activity;	eukaryotic translation initiation factor 2 complex; nucleus; cytosol;
ESW25829.1	CDS_4217	22.5879	CDS_1687	70.3195	1.63838	1.82043e-09	UP	YES	regulation of transcription, DNA-templated;	DNA binding;	#N/A
ESW33186.1	CDS_14580	6.01647	CDS_7553	18.723	1.63782	0.00192679	UP	YES	#N/A	#N/A	#N/A
XP_002518942.1	CDS_2871	37.7699	CDS_1245	117.489	1.63721	7.77156e-15	UP	YES	translation;	structural constituent of ribosome;	ribosome;
ESW13228.1	CDS_20136	4.54173	CDS_3905	14.1128	1.63569	0.00710196	UP	YES	purine nucleotide biosynthetic process;	phosphoribosylaminoimidazolesuccinocarboxamide synthase activity; ATP binding;	#N/A
XP_003556156.1	CDS_902	62.6553	CDS_34811	194.602	1.63502	0	UP	YES	translation;	structural constituent of ribosome;	ribosome;
NP_001236646.1	CDS_1035	132.254	CDS_4303	410.445	1.63388	0	UP	YES	response to salt stress;	#N/A	#N/A
EEE98327.2	CDS_23152	6.53404	CDS_21211	20.2707	1.63335	0.00125947	UP	YES	#N/A	#N/A	chloroplast stroma;
XP_003522675.1	CDS_13290	9.0109	CDS_4322	27.9527	1.63324	0.000152994	UP	YES	proteolysis involved in cellular protein catabolic process;	threonine-type endopeptidase activity;	cytoplasm; proteasome core complex; nucleus;
XP_004487675.1	CDS_32743	3.87756	CDS_10274	12.021	1.63233	0.0130745	UP	YES	methylation;	methyltransferase activity;	#N/A
XP_003554399.1	CDS_1103	58.2666	CDS_34800	180.444	1.63081	0	UP	YES	glycolytic process;	triose-phosphate isomerase activity;	#N/A
XP_002299287.1	CDS_26033	2.49667	CDS_22369	7.73144	1.63074	0.0467323	UP	YES	deoxyribonucleoside triphosphate catabolic process; nucleotide metabolic process;	metal ion binding; nucleoside-triphosphate diphosphatase activity; nucleotide binding;	cytoplasm;
EOY04417.1	CDS_38035	4.0489	CDS_26800	12.5352	1.63038	0.0112652	UP	YES	protein phosphorylation;	ATP binding; protein serine/threonine kinase activity;	#N/A
XP_003524666.1	CDS_2071	91.992	CDS_29857	284.797	1.63035	0	UP	YES	translation;	structural constituent of ribosome;	ribosome;
XP_002307589.1	CDS_24568	4.56422	CDS_5433	14.1247	1.62978	0.00716154	UP	YES	#N/A	#N/A	#N/A
NP_001235287.1	CDS_35430	3.17957	CDS_36632	9.83445	1.62901	0.0249263	UP	YES	protein phosphorylation;	ATP binding; protein serine/threonine kinase activity;	plasmodesma;
ESW31476.1	CDS_7083	7.1875	CDS_1873	22.2225	1.62846	0.000748411	UP	YES	#N/A	#N/A	#N/A
XP_004511876.1	CDS_34646	3.01144	CDS_8474	9.30424	1.62743	0.0291963	UP	YES	proteolysis;	aspartic-type endopeptidase activity;	#N/A
XP_002511686.1	CDS_21988	2.43986	CDS_6708	7.53179	1.62619	0.0498351	UP	YES	metabolic process;	arginase activity; metal ion binding;	#N/A
XP_003527579.1	CDS_26828	2.56122	CDS_358	7.90228	1.62544	0.0445393	UP	YES	transport;	#N/A	membrane;
XP_002282270.1	CDS_1735	148.637	CDS_34909	458.294	1.62448	0	UP	YES	#N/A	#N/A	#N/A
XP_002281388.1	CDS_24191	3.35758	CDS_14485	10.3518	1.62438	0.0215594	UP	YES	#N/A	#N/A	#N/A
EOY18684.1	CDS_2058	33.8903	CDS_34877	104.479	1.62427	2.80109e-13	UP	YES	purine ribonucleoside salvage; AMP biosynthetic process; response to trehalose-6-phosphate; response to cadmium ion;	adenosine kinase activity; copper ion binding; phosphotransferase activity, alcohol group as acceptor;	cytosol; plasmodesma; chloroplast; plasma membrane; apoplast;
XP_004511753.1	CDS_8726	7.70582	CDS_31062	23.7473	1.62374	0.000499374	UP	YES	#N/A	zinc ion binding;	#N/A
CBI26721.3	CDS_27802	3.86349	CDS_6379	11.9044	1.62352	0.0137031	UP	YES	posttranslational protein targeting to membrane, translocation; protein N-linked glycosylation;	xylosyltransferase activity;	Golgi medial cisterna;
XP_002301767.1	CDS_4568	32.6015	CDS_1043	100.381	1.62247	8.32445e-13	UP	YES	#N/A	electron carrier activity; iron-sulfur cluster binding;	mitochondrion; chloroplast;
ABK95784.1	CDS_5317	12.8025	CDS_35330	39.4111	1.62217	7.34199e-06	UP	YES	#N/A	#N/A	mitochondrion;
ESW24787.1	CDS_12099	6.26803	CDS_8121	19.2933	1.62201	0.00171315	UP	YES	intra-Golgi vesicle-mediated transport;	#N/A	endosome; integral component of Golgi membrane; trans-Golgi network;
XP_004491421.1	CDS_5992	9.28142	CDS_17384	28.5307	1.6201	0.000137507	UP	YES	#N/A	#N/A	#N/A
EMJ06447.1	CDS_5031	11.6452	CDS_7104	35.7786	1.61937	1.97112e-05	UP	YES	protein phosphorylation;	ATP binding; protein serine/threonine kinase activity;	#N/A
ABQ95664.1	CDS_4633	7.44318	CDS_8690	22.8538	1.61844	0.000647571	UP	YES	transmembrane transport;	#N/A	integral component of membrane;
AFK34777.1	CDS_28576	3.05412	CDS_3719	9.3724	1.61766	0.0289262	UP	YES	photosystem II repair; proteolysis;	serine-type endopeptidase activity;	thylakoid lumen; chloroplast thylakoid;
XP_003523350.1	CDS_3853	29.6958	CDS_35073	91.1013	1.61721	9.95148e-12	UP	YES	#N/A	#N/A	#N/A
XP_002317431.1	CDS_16519	5.6875	CDS_24537	17.4314	1.61582	0.00291967	UP	YES	metabolic process;	catalytic activity; magnesium ion binding; thiamine pyrophosphate binding;	#N/A
NP_001237968.1	CDS_2003	21.3235	CDS_2504	65.3447	1.61563	8.2554e-09	UP	YES	glycolytic process; response to cadmium ion; phosphorylation;	pyruvate kinase activity; potassium ion binding; ATP binding; magnesium ion binding;	plasma membrane; cytosol;
XP_004496472.1	CDS_15777	4.64621	CDS_13652	14.238	1.61562	0.00715356	UP	YES	#N/A	#N/A	#N/A
XP_003527828.1	CDS_21633	2.8341	CDS_30668	8.67724	1.61435	0.0356243	UP	YES	regulation of circadian rhythm; circadian rhythm;	#N/A	#N/A
ESR47966.1	CDS_29035	4.09347	CDS_17812	12.5241	1.61331	0.0116787	UP	YES	single-organism process; regulation of cellular process;	DNA binding;	#N/A
NP_001238519.1	CDS_2863	56.8721	CDS_35239	173.85	1.61205	0	UP	YES	response to oxidative stress; actin filament depolymerization; defense response to bacterium; defense response signaling pathway, resistance gene-dependent; response to cadmium ion;	actin binding;	cytosol; mitochondrion; plasmodesma; actin cytoskeleton; chloroplast; nucleus; plasma membrane;
EOY30618.1	CDS_27787	5.70527	CDS_4846	17.3628	1.60563	0.0030589	UP	YES	arginyl-tRNA aminoacylation;	ATP binding; arginine-tRNA ligase activity;	cytoplasm;
XP_004514340.1	CDS_37900	2.81531	CDS_3086	8.56436	1.60505	0.0376669	UP	YES	#N/A	zinc ion binding;	#N/A
XP_004503461.1	CDS_16709	7.99306	CDS_9971	24.3021	1.60426	0.000457348	UP	YES	response to cold; metabolic process;	metal ion binding; lactoylglutathione lyase activity;	thylakoid lumen; stromule; chloroplast stroma;
XP_003539493.1	CDS_2671	16.2175	CDS_5432	49.3073	1.60425	5.99144e-07	UP	YES	sodium ion transport; ammonia assimilation cycle; malate transmembrane transport; oxaloacetate(2-) transmembrane transport; alpha-ketoglutarate transport; response to nematode;	malate transmembrane transporter activity; oxaloacetate transmembrane transporter activity; alpha-ketoglutarate transmembrane transporter activity;	mitochondrion; chloroplast envelope; chloroplast thylakoid; membrane;
XP_004491619.1	CDS_9363	9.18309	CDS_35360	27.9076	1.6036	0.000173068	UP	YES	#N/A	#N/A	vacuolar membrane; anchored component of plasma membrane;
ESR55302.1	CDS_34877	2.70127	CDS_24163	8.20814	1.60342	0.0416591	UP	YES	de novo' L-methionine biosynthetic process;	cystathionine beta-lyase activity; pyridoxal phosphate binding;	#N/A
ESW13353.1	CDS_12290	5.08143	CDS_35771	15.438	1.60318	0.00522462	UP	YES	#N/A	#N/A	#N/A
ESW18370.1	CDS_13343	4.65891	CDS_16877	14.1454	1.60227	0.00752572	UP	YES	protein dephosphorylation;	metal ion binding; phosphoprotein phosphatase activity;	cytoplasm; nucleus;
XP_003608266.1	CDS_18967	6.4436	CDS_23474	19.5359	1.60019	0.00169003	UP	YES	#N/A	structural molecule activity;	#N/A
NP_001236145.1	CDS_2371	50.5976	CDS_34932	153.339	1.59959	0	UP	YES	translation;	structural constituent of ribosome; rRNA binding;	ribosome; chloroplast thylakoid membrane;
NP_001239756.1	CDS_4043	37.6392	CDS_6573	114.002	1.59875	3.4861e-14	UP	YES	protein folding; protein peptidyl-prolyl isomerization;	peptidyl-prolyl cis-trans isomerase activity;	#N/A
XP_004500049.1	CDS_1717	49.2273	CDS_20219	149.074	1.5985	0	UP	YES	phosphatidylglycerol metabolic process; unsaturated fatty acid biosynthetic process; oxidation-reduction process; response to karrikin;	delta 3-trans-hexadecenoic acid phosphatidylglycerol desaturase activity;	integral component of membrane; chloroplast;
EOY09425.1	CDS_25615	3.31943	CDS_15748	10.0444	1.59738	0.0245833	UP	YES	small GTPase mediated signal transduction; protein transport;	GTP binding;	#N/A
XP_003590173.1	CDS_21709	3.572	CDS_24982	10.8086	1.59737	0.0196132	UP	YES	#N/A	calcium ion binding; zinc ion binding;	trans-Golgi network; plasmodesma; Golgi apparatus; endosome; plasma membrane;
AFK36372.1	CDS_18295	4.65682	CDS_6966	14.0837	1.59661	0.00778621	UP	YES	lysine biosynthetic process via diaminopimelate; oxidation-reduction process;	4-hydroxy-tetrahydrodipicolinate reductase; NADPH binding;	chloroplast;
CAN66162.1	CDS_17951	8.69886	CDS_16130	26.3012	1.59623	0.000275063	UP	YES	#N/A	#N/A	#N/A
AFK44570.1	CDS_17407	6.42238	CDS_4607	19.4094	1.59557	0.00177672	UP	YES	#N/A	#N/A	#N/A
XP_004487124.1	CDS_9402	7.62493	CDS_2351	23.0326	1.59488	0.000664859	UP	YES	#N/A	#N/A	#N/A
NP_001235059.1	CDS_2085	45.9167	CDS_34923	138.553	1.59335	0	UP	YES	translation;	structural constituent of ribosome;	large ribosomal subunit;
ESW21889.1	CDS_10972	7.37164	CDS_11042	22.2366	1.59288	0.000829069	UP	YES	#N/A	structural molecule activity;	#N/A
ERP65075.1	CDS_9169	2.89592	CDS_8834	8.73387	1.5926	0.0363843	UP	YES	#N/A	#N/A	plastid stroma; chloroplast;
ABI30654.1	CDS_20508	3.52449	CDS_20755	10.6274	1.59231	0.0207937	UP	YES	regulation of transcription, DNA-templated; transcription, DNA-templated;	#N/A	#N/A
XP_003552675.1	CDS_6597	24.1388	CDS_3335	72.7772	1.59213	1.49182e-09	UP	YES	photosynthesis;	calcium ion binding;	photosystem II oxygen evolving complex; extrinsic component of membrane;
EMJ22570.1	CDS_16379	5.19937	CDS_32536	15.6753	1.59208	0.00501506	UP	YES	#N/A	#N/A	#N/A
ESW09486.1	CDS_16392	4.32266	CDS_3532	13.0273	1.59155	0.0105179	UP	YES	oxidation-reduction process;	iron ion binding; oxidoreductase activity, acting on paired donors, with incorporation or reduction of molecular oxygen, 2-oxoglutarate as one donor, and incorporation of one atom each of oxygen into both donors;	#N/A
XP_003554474.1	CDS_6129	11.5971	CDS_35707	34.9478	1.59143	2.81179e-05	UP	YES	#N/A	nucleic acid binding; nucleotide binding;	thylakoid; chloroplast stroma;
XP_003538361.1	CDS_5007	16.9852	CDS_816	51.1759	1.59118	4.02356e-07	UP	YES	#N/A	#N/A	#N/A
EOY33737.1	CDS_25094	3.62056	CDS_5333	10.9075	1.59104	0.0192683	UP	YES	ammonium transmembrane transport; lateral root branching; lateral root formation;	ammonium transmembrane transporter activity;	integral component of membrane;
XP_004146760.1	CDS_31201	3.68566	CDS_15517	11.1025	1.59089	0.0183335	UP	YES	regulation of auxin polar transport; chloroplast avoidance movement; protein dephosphorylation; cellular protein localization;	phosphoprotein phosphatase activity;	plasma membrane; nucleus; cytosol;
XP_003549949.1	CDS_18932	6.04961	CDS_7221	18.1986	1.58892	0.00252278	UP	YES	#N/A	#N/A	chloroplast thylakoid membrane;
ESW10034.1	CDS_13490	5.47164	CDS_35925	16.4504	1.58807	0.00408869	UP	YES	#N/A	#N/A	#N/A
EOY30038.1	CDS_5451	25.0271	CDS_967	75.2201	1.58762	8.34403e-10	UP	YES	#N/A	#N/A	#N/A
XP_003601376.1	CDS_19482	3.57053	CDS_6328	10.7291	1.58731	0.0204273	UP	YES	peptidyl-tyrosine phosphorylation;	non-membrane spanning protein tyrosine kinase activity; ATP binding; protein serine/threonine kinase activity;	#N/A
AEC03330.1	CDS_19318	8.24095	CDS_30289	24.7453	1.58627	0.000430946	UP	YES	cell redox homeostasis; oxidation-reduction process;	electron carrier activity; protein disulfide oxidoreductase activity;	#N/A
XP_002510715.1	CDS_20396	3.87646	CDS_22515	11.6381	1.58604	0.0158179	UP	YES	#N/A	#N/A	#N/A
ESW06862.1	CDS_1642	106.519	CDS_35264	319.641	1.58535	0	UP	YES	translation;	structural constituent of ribosome;	ribosome;
XP_004148041.1	CDS_1979	73.6703	CDS_33991	220.776	1.58342	0	UP	YES	mitosis;	#N/A	spliceosomal complex;
XP_002512885.1	CDS_14546	14.2778	CDS_11156	42.7438	1.58194	3.8402e-06	UP	YES	#N/A	#N/A	#N/A
XP_002523404.1	CDS_384	83.4469	CDS_34704	249.7	1.58126	0	UP	YES	protein refolding; cell death; chaperone mediated protein folding requiring cofactor; response to cold; systemic acquired resistance;	ATP binding;	mitochondrion; nucleolus; chloroplast envelope; cytosolic ribosome; plasma membrane; stromule; apoplast;
ESW05864.1	CDS_22842	5.809	CDS_28750	17.3786	1.58095	0.00322605	UP	YES	GTP catabolic process;	GTPase activity; GTP binding;	#N/A
NP_001234460.1	CDS_19869	6.23101	CDS_636	18.612	1.5787	0.00231796	UP	YES	defense response to bacterium; chloroplast organization; response to ozone;	structural molecule activity;	chloroplast envelope; thylakoid lumen; plasma membrane; nucleus; chloroplast thylakoid membrane;
XP_003550328.1	CDS_22425	5.97695	CDS_24366	17.8454	1.57807	0.00285953	UP	YES	#N/A	#N/A	#N/A
XP_003529702.1	CDS_9742	7.09652	CDS_4709	21.1226	1.5736	0.00119569	UP	YES	#N/A	#N/A	chloroplast;
XP_004496886.1	CDS_38613	3.26015	CDS_22293	9.70358	1.57358	0.0280987	UP	YES	#N/A	#N/A	#N/A
XP_002266233.1	CDS_12452	9.03132	CDS_16375	26.8762	1.57332	0.000256091	UP	YES	#N/A	#N/A	#N/A
ESW22479.1	CDS_16140	7.18621	CDS_34364	21.3772	1.57277	0.0011169	UP	YES	#N/A	#N/A	integral component of membrane;
ESW10791.1	CDS_38522	2.78495	CDS_22667	8.26323	1.56906	0.0428325	UP	YES	cytoskeleton organization;	actin binding;	#N/A
EOY12251.1	CDS_28053	2.78657	CDS_2557	8.26496	1.56851	0.0431376	UP	YES	de novo' pyrimidine nucleobase biosynthetic process; cellular amino acid metabolic process;	amino acid binding; aspartate carbamoyltransferase activity;	#N/A
AFK35623.1	CDS_15398	8.82844	CDS_36203	26.1485	1.5665	0.000319409	UP	YES	#N/A	#N/A	#N/A
NP_001239655.1	CDS_25479	6.05758	CDS_11454	17.9248	1.56515	0.00290531	UP	YES	hyperosmotic salinity response; small GTPase mediated signal transduction; protein transport;	GTP binding;	vacuolar membrane;
XP_004508717.1	CDS_29382	3.23208	CDS_30771	9.55642	1.56401	0.0295892	UP	YES	#N/A	#N/A	#N/A
XP_003630428.1	CDS_10440	5.96439	CDS_15219	17.6334	1.56386	0.00313876	UP	YES	protein phosphorylation; abscisic acid-activated signaling pathway;	protein serine/threonine kinase activity; calcium ion binding; ATP binding;	#N/A
XP_004493733.1	CDS_19374	6.2595	CDS_4514	18.496	1.5631	0.0024899	UP	YES	#N/A	#N/A	#N/A
XP_004494235.1	CDS_31350	3.43798	CDS_12504	10.1534	1.56233	0.0251577	UP	YES	#N/A	#N/A	#N/A
NP_001242701.1	CDS_3275	41.8894	CDS_35010	123.41	1.55881	5.9952e-15	UP	YES	#N/A	#N/A	#N/A
EMJ24864.1	CDS_28853	4.53358	CDS_29328	13.3562	1.55879	0.0102208	UP	YES	photosystem II assembly;	#N/A	#N/A
ESW34678.1	CDS_15946	5.97848	CDS_2073	17.6093	1.55848	0.00321016	UP	YES	#N/A	#N/A	#N/A
XP_003547824.1	CDS_11925	4.86632	CDS_799	14.3327	1.55841	0.00786921	UP	YES	polyamine transport;	polyamine binding;	periplasmic space; chloroplast envelope;
ESR35300.1	CDS_20671	11.3193	CDS_4224	33.3101	1.55718	5.08273e-05	UP	YES	#N/A	#N/A	#N/A
EMJ11277.1	CDS_11926	12.047	CDS_4470	35.4271	1.55618	2.94809e-05	UP	YES	response to cold;	calcium ion binding;	cytosol; nucleus; plasma membrane;
XP_002284346.1	CDS_4172	11.1823	CDS_1767	32.8718	1.55563	5.72958e-05	UP	YES	oxidation-reduction process;	NAD binding; UDP-glucose 6-dehydrogenase activity;	#N/A
XP_004489722.1	CDS_15625	5.23364	CDS_21925	15.3778	1.55497	0.00591506	UP	YES	DNA catabolic process, endonucleolytic;	endodeoxyribonuclease activity, producing 5'-phosphomonoesters;	#N/A
XP_003531471.1	CDS_5371	8.15271	CDS_4231	23.9113	1.55234	0.000606148	UP	YES	mRNA transcription; response to light stimulus;	#N/A	integral component of plastid membrane; chloroplast thylakoid membrane;
ESW18397.1	CDS_13034	6.93896	CDS_27031	20.3511	1.55232	0.0015637	UP	YES	regulation of developmental growth; cell proliferation; production of miRNAs involved in gene silencing by miRNA;	#N/A	chloroplast; cytosol;
XP_003539643.1	CDS_11525	8.20722	CDS_21137	24.0668	1.55208	0.000583153	UP	YES	cellular metabolic process;	coenzyme binding; catalytic activity;	#N/A
XP_003609432.1	CDS_4985	3.69859	CDS_3708	10.845	1.55198	0.0210337	UP	YES	phosphorylation;	protein kinase activity;	#N/A
XP_004494349.1	CDS_3978	4.9084	CDS_35818	14.3728	1.55002	0.00791768	UP	YES	#N/A	#N/A	#N/A
EMJ16884.1	CDS_14801	7.6505	CDS_4434	22.3991	1.54982	0.000912103	UP	YES	#N/A	#N/A	#N/A
XP_004303270.1	CDS_5770	11.699	CDS_2602	34.2405	1.54932	4.14677e-05	UP	YES	#N/A	#N/A	#N/A
NP_001240153.1	CDS_3290	22.1818	CDS_29667	64.9074	1.54901	1.66121e-08	UP	YES	#N/A	heme binding; electron carrier activity; iron ion binding;	#N/A
ESW32377.1	CDS_1195	97.9753	CDS_1087	286.597	1.54853	0	UP	YES	translation;	structural constituent of ribosome;	ribosome;
XP_003556403.1	CDS_29385	3.48857	CDS_22324	10.2047	1.54853	0.0253473	UP	YES	metabolic process;	nucleoside-triphosphatase activity; ATP binding;	#N/A
AFK37685.1	CDS_27762	4.34687	CDS_3827	12.7141	1.54838	0.0125604	UP	YES	#N/A	#N/A	#N/A
XP_002510519.1	CDS_3955	47.969	CDS_1078	140.29	1.54824	1.11022e-16	UP	YES	#N/A	unfolded protein binding; heat shock protein binding;	#N/A
ABB00038.1	CDS_1851	19.8869	CDS_1353	58.1515	1.54799	9.29754e-08	UP	YES	RNA-dependent DNA replication;	RNA-directed DNA polymerase activity; DNA binding; RNA binding; ATP binding;	#N/A
XP_003521471.1	CDS_12973	4.78982	CDS_20296	13.9868	1.54602	0.00883936	UP	YES	response to anoxia; signal transduction;	#N/A	intracellular;
XP_003523639.1	CDS_29072	4.09701	CDS_5387	11.9559	1.54508	0.0155329	UP	YES	#N/A	#N/A	#N/A
XP_003555900.1	CDS_10008	6.21828	CDS_17437	18.1406	1.54464	0.00288628	UP	YES	#N/A	#N/A	#N/A
XP_003548187.1	CDS_2714	38.0486	CDS_1076	110.985	1.54445	1.69642e-13	UP	YES	translation;	structural constituent of ribosome; rRNA binding;	ribosome; chloroplast envelope; chloroplast stroma; membrane;
XP_003537121.1	CDS_7286	9.57156	CDS_1665	27.8943	1.54315	0.000221182	UP	YES	chlorophyll catabolic process;	chlorophyllase activity;	#N/A
XP_003532433.1	CDS_26465	3.04281	CDS_9586	8.86657	1.54297	0.0371614	UP	YES	#N/A	#N/A	#N/A
XP_003536733.1	CDS_8831	6.57514	CDS_6034	19.1594	1.54296	0.00221047	UP	YES	#N/A	#N/A	#N/A
XP_004487424.1	CDS_33419	2.76154	CDS_14352	8.03294	1.54045	0.0476298	UP	YES	#N/A	transferase activity, transferring glycosyl groups;	membrane;
NP_001241155.1	CDS_17076	3.69165	CDS_25782	10.7371	1.54027	0.021972	UP	YES	fatty acid biosynthetic process; oxidation-reduction process;	oxidoreductase activity; iron ion binding;	integral component of membrane;
XP_004492858.1	CDS_11387	9.45445	CDS_35951	27.4963	1.54017	0.000246841	UP	YES	#N/A	#N/A	#N/A
EMJ01780.1	CDS_8925	18.1603	CDS_1920	52.7842	1.53932	3.86218e-07	UP	YES	dephosphorylation;	phosphatase activity;	#N/A
XP_003527554.1	CDS_3999	23.819	CDS_35140	69.1982	1.53862	6.21877e-09	UP	YES	#N/A	#N/A	membrane;
XP_003547614.1	CDS_20484	8.12478	CDS_27473	23.5879	1.53765	0.000692228	UP	YES	fatty acid biosynthetic process;	hydro-lyase activity;	chloroplast envelope; cell wall; chloroplast thylakoid; membrane;
ADN52613.1	CDS_8192	13.6402	CDS_35416	39.5599	1.53617	1.1306e-05	UP	YES	#N/A	#N/A	#N/A
XP_003528609.1	CDS_29141	2.96814	CDS_13687	8.60182	1.53508	0.0407832	UP	YES	transport;	metal ion binding;	nuclear pore;
XP_003544375.1	CDS_5717	10.3893	CDS_1594	30.0931	1.53434	0.000129778	UP	YES	response to wounding; jasmonic acid metabolic process; methylation;	methyltransferase activity;	#N/A
XP_002510210.1	CDS_12958	9.29748	CDS_4438	26.922	1.53387	0.000295769	UP	YES	amine metabolic process;	copper ion binding; quinone binding;	#N/A
ESW16252.1	CDS_12331	4.32298	CDS_13249	12.5105	1.53305	0.0136103	UP	YES	#N/A	#N/A	#N/A
XP_003531018.1	CDS_25995	2.94186	CDS_21070	8.51296	1.53293	0.0418812	UP	YES	#N/A	binding;	#N/A
XP_003545844.1	CDS_12460	4.98581	CDS_23635	14.4276	1.53293	0.00808296	UP	YES	#N/A	#N/A	#N/A
XP_002520112.1	CDS_16350	7.63808	CDS_1561	22.087	1.53192	0.00104958	UP	YES	#N/A	#N/A	membrane; chloroplast thylakoid;
XP_002321135.1	CDS_3957	20.6271	CDS_10632	59.5798	1.53029	7.48482e-08	UP	YES	metabolic process; response to zinc ion;	hydrolase activity;	cytosol; chloroplast;
ACU16968.1	CDS_31489	4.59366	CDS_7871	13.256	1.52893	0.0111516	UP	YES	#N/A	#N/A	#N/A
XP_003543518.1	CDS_30315	3.80351	CDS_1480	10.966	1.52763	0.0210095	UP	YES	metabolic process;	hydrolase activity;	#N/A
XP_003522221.1	CDS_33568	3.68412	CDS_20167	10.6161	1.52686	0.0231929	UP	YES	carbohydrate metabolic process;	hydrolase activity, hydrolyzing O-glycosyl compounds;	#N/A
NP_001241214.1	CDS_24298	6.78781	CDS_1228	19.5414	1.52552	0.00209658	UP	YES	protein transport;	#N/A	integral component of membrane; Golgi apparatus; mitochondrion;
ESW18866.1	CDS_24856	3.12289	CDS_6955	8.98334	1.52437	0.0370307	UP	YES	proteolysis;	metal ion binding; metalloendopeptidase activity;	#N/A
XP_003531576.1	CDS_16838	4.63154	CDS_17879	13.3209	1.52412	0.0111015	UP	YES	#N/A	#N/A	integral component of membrane; Golgi apparatus;
XP_003551375.1	CDS_20073	4.14929	CDS_3617	11.924	1.52293	0.0163578	UP	YES	#N/A	RNA binding;	#N/A
XP_003543345.1	CDS_2140	72.4809	CDS_34896	208.231	1.52251	0	UP	YES	photosystem II assembly;	#N/A	#N/A
XP_003552110.1	CDS_10809	5.81364	CDS_19068	16.6848	1.52102	0.00452033	UP	YES	#N/A	nucleic acid binding;	#N/A
ESW07936.1	CDS_29323	3.76862	CDS_1440	10.8128	1.52063	0.0223286	UP	YES	#N/A	#N/A	#N/A
XP_003627850.1	CDS_16071	5.42414	CDS_33678	15.5621	1.52057	0.00609838	UP	YES	transcription, DNA-templated; amine metabolic process;	DNA-directed RNA polymerase activity; copper ion binding; DNA binding; quinone binding;	chloroplast;
EMJ08553.1	CDS_11481	8.79849	CDS_7100	25.2223	1.51937	0.000484863	UP	YES	metabolic process;	acid-amino acid ligase activity;	#N/A
XP_003623727.1	CDS_13083	6.29332	CDS_33672	18.0387	1.5192	0.00316122	UP	YES	#N/A	#N/A	#N/A
XP_004306736.1	CDS_8907	9.07505	CDS_805	25.9963	1.51833	0.000398119	UP	YES	metal ion transport;	metal ion binding;	#N/A
AFK36329.1	CDS_19765	6.06005	CDS_5526	17.3206	1.51508	0.00387603	UP	YES	#N/A	#N/A	#N/A
ESR60243.1	CDS_5490	18.0056	CDS_23861	51.4531	1.51481	6.46286e-07	UP	YES	#N/A	#N/A	#N/A
XP_003543008.1	CDS_1099	53.1774	CDS_34851	151.901	1.51425	0	UP	YES	photosynthesis; chlorophyll biosynthetic process; ATP catabolic process;	magnesium chelatase activity; ATPase activity; ATP binding;	cell wall; chloroplast stroma;
XP_003523036.1	CDS_32065	3.00615	CDS_26249	8.58342	1.51364	0.042304	UP	YES	regulation of cell size; regulation of cell growth;	#N/A	SCF ubiquitin ligase complex;
XP_004144578.1	CDS_9283	6.97657	CDS_13651	19.9129	1.51312	0.0019746	UP	YES	#N/A	#N/A	#N/A
AFK40527.1	CDS_30458	6.22881	CDS_12537	17.7685	1.51229	0.00346663	UP	YES	strigolactone biosynthetic process; secondary shoot formation;	#N/A	#N/A
ABK94226.1	CDS_1932	28.1412	CDS_1082	80.2516	1.51185	5.25547e-10	UP	YES	circadian rhythm; L-serine metabolic process; response to cadmium ion; tetrahydrofolate interconversion; methylation; glycine metabolic process;	pyridoxal phosphate binding; methyltransferase activity; glycine hydroxymethyltransferase activity;	plasmodesma; plasma membrane;
ACU24273.1	CDS_3550	28.3694	CDS_35075	80.8501	1.51091	4.58358e-10	UP	YES	protein import into chloroplast stroma;	protein transporter activity;	intracellular;
XP_002285056.1	CDS_5953	9.9269	CDS_36030	28.2891	1.51083	0.000227515	UP	YES	#N/A	#N/A	#N/A
XP_003516503.1	CDS_5530	11.338	CDS_35533	32.2906	1.50995	8.23308e-05	UP	YES	#N/A	#N/A	#N/A
XP_004507597.1	CDS_15356	4.1716	CDS_1844	11.8804	1.50991	0.0168974	UP	YES	transmembrane transport;	#N/A	#N/A
ESW12595.1	CDS_23579	7.21441	CDS_5736	20.5302	1.50879	0.00169187	UP	YES	response to oxidative stress;	#N/A	#N/A
EEE90387.2	CDS_24140	3.84355	CDS_3868	10.9345	1.50837	0.0219973	UP	YES	#N/A	#N/A	photosystem II;
XP_004498871.1	CDS_17209	4.95866	CDS_19555	14.0973	1.5074	0.00931715	UP	YES	metabolic process;	lyase activity;	#N/A
XP_003528803.1	CDS_2466	21.506	CDS_35009	61.1378	1.50733	6.15494e-08	UP	YES	transmembrane transport;	#N/A	integral component of membrane;
XP_003522818.1	CDS_14266	4.82826	CDS_25232	13.7235	1.50708	0.0103421	UP	YES	#N/A	#N/A	#N/A
XP_003550230.1	CDS_14825	4.95794	CDS_7410	14.0786	1.50569	0.00940635	UP	YES	#N/A	zinc ion binding;	#N/A
CBI32357.3	CDS_34619	3.7557	CDS_12944	10.6611	1.5052	0.0239258	UP	YES	#N/A	#N/A	cytosol;
XP_003525414.1	CDS_5607	17.2345	CDS_1212	48.899	1.50451	1.30421e-06	UP	YES	response to salt stress; response to abscisic acid; vegetative to reproductive phase transition of meristem;	#N/A	vacuolar membrane; mitochondrial respiratory chain complex I; chloroplast;
NP_001240125.1	CDS_3104	39.7355	CDS_35283	112.439	1.50064	2.32481e-13	UP	YES	#N/A	#N/A	#N/A
XP_003525520.1	CDS_28270	2.88266	CDS_36722	8.14683	1.49884	0.0484589	UP	YES	metabolic process;	hydrolase activity;	#N/A
XP_002279666.1	CDS_5586	14.6946	CDS_1792	41.5255	1.49872	8.49098e-06	UP	YES	#N/A	metal ion binding;	#N/A
XP_004491556.1	CDS_27987	3.54705	CDS_9857	10.0113	1.49693	0.0289935	UP	YES	glycolytic process;	phosphopyruvate hydratase activity; magnesium ion binding;	phosphopyruvate hydratase complex;
AEZ00891.1	CDS_672	183.443	CDS_15806	517.753	1.49693	0	UP	YES	#N/A	#N/A	cytoplasm;
ESW06944.1	CDS_8363	42.9682	CDS_8632	121.263	1.4968	2.90878e-14	UP	YES	tRNA thio-modification; tRNA wobble uridine modification; protein urmylation;	#N/A	cytosol;
NP_001240079.1	CDS_18795	7.79387	CDS_15535	21.991	1.4965	0.00120413	UP	YES	#N/A	#N/A	#N/A
XP_003554224.1	CDS_7733	5.55644	CDS_656	15.6681	1.4956	0.006305	UP	YES	microtubule-based movement; metabolic process;	microtubule binding; ATP binding; microtubule motor activity;	kinesin complex; microtubule;
XP_003541403.1	CDS_9021	6.63177	CDS_7323	18.6935	1.49507	0.00285015	UP	YES	#N/A	#N/A	#N/A
XP_003554076.1	CDS_13604	4.07385	CDS_26856	11.4808	1.49476	0.0193456	UP	YES	#N/A	#N/A	#N/A
ESW18761.1	CDS_3907	36.7448	CDS_16581	103.544	1.49463	2.20002e-12	UP	YES	#N/A	#N/A	#N/A
XP_003548617.1	CDS_23696	4.53587	CDS_21107	12.7696	1.49327	0.0137497	UP	YES	microtubule cytoskeleton organization;	#N/A	microtubule organizing center; spindle pole;
XP_003517022.1	CDS_9842	10.8329	CDS_6634	30.4565	1.49133	0.000141731	UP	YES	#N/A	structural molecule activity;	#N/A
ESW28062.1	CDS_12136	4.21312	CDS_2733	11.8381	1.49048	0.0176758	UP	YES	#N/A	RNA binding; GTP binding;	intracellular;
XP_003555576.1	CDS_3725	12.3493	CDS_24166	34.6953	1.49032	4.9166e-05	UP	YES	#N/A	#N/A	#N/A
ESW08487.1	CDS_15833	9.57737	CDS_6409	26.9043	1.49014	0.000352411	UP	YES	#N/A	#N/A	#N/A
XP_003530997.1	CDS_16839	7.15472	CDS_12218	20.0824	1.48896	0.0020181	UP	YES	#N/A	#N/A	#N/A
ESW33747.1	CDS_25189	4.26902	CDS_24634	11.9724	1.48773	0.0172182	UP	YES	#N/A	#N/A	#N/A
ERP61827.1	CDS_32994	6.3665	CDS_25446	17.8485	1.48723	0.00363242	UP	YES	regulation of translational initiation; formation of translation preinitiation complex;	translation initiation factor activity;	eukaryotic translation initiation factor 3 complex; eukaryotic 43S preinitiation complex; eukaryotic 48S preinitiation complex;
XP_004510331.1	CDS_18343	4.24059	CDS_22636	11.8852	1.48683	0.0175752	UP	YES	pentose-phosphate shunt;	NADP binding; glucose-6-phosphate dehydrogenase activity;	#N/A
ESW20191.1	CDS_5967	18.4795	CDS_35445	51.769	1.48616	7.32378e-07	UP	YES	#N/A	#N/A	nucleus;
XP_003543680.1	CDS_24953	4.79742	CDS_11952	13.4374	1.48592	0.0116393	UP	YES	protein phosphorylation;	ATP binding; protein serine/threonine kinase activity;	#N/A
ESW21655.1	CDS_10839	20.5777	CDS_1115	57.6039	1.48509	1.77027e-07	UP	YES	response to auxin; response to karrikin;	calcium ion binding;	#N/A
ESR52575.1	CDS_3746	35.6592	CDS_34963	99.8061	1.48486	6.23901e-12	UP	YES	nucleoside diphosphate phosphorylation; UTP biosynthetic process; GTP biosynthetic process; CTP biosynthetic process;	nucleoside diphosphate kinase activity; zinc ion binding; ATP binding;	mitochondrion; chloroplast;
EMJ19734.1	CDS_3532	42.7783	CDS_4225	119.724	1.48476	5.15143e-14	UP	YES	#N/A	#N/A	#N/A
AEM97871.1	CDS_15616	4.02193	CDS_11334	11.2482	1.48373	0.0210216	UP	YES	regulation of transcription, DNA-templated;	DNA binding;	#N/A
EOY07519.1	CDS_9614	7.24155	CDS_1627	20.2502	1.48356	0.00196601	UP	YES	#N/A	DNA binding; chromatin binding;	#N/A
XP_004503175.1	CDS_33122	4.11018	CDS_5302	11.4817	1.48206	0.0198391	UP	YES	#N/A	#N/A	#N/A
XP_003554223.1	CDS_9192	12.1489	CDS_10823	33.9217	1.48139	6.25116e-05	UP	YES	#N/A	#N/A	plant-type cell wall; chloroplast stroma;
XP_003552127.1	CDS_10291	10.3995	CDS_1225	29.0154	1.48031	0.000213998	UP	YES	#N/A	#N/A	#N/A
XP_003532006.1	CDS_9411	5.53121	CDS_36101	15.4156	1.47872	0.00698042	UP	YES	oxidation-reduction process; cell redox homeostasis; regulation of pollen tube growth; pollen tube growth; pollen tube guidance; response to cadmium ion;	protein-disulfide reductase activity;	cytosol;
ESW19358.1	CDS_30103	4.33601	CDS_11538	12.0611	1.47592	0.0172083	UP	YES	#N/A	#N/A	#N/A
EOY08233.1	CDS_3230	17.3747	CDS_19750	48.2424	1.47331	1.90257e-06	UP	YES	chloroplast fission; GTP catabolic process; protein polymerization;	protein self-association; GTP binding; identical protein binding; GTPase activity;	thylakoid membrane; plastid stroma; protein complex; chloroplast thylakoid;
XP_003516850.1	CDS_6992	10.2477	CDS_11845	28.4508	1.47316	0.000254865	UP	YES	#N/A	#N/A	#N/A
XP_002278832.1	CDS_1233	53.158	CDS_4316	147.57	1.47304	0	UP	YES	RNA modification; response to stress;	nucleic acid binding;	thylakoid; chloroplast part;
XP_004504243.1	CDS_14416	4.47559	CDS_30208	12.4228	1.47284	0.0157283	UP	YES	rRNA processing;	ribosome binding;	ribosome; chloroplast;
XP_002529479.1	CDS_23475	3.32423	CDS_27066	9.22546	1.4726	0.0371178	UP	YES	regulation of transcription, DNA-templated;	sequence-specific DNA binding; sequence-specific DNA binding transcription factor activity;	#N/A
ESW21401.1	CDS_15202	9.76843	CDS_23248	27.0636	1.47016	0.000365851	UP	YES	mitochondrial mRNA modification; cytidine to uridine editing;	cobalt ion binding;	chloroplast; mitochondrion;
NP_001238276.1	CDS_19255	7.67318	CDS_9151	21.2567	1.47002	0.00157906	UP	YES	#N/A	#N/A	#N/A
XP_003527211.1	CDS_1555	43.0756	CDS_15232	119.3	1.46965	7.31637e-14	UP	YES	response to salt stress; defense response to bacterium; response to cold; malate metabolic process; tricarboxylic acid cycle; cellular carbohydrate metabolic process; response to cadmium ion;	copper ion binding; L-malate dehydrogenase activity;	cell wall; chloroplast; membrane; apoplast;
XP_003556588.1	CDS_13705	6.53899	CDS_19417	18.1059	1.46932	0.00355537	UP	YES	#N/A	#N/A	#N/A
XP_003554220.1	CDS_16173	7.60703	CDS_36185	20.9913	1.46439	0.00173	UP	YES	response to stress; positive regulation of ATPase activity;	ATPase activator activity; chaperone binding;	#N/A
XP_003524278.1	CDS_13015	3.68954	CDS_27904	10.1692	1.4627	0.0292473	UP	YES	#N/A	#N/A	#N/A
XP_003523183.1	CDS_1351	26.7947	CDS_4283	73.8329	1.46232	4.25595e-09	UP	YES	protein folding;	calcium ion binding; unfolded protein binding;	endoplasmic reticulum membrane; integral component of membrane;
XP_003522646.1	CDS_17667	4.36968	CDS_16919	12.0328	1.46137	0.0177871	UP	YES	#N/A	copper ion binding;	cytosol;
EOY26861.1	CDS_6123	16.7845	CDS_1132	46.219	1.46135	3.37432e-06	UP	YES	transport;	transporter activity;	integral component of membrane;
XP_004503176.1	CDS_27333	4.56422	CDS_17990	12.5656	1.46104	0.0153487	UP	YES	methylation;	methyltransferase activity;	#N/A
XP_003553538.1	CDS_18278	3.49958	CDS_3641	9.63063	1.46045	0.034014	UP	YES	#N/A	#N/A	#N/A
XP_003544651.1	CDS_7536	38.0267	CDS_19753	104.523	1.45873	2.93288e-12	UP	YES	#N/A	nucleic acid binding; zinc ion binding; nucleotide binding;	nucleolus; cytosol;
XP_003604074.1	CDS_886	89.3039	CDS_7202	245.178	1.45703	0	UP	YES	translation;	structural constituent of ribosome;	ribosome; chloroplast envelope; chloroplast stroma; membrane;
XP_003608007.1	CDS_1318	48.4654	CDS_6524	132.823	1.45447	3.77476e-15	UP	YES	metabolic process;	hydrolase activity;	#N/A
NP_001235257.1	CDS_28992	6.6768	CDS_22270	18.2698	1.45223	0.0035848	UP	YES	protein phosphorylation;	ATP binding; protein serine/threonine kinase activity;	#N/A
XP_002278958.1	CDS_2161	16.634	CDS_4372	45.5002	1.45173	4.28485e-06	UP	YES	protein complex assembly; response to cadmium ion;	#N/A	chloroplast stromal thylakoid; chloroplast envelope; thylakoid lumen;
XP_003524727.1	CDS_10735	4.65233	CDS_6654	12.723	1.45141	0.0150808	UP	YES	#N/A	nucleic acid binding; nucleotide binding;	#N/A
XP_003538347.1	CDS_3278	32.0282	CDS_2667	87.5615	1.45095	1.83115e-10	UP	YES	#N/A	#N/A	#N/A
AFK33568.1	CDS_2265	34.9081	CDS_970	95.3828	1.45017	2.893e-11	UP	YES	proteolysis;	serine-type endopeptidase activity;	#N/A
XP_003537858.1	CDS_2309	19.1796	CDS_10804	52.39	1.44972	8.24819e-07	UP	YES	#N/A	#N/A	plasmodesma; membrane;
XP_003592083.1	CDS_11103	6.77657	CDS_7374	18.5092	1.44961	0.00339689	UP	YES	regulation of RNA splicing; mRNA processing; regulation of translation;	RNA binding; nucleotide binding;	cytoplasmic mRNA processing body; nucleus;
XP_003542622.1	CDS_10350	5.73668	CDS_35853	15.6628	1.44906	0.00706645	UP	YES	#N/A	#N/A	#N/A
ESW21339.1	CDS_21673	3.79363	CDS_6391	10.3492	1.44787	0.0284597	UP	YES	#N/A	#N/A	#N/A
XP_003527556.1	CDS_20956	5.17278	CDS_13671	14.1071	1.44741	0.0105475	UP	YES	#N/A	#N/A	#N/A
ESW20144.1	CDS_7032	4.6377	CDS_25444	12.6451	1.4471	0.0155064	UP	YES	regulation of translational initiation; formation of translation preinitiation complex;	translation initiation factor activity;	eukaryotic translation initiation factor 3 complex; eukaryotic 43S preinitiation complex; eukaryotic 48S preinitiation complex;
EOX96029.1	CDS_31629	3.8212	CDS_6264	10.4157	1.44666	0.0280173	UP	YES	folic acid-containing compound biosynthetic process; oxidation-reduction process;	methylenetetrahydrofolate dehydrogenase (NADP+) activity;	#N/A
XP_002886260.1	CDS_20455	4.40004	CDS_27056	11.9929	1.44659	0.0184807	UP	YES	#N/A	#N/A	nucleus; trans-Golgi network; Golgi apparatus; membrane;
ACU18529.1	CDS_2520	36.4649	CDS_10631	99.3378	1.44583	1.19711e-11	UP	YES	proteasome-mediated ubiquitin-dependent protein catabolic process; nucleotide-excision repair;	proteasome binding; polyubiquitin binding; damaged DNA binding;	nucleus;
ACU24072.1	CDS_2226	44.2008	CDS_34987	120.189	1.44317	9.19265e-14	UP	YES	translation;	structural constituent of ribosome;	chloroplast envelope; cytosolic ribosome; chloroplast stroma; membrane;
XP_003609267.1	CDS_21992	6.52031	CDS_866	17.7224	1.44256	0.00422848	UP	YES	phosphorylation;	kinase activity; zinc ion binding;	#N/A
XP_003542517.1	CDS_8718	6.93212	CDS_4750	18.8342	1.44199	0.00319259	UP	YES	#N/A	protein binding;	#N/A
ESW09685.1	CDS_6105	10.2925	CDS_1194	27.9555	1.44154	0.000326831	UP	YES	glutamine catabolic process; cellular response to phosphate starvation; carbamoyl phosphate biosynthetic process;	carbamoyl-phosphate synthase (glutamine-hydrolyzing) activity;	carbamoyl-phosphate synthase complex; chloroplast stroma;
EMJ09664.1	CDS_7464	6.71359	CDS_24804	18.2322	1.44133	0.00371933	UP	YES	#N/A	#N/A	#N/A
AEH04452.1	CDS_52	748.081	CDS_1020	2031.36	1.44118	0	UP	YES	glucose metabolic process; oxidation-reduction process;	NAD binding; glyceraldehyde-3-phosphate dehydrogenase (NADP+) (phosphorylating) activity; NADP binding;	#N/A
ADE88148.1	CDS_20940	3.07947	CDS_24175	8.35928	1.4407	0.0495388	UP	YES	metabolic process;	intramolecular transferase activity;	#N/A
XP_003523434.1	CDS_4171	9.1046	CDS_16212	24.7049	1.44013	0.000736817	UP	YES	oxidation-reduction process; response to oxidative stress;	heme binding; peroxidase activity;	#N/A
XP_003546651.1	CDS_18370	4.09206	CDS_14084	11.103	1.44005	0.0236516	UP	YES	oxidation-reduction process;	oxidoreductase activity;	#N/A
XP_002266203.2	CDS_14504	5.09494	CDS_827	13.8241	1.44005	0.0115609	UP	YES	protein retention in ER lumen; protein transport;	ER retention sequence binding;	integral component of membrane; endoplasmic reticulum;
XP_003552822.1	CDS_14848	3.39433	CDS_33853	9.20369	1.43909	0.0394125	UP	YES	anisotropic cell growth; cellulose biosynthetic process;	#N/A	cytoplasm; plasmodesma; plasma membrane;
XP_002517015.1	CDS_2804	57.5514	CDS_4370	155.926	1.43794	0	UP	YES	translation;	structural constituent of ribosome; RNA binding;	small ribosomal subunit;
ERP61291.1	CDS_7694	11.5985	CDS_6977	31.4196	1.43773	0.000142561	UP	YES	#N/A	nucleic acid binding; nucleotide binding;	membrane; cytosol; nuclear speck;
XP_003527192.1	CDS_3082	33.0762	CDS_35132	89.5928	1.43759	1.33952e-10	UP	YES	#N/A	#N/A	chloroplast thylakoid membrane; chloroplast envelope; chloroplast stroma; thylakoid lumen;
XP_003518384.1	CDS_13330	3.1238	CDS_88	8.45624	1.43671	0.0483149	UP	YES	#N/A	#N/A	#N/A
XP_003541853.1	CDS_14405	5.05913	CDS_13599	13.6898	1.43614	0.0120874	UP	YES	#N/A	#N/A	#N/A
XP_002282339.1	CDS_3411	24.2208	CDS_35265	65.4743	1.43468	4.11391e-08	UP	YES	oxidation-reduction process; extracellular polysaccharide biosynthetic process; UDP-rhamnose biosynthetic process; dTDP-rhamnose biosynthetic process;	dTDP-4-dehydrorhamnose 3,5-epimerase activity; dTDP-4-dehydrorhamnose reductase activity;	cytosol; plasmodesma; plasma membrane; apoplast;
AFK47108.1	CDS_6950	12.8118	CDS_4656	34.6113	1.43377	6.67082e-05	UP	YES	cell redox homeostasis; oxidation-reduction process;	electron carrier activity; protein disulfide oxidoreductase activity;	#N/A
XP_003526709.1	CDS_7543	10.3352	CDS_35922	27.904	1.4329	0.000345694	UP	YES	protein folding; embryonic pattern specification; leaf morphogenesis; response to heat; pollen development; specification of floral organ number; inflorescence meristem growth; stamen morphogenesis;	#N/A	cytosol;
XP_002273560.1	CDS_15864	5.94952	CDS_15970	16.0603	1.43265	0.00662104	UP	YES	#N/A	#N/A	#N/A
ESW34912.1	CDS_9631	5.37603	CDS_36148	14.506	1.43203	0.00987671	UP	YES	response to anoxia; signal transduction;	#N/A	intracellular;
XP_004495245.1	CDS_29605	3.76348	CDS_108	10.1453	1.43068	0.0308732	UP	YES	#N/A	#N/A	#N/A
XP_003533613.1	CDS_10706	6.74216	CDS_737	18.1506	1.42873	0.0039319	UP	YES	#N/A	#N/A	#N/A
ESW12915.1	CDS_20240	3.75463	CDS_8098	10.0989	1.42745	0.0314542	UP	YES	#N/A	zinc ion binding;	#N/A
AFW99147.1	CDS_31962	3.69759	CDS_6062	9.94043	1.42672	0.033015	UP	YES	dephosphorylation;	phosphoprotein phosphatase activity;	#N/A
XP_004487437.1	CDS_5883	13.1884	CDS_1651	35.4466	1.42638	5.65745e-05	UP	YES	biosynthetic process;	strictosidine synthase activity;	vacuolar membrane; endoplasmic reticulum;
XP_004509065.1	CDS_38188	3.34477	CDS_3225	8.98961	1.42635	0.0424543	UP	YES	#N/A	#N/A	#N/A
XP_003542187.1	CDS_5543	8.62278	CDS_4450	23.1325	1.4237	0.00115311	UP	YES	#N/A	nucleic acid binding; nucleotide binding;	#N/A
NP_001240915.1	CDS_19776	5.73453	CDS_16867	15.3813	1.42343	0.00803346	UP	YES	#N/A	#N/A	#N/A
XP_003556467.1	CDS_2978	23.2137	CDS_10737	62.2506	1.42311	9.76513e-08	UP	YES	cellular metabolic process;	coenzyme binding; catalytic activity;	#N/A
O49929.1	CDS_12527	11.9998	CDS_1111	32.1547	1.42202	0.000128477	UP	YES	transmembrane transport; regulation of ion transmembrane transport; ion transport;	voltage-gated cation channel activity; porin activity;	integral component of chloroplast outer membrane; etioplast membrane; pore complex;
XP_003600696.1	CDS_14608	5.31691	CDS_36376	14.2426	1.42155	0.0108483	UP	YES	#N/A	nucleic acid binding; nucleotide binding;	nucleolus;
XP_004496994.1	CDS_29265	3.73207	CDS_2119	9.99535	1.42128	0.0326507	UP	YES	#N/A	#N/A	#N/A
XP_003607080.1	CDS_5535	16.6616	CDS_984	44.5807	1.41989	6.57867e-06	UP	YES	response to cadmium ion; oxidation-reduction process;	oxidoreductase activity;	cytosol;
XP_004163832.1	CDS_7600	5.56237	CDS_975	14.8718	1.4188	0.0092599	UP	YES	#N/A	#N/A	#N/A
XP_003554576.1	CDS_3960	12.469	CDS_19711	33.2907	1.41678	9.99844e-05	UP	YES	prolyl-tRNA aminoacylation;	proline-tRNA ligase activity; ATP binding;	cytosol; plasmodesma; membrane;
XP_004290854.1	CDS_22686	3.98332	CDS_9867	10.6313	1.41628	0.0278876	UP	YES	#N/A	#N/A	#N/A
AFK44279.1	CDS_7378	21.2052	CDS_7296	56.5864	1.41604	3.95124e-07	UP	YES	hydrogen ion transmembrane transport;	cytochrome-c oxidase activity;	mitochondrial envelope;
AFK48510.1	CDS_17254	5.64781	CDS_6574	15.0608	1.41504	0.00892387	UP	YES	#N/A	#N/A	#N/A
ESW10643.1	CDS_6446	7.09717	CDS_1119	18.9161	1.4143	0.003382	UP	YES	cellular response to iron ion; cellular response to ethylene stimulus; L-methionine biosynthetic process from S-adenosylmethionine; cellular response to nitric oxide;	S-methyl-5-thioribose-1-phosphate isomerase activity;	plasmodesma; cytoplasm; nucleus;
ESW10671.1	CDS_238	652.419	CDS_34647	1738.88	1.41429	0	UP	YES	photosynthesis;	#N/A	photosystem II;
XP_004487935.1	CDS_27160	3.19706	CDS_11754	8.51579	1.4134	0.0493032	UP	YES	#N/A	#N/A	#N/A
EOX94672.1	CDS_12323	7.51311	CDS_3673	19.9954	1.41219	0.00259269	UP	YES	#N/A	#N/A	integral component of membrane;
XP_003550445.1	CDS_4949	8.42625	CDS_33078	22.4251	1.41215	0.00142822	UP	YES	#N/A	#N/A	#N/A
XP_004290806.1	CDS_6867	20.9417	CDS_35845	55.719	1.41179	5.00213e-07	UP	YES	#N/A	#N/A	#N/A
EOY34443.1	CDS_33875	3.34408	CDS_13702	8.87724	1.4085	0.0448838	UP	YES	#N/A	#N/A	#N/A
EMJ07057.1	CDS_8123	15.2829	CDS_4817	40.5219	1.40678	1.87129e-05	UP	YES	#N/A	nucleic acid binding; nucleotide binding;	#N/A
XP_002279266.1	CDS_3780	25.1339	CDS_35218	66.641	1.40678	4.05703e-08	UP	YES	proteolysis involved in cellular protein catabolic process;	threonine-type endopeptidase activity;	cytoplasm; proteasome core complex; nucleus;
EMJ09236.1	CDS_10295	5.24071	CDS_24995	13.8924	1.40646	0.0122384	UP	YES	#N/A	#N/A	#N/A
NP_001239887.1	CDS_20356	4.22227	CDS_11135	11.1907	1.4062	0.0245125	UP	YES	carbohydrate metabolic process;	carbohydrate binding; catalytic activity;	#N/A
ESW30387.1	CDS_32934	3.72852	CDS_10011	9.87251	1.40482	0.03484	UP	YES	#N/A	#N/A	#N/A
XP_003517255.1	CDS_7098	10.2539	CDS_4211	27.1474	1.40465	0.000462772	UP	YES	#N/A	#N/A	#N/A
XP_003610379.1	CDS_8305	15.1063	CDS_29493	39.9684	1.40371	2.17794e-05	UP	YES	ribosome biogenesis;	#N/A	cytosolic ribosome; chloroplast envelope; chloroplast stroma;
CAA05979.1	CDS_1053	58.2436	CDS_34802	153.941	1.40221	0	UP	YES	transmembrane transport;	transporter activity;	mitochondrial inner membrane; integral component of membrane;
XP_003531676.1	CDS_16532	10.5531	CDS_9739	27.8619	1.40063	0.000397055	UP	YES	#N/A	#N/A	#N/A
ESR39942.1	CDS_28391	5.25576	CDS_21430	13.8669	1.39967	0.0125038	UP	YES	#N/A	#N/A	integral component of membrane;
XP_004302799.1	CDS_24491	3.3074	CDS_25969	8.72497	1.39945	0.0477433	UP	YES	cellular metabolic process;	coenzyme binding; catalytic activity;	#N/A
EOY26073.1	CDS_27683	10.0515	CDS_744	26.4833	1.39767	0.000561038	UP	YES	#N/A	electron carrier activity; copper ion binding;	#N/A
XP_003555880.1	CDS_6086	14.8674	CDS_1881	39.1494	1.39684	2.75036e-05	UP	YES	vesicle-mediated transport;	#N/A	integral component of membrane;
XP_003534427.1	CDS_25353	4.95341	CDS_15335	13.0426	1.39673	0.0154888	UP	YES	#N/A	#N/A	#N/A
XP_003634163.1	CDS_2070	54.3576	CDS_4285	143.116	1.39663	1.11022e-15	UP	YES	#N/A	#N/A	cytosol;
XP_004513932.1	CDS_11435	5.15684	CDS_18131	13.5765	1.39656	0.0135412	UP	YES	translational elongation; GTP catabolic process;	translation elongation factor activity; GTPase activity; GTP binding;	intracellular;
XP_003529271.1	CDS_4447	13.1996	CDS_874	34.7415	1.39617	7.83788e-05	UP	YES	hydrogen ion transmembrane transport; potassium ion transport;	solute:hydrogen antiporter activity;	integral component of membrane;
EOY27581.1	CDS_22066	5.75888	CDS_19268	15.1554	1.39597	0.00908012	UP	YES	#N/A	#N/A	#N/A
XP_003518411.1	CDS_4991	14.8083	CDS_35358	38.9472	1.39511	2.90958e-05	UP	YES	oxidation-reduction process;	oxidoreductase activity;	cytosol;
XP_003528751.1	CDS_331	189.415	CDS_34707	498.052	1.39475	0	UP	YES	photosynthesis, light harvesting;	metal ion binding;	photosystem I; chloroplast thylakoid membrane;
AFK37248.1	CDS_908	129.224	CDS_34914	339.688	1.39433	0	UP	YES	translation;	structural constituent of ribosome; rRNA binding;	cytosolic large ribosomal subunit;
ESR60365.1	CDS_9719	11.6017	CDS_35776	30.4921	1.39411	0.00021756	UP	YES	translation;	structural constituent of ribosome;	ribosome;
XP_003556803.1	CDS_20505	4.88887	CDS_8322	12.8442	1.39355	0.0164605	UP	YES	#N/A	#N/A	#N/A
NP_001242693.1	CDS_29405	5.59877	CDS_15662	14.703	1.39293	0.0102842	UP	YES	#N/A	#N/A	#N/A
ESW17338.1	CDS_32300	3.79678	CDS_11057	9.96687	1.39236	0.0346163	UP	YES	#N/A	calcium ion binding; zinc ion binding;	trans-Golgi network; plasmodesma; Golgi apparatus; endosome; plasma membrane;
EOY05224.1	CDS_16972	5.86142	CDS_1424	15.371	1.39089	0.00871656	UP	YES	#N/A	#N/A	#N/A
XP_003522852.1	CDS_15993	6.24834	CDS_15904	16.3778	1.3902	0.00679641	UP	YES	translation;	structural constituent of ribosome;	ribosome;
XP_003526989.1	CDS_11520	7.03136	CDS_4760	18.4234	1.38966	0.00410449	UP	YES	#N/A	#N/A	#N/A
XP_002302121.1	CDS_17067	10.7299	CDS_20234	28.114	1.38965	0.000392198	UP	YES	#N/A	#N/A	viral nucleocapsid; ribonucleoprotein complex;
ESW33723.1	CDS_2840	14.6783	CDS_4022	38.3813	1.38672	3.49249e-05	UP	YES	#N/A	#N/A	#N/A
XP_003537614.1	CDS_30300	3.67364	CDS_7892	9.59548	1.38515	0.0384049	UP	YES	metabolic process;	nucleic acid binding; ATP binding; helicase activity;	#N/A
XP_003538227.1	CDS_676	165.076	CDS_34732	431.045	1.3847	0	UP	YES	translation;	structural constituent of ribosome;	ribosome;
ESW08654.1	CDS_27951	3.75141	CDS_25114	9.79466	1.38456	0.036706	UP	YES	#N/A	#N/A	#N/A
NP_001242884.1	CDS_28513	3.54995	CDS_22614	9.26117	1.3834	0.042279	UP	YES	cysteine biosynthetic process from serine; cysteine homeostasis;	pyridoxal phosphate binding; cysteine synthase activity; transferase activity;	#N/A
XP_004149984.1	CDS_16661	6.73107	CDS_3568	17.5564	1.38309	0.00515855	UP	YES	#N/A	#N/A	#N/A
XP_002533063.1	CDS_6684	17.9421	CDS_1192	46.7886	1.38281	5.00075e-06	UP	YES	#N/A	#N/A	#N/A
XP_003549222.1	CDS_2403	35.566	CDS_29610	92.7466	1.3828	1.30836e-10	UP	YES	nucleosome assembly;	#N/A	nucleus;
XP_003546884.1	CDS_1370	66.7471	CDS_34888	173.989	1.38222	0	UP	YES	ATP synthesis coupled proton transport;	zinc ion binding; proton-transporting ATP synthase activity, rotational mechanism; cobalt ion binding;	chloroplast; mitochondrial proton-transporting ATP synthase complex; plasma membrane;
ESW14504.1	CDS_21567	5.92547	CDS_16392	15.4459	1.38222	0.00874587	UP	YES	translation;	structural constituent of ribosome;	ribosome;
XP_003517392.1	CDS_3777	20.5711	CDS_28719	53.5558	1.38042	1.05998e-06	UP	YES	regulation of protein kinase activity;	protein kinase regulator activity;	protein kinase CK2 complex;
NP_001240101.1	CDS_16169	3.53878	CDS_5014	9.20918	1.37982	0.0430866	UP	YES	#N/A	binding;	#N/A
CAN64691.1	CDS_2182	68.6973	CDS_8542	178.762	1.37971	0	UP	YES	#N/A	#N/A	cell wall; vacuole;
XP_003615697.1	CDS_9629	5.37858	CDS_1510	13.995	1.37961	0.0126816	UP	YES	#N/A	#N/A	#N/A
XP_004489946.1	CDS_26600	3.81734	CDS_197	9.92687	1.37877	0.0357498	UP	YES	#N/A	#N/A	#N/A
AAK77663.2	CDS_13733	4.91695	CDS_19232	12.7798	1.37802	0.0172575	UP	YES	response to jasmonic acid; glutathione biosynthetic process;	glutathione synthase activity; ATP binding;	cytosol;
XP_003609558.1	CDS_8417	10.7607	CDS_35728	27.9525	1.37721	0.000429104	UP	YES	oxidation-reduction process;	L-ascorbic acid binding; iron ion binding; oxidoreductase activity, acting on paired donors, with incorporation or reduction of molecular oxygen, 2-oxoglutarate as one donor, and incorporation of one atom each of oxygen into both donors;	#N/A
XP_003528904.1	CDS_5846	12.3474	CDS_4083	32.0623	1.37667	0.000162892	UP	YES	oxidation-reduction process;	heme binding; oxidoreductase activity, acting on paired donors, with incorporation or reduction of molecular oxygen; monooxygenase activity; iron ion binding;	#N/A
ESR53410.1	CDS_1176	77.9507	CDS_7220	202.357	1.37627	0	UP	YES	#N/A	#N/A	#N/A
BAI58054.1	CDS_23780	4.34157	CDS_9156	11.2678	1.37592	0.025362	UP	YES	dephosphorylation;	metal ion binding; acid phosphatase activity;	#N/A
AFK39223.1	CDS_27675	3.47365	CDS_14921	9.00663	1.37453	0.0456084	UP	YES	RNA modification;	transferase activity; 4 iron, 4 sulfur cluster binding;	membrane; endoplasmic reticulum;
XP_003519599.1	CDS_26386	3.94438	CDS_22199	10.2194	1.37343	0.0333251	UP	YES	#N/A	#N/A	#N/A
XP_002523612.1	CDS_10645	8.3082	CDS_36000	21.5245	1.37337	0.00203023	UP	YES	nicotinate nucleotide salvage; NAD biosynthetic process;	nicotinate phosphoribosyltransferase activity; nicotinate-nucleotide diphosphorylase (carboxylating) activity;	#N/A
ESW17004.1	CDS_13883	7.48532	CDS_3622	19.3838	1.37272	0.00342123	UP	YES	#N/A	#N/A	#N/A
AHA84257.1	CDS_1151	68.159	CDS_34913	176.472	1.37247	0	UP	YES	pentose-phosphate shunt, non-oxidative branch;	ribose-5-phosphate isomerase activity;	#N/A
AAV36464.1	CDS_10590	5.2315	CDS_35896	13.5394	1.37187	0.0143954	UP	YES	metabolic process;	magnesium ion binding; terpene synthase activity;	#N/A
XP_003526811.1	CDS_33227	3.51094	CDS_7902	9.07851	1.3706	0.045124	UP	YES	carbohydrate metabolic process;	hydrolase activity, hydrolyzing O-glycosyl compounds;	#N/A
AFK33639.1	CDS_3421	22.5053	CDS_35249	58.1515	1.36955	4.04866e-07	UP	YES	vesicle-mediated transport; intracellular protein transport;	structural molecule activity;	clathrin coat of trans-Golgi network vesicle; cytosol; clathrin coat of coated pit;
XP_004493965.1	CDS_17572	4.72531	CDS_4742	12.2084	1.3694	0.0202873	UP	YES	#N/A	#N/A	#N/A
ESW09077.1	CDS_6995	6.93299	CDS_14754	17.9116	1.36935	0.00491623	UP	YES	#N/A	copper ion binding;	cytosol;
XP_003532403.1	CDS_4824	7.54869	CDS_26327	19.4713	1.36705	0.00339502	UP	YES	#N/A	#N/A	#N/A
XP_004144892.1	CDS_11338	6.46392	CDS_637	16.6247	1.36285	0.00685719	UP	YES	#N/A	#N/A	#N/A
XP_004497941.1	CDS_7287	9.15552	CDS_1121	23.5444	1.36267	0.00130037	UP	YES	#N/A	#N/A	chloroplast;
ESW20115.1	CDS_19545	5.17863	CDS_11678	13.3156	1.36248	0.0155329	UP	YES	#N/A	#N/A	#N/A
XP_003523370.1	CDS_20055	5.07807	CDS_14094	13.0445	1.36109	0.0167441	UP	YES	metabolic process;	phosphotransferase activity, alcohol group as acceptor;	#N/A
XP_002512353.1	CDS_29124	4.99333	CDS_26964	12.8121	1.35943	0.0177263	UP	YES	#N/A	#N/A	#N/A
XP_003546993.1	CDS_26774	4.42095	CDS_13428	11.3366	1.35856	0.0257162	UP	YES	regulation of cellular metabolic process;	#N/A	#N/A
XP_002510924.1	CDS_11303	8.80407	CDS_1563	22.5653	1.35786	0.00165458	UP	YES	#N/A	#N/A	#N/A
ESW26592.1	CDS_460	309.524	CDS_34117	793.246	1.35772	0	UP	YES	translation;	structural constituent of ribosome;	ribosome;
XP_003540609.1	CDS_23321	4.73052	CDS_18006	12.1149	1.35671	0.021301	UP	YES	#N/A	#N/A	Golgi apparatus;
BAN04645.1	CDS_2873	13.5793	CDS_10729	34.7642	1.35619	9.58876e-05	UP	YES	methionine biosynthetic process; methylation;	zinc ion binding; 5-methyltetrahydropteroyltriglutamate-homocysteine S-methyltransferase activity;	#N/A
CAC86996.1	CDS_4241	12.6028	CDS_15272	32.2606	1.35602	0.000171055	UP	YES	metabolic process;	ATP binding; lyase activity;	#N/A
XP_004507509.1	CDS_354	58.997	CDS_34691	151.001	1.35584	4.44089e-16	UP	YES	response to oxidative stress; seed development; response to jasmonic acid; spermidine biosynthetic process; arginine catabolic process; response to salt stress; response to cold; response to wounding; response to karrikin; response to abscisic acid;	arginine decarboxylase activity;	#N/A
XP_003528576.1	CDS_19107	7.44195	CDS_4825	19.0249	1.35413	0.00392974	UP	YES	#N/A	#N/A	#N/A
ACU19248.1	CDS_17171	9.57156	CDS_3496	24.465	1.3539	0.00107078	UP	YES	#N/A	#N/A	#N/A
XP_003547913.1	CDS_14386	4.56422	CDS_9698	11.663	1.35351	0.0239396	UP	YES	#N/A	#N/A	nucleus;
NP_001237923.1	CDS_5397	24.8523	CDS_28576	63.4626	1.35253	1.40278e-07	UP	YES	translation;	structural constituent of ribosome;	nucleolus; plasmodesma; plasma membrane; cell wall; cytosolic small ribosomal subunit; chloroplast;
XP_003519415.1	CDS_17935	5.94604	CDS_6608	15.1751	1.35171	0.0100557	UP	YES	vesicle-mediated transport;	#N/A	trans-Golgi network; endoplasmic reticulum; Golgi apparatus;
EOY06730.1	CDS_2564	14.3833	CDS_19809	36.706	1.35162	6.23797e-05	UP	YES	cellular carbohydrate metabolic process;	succinate-CoA ligase (ADP-forming) activity; ATP citrate synthase activity;	#N/A
XP_003531011.1	CDS_31094	4.2711	CDS_24177	10.8974	1.3513	0.0291455	UP	YES	#N/A	#N/A	#N/A
ESW27129.1	CDS_12812	6.70779	CDS_1772	17.0925	1.34945	0.00635776	UP	YES	#N/A	#N/A	#N/A
EMJ18282.1	CDS_25049	4.34337	CDS_5042	11.0467	1.34673	0.0282458	UP	YES	#N/A	RNA binding;	#N/A
XP_003556878.1	CDS_9688	6.08562	CDS_10807	15.4695	1.34595	0.0095124	UP	YES	#N/A	nucleic acid binding; nucleotide binding;	#N/A
NP_001236303.1	CDS_905	90.956	CDS_1072	230.933	1.34423	0	UP	YES	#N/A	iron ion binding;	#N/A
XP_004494240.1	CDS_455	148.916	CDS_10753	378.033	1.34401	0	UP	YES	oxidation-reduction process;	antioxidant activity; peroxiredoxin activity;	#N/A
XP_004505456.1	CDS_8829	6.93602	CDS_1309	17.5998	1.34338	0.00571513	UP	YES	#N/A	#N/A	#N/A
ESW29760.1	CDS_4607	21.1746	CDS_35385	53.6965	1.34249	1.37953e-06	UP	YES	#N/A	#N/A	#N/A
CAN72725.1	CDS_3792	21.8082	CDS_7204	55.3015	1.34245	9.66364e-07	UP	YES	#N/A	#N/A	#N/A
XP_003531050.1	CDS_25352	4.45289	CDS_11474	11.2887	1.34206	0.0268411	UP	YES	GTP catabolic process;	GTPase activity; GTP binding;	#N/A
NP_001236506.1	CDS_14878	7.99413	CDS_5338	20.2632	1.34185	0.0030272	UP	YES	#N/A	#N/A	#N/A
ESW15530.1	CDS_14226	5.1022	CDS_21644	12.9226	1.3407	0.0179502	UP	YES	#N/A	#N/A	#N/A
XP_003542544.1	CDS_28961	3.60764	CDS_8974	9.13091	1.3397	0.0468157	UP	YES	pyrimidine nucleotide biosynthetic process; nucleotide phosphorylation;	DNA binding; chromatin binding; UMP kinase activity;	cytoplasm;
ACZ06070.1	CDS_7272	7.70018	CDS_1144	19.4571	1.33733	0.00371729	UP	YES	lipid metabolic process; photoinhibition;	#N/A	chloroplast envelope;
XP_004486966.1	CDS_15706	3.52097	CDS_8283	8.89195	1.33653	0.0499541	UP	YES	#N/A	nucleic acid binding; nucleotide binding;	#N/A
XP_003543833.1	CDS_24802	3.73282	CDS_14757	9.42688	1.33652	0.0433937	UP	YES	#N/A	#N/A	endosome; trans-Golgi network; plasma membrane;
XP_002285325.1	CDS_186	529.177	CDS_34650	1336.23	1.33635	0	UP	YES	#N/A	#N/A	#N/A
XP_003518334.1	CDS_23297	4.75957	CDS_12933	12.0175	1.33623	0.022652	UP	YES	pseudouridine synthesis;	RNA binding; pseudouridine synthase activity;	#N/A
ESW24997.1	CDS_8075	7.84161	CDS_7539	19.7765	1.33457	0.00347044	UP	YES	metabolic process;	cycloartenol synthase activity;	#N/A
XP_004515833.1	CDS_14654	4.54945	CDS_23163	11.4718	1.33433	0.0261058	UP	YES	protein phosphorylation;	protein kinase activity; ATP binding;	chloroplast;
XP_003526016.1	CDS_14350	10.9879	CDS_19554	27.6997	1.33395	0.000546181	UP	YES	#N/A	protein homodimerization activity;	cytosol;
XP_004493964.1	CDS_29310	5.27421	CDS_590	13.2873	1.33302	0.0166111	UP	YES	secondary cell wall biogenesis;	#N/A	#N/A
AFK43943.1	CDS_6797	11.5583	CDS_35741	29.099	1.33204	0.000398332	UP	YES	GTP catabolic process; positive regulation of metalloenzyme activity;	nickel cation binding; metallochaperone activity; ATP binding; GTPase activity; protein homodimerization activity;	cytoplasm; membrane;
NP_001236350.1	CDS_9084	8.85181	CDS_7543	22.2446	1.32941	0.00197998	UP	YES	response to cold; maltose biosynthetic process; polysaccharide catabolic process;	beta-amylase activity;	chloroplast stroma;
XP_003522942.1	CDS_14620	5.07501	CDS_1177	12.7359	1.32742	0.0193346	UP	YES	oxidation-reduction process;	cysteamine dioxygenase activity;	#N/A
EMJ27646.1	CDS_21466	4.18174	CDS_6787	10.4927	1.32721	0.0337564	UP	YES	metabolic process;	transferase activity, transferring hexosyl groups;	#N/A
EOX95939.1	CDS_8188	6.60586	CDS_675	16.5707	1.32681	0.00765696	UP	YES	dephosphorylation; cutin biosynthetic process;	phosphatase activity; glycerol-3-phosphate 2-O-acyltransferase activity;	endoplasmic reticulum;
NP_001242441.1	CDS_10080	10.5796	CDS_6108	26.5329	1.32649	0.000738008	UP	YES	metabolic process;	N-acetyltransferase activity;	#N/A
XP_003517552.1	CDS_4570	6.96605	CDS_1803	17.4516	1.32495	0.00623534	UP	YES	metabolic process;	metal ion binding; catalytic activity;	#N/A
ESW09494.1	CDS_10012	11.2462	CDS_9590	28.1712	1.32478	0.000510203	UP	YES	chloroplast organization;	#N/A	#N/A
EMJ01689.1	CDS_3242	33.7115	CDS_35103	84.3873	1.32378	1.80277e-09	UP	YES	#N/A	#N/A	#N/A
XP_004160733.1	CDS_22435	4.48414	CDS_1457	11.2222	1.32345	0.0282622	UP	YES	#N/A	#N/A	#N/A
XP_003610706.1	CDS_156	519.412	CDS_34652	1299.61	1.32312	0	UP	YES	photosynthesis;	#N/A	chloroplast envelope; photosystem I reaction center; chloroplast thylakoid;
XP_003523078.1	CDS_27017	3.73596	CDS_33136	9.34744	1.32309	0.0454194	UP	YES	protein phosphorylation;	ATP binding; protein serine/threonine kinase activity;	#N/A
XP_003525398.1	CDS_19486	3.71746	CDS_3833	9.29517	1.32216	0.0460162	UP	YES	protein phosphorylation;	protein kinase activity; ATP binding;	plasmodesma; plasma membrane;
XP_003542528.1	CDS_18276	6.08562	CDS_3858	15.2109	1.32163	0.0107572	UP	YES	metabolic process;	acylphosphatase activity;	#N/A
EOY18100.1	CDS_34569	15.6173	CDS_32566	39.0272	1.32133	4.37579e-05	UP	YES	#N/A	#N/A	#N/A
XP_004508674.1	CDS_1803	67.7938	CDS_35232	169.372	1.32097	0	UP	YES	#N/A	#N/A	#N/A
XP_002285546.1	CDS_31956	4.77304	CDS_9	11.909	1.31908	0.0240226	UP	YES	#N/A	#N/A	#N/A
XP_004509536.1	CDS_18552	5.47706	CDS_11992	13.6652	1.31904	0.0156658	UP	YES	#N/A	#N/A	#N/A
XP_003550417.1	CDS_33088	5.08419	CDS_17958	12.6844	1.31896	0.0199074	UP	YES	#N/A	#N/A	#N/A
EOY02778.1	CDS_712	156.569	CDS_34763	390.451	1.31834	0	UP	YES	translation;	structural constituent of ribosome;	ribosome;
ESW34952.1	CDS_6083	10.4997	CDS_8277	26.1224	1.31495	0.000849884	UP	YES	proteolysis;	aspartic-type endopeptidase activity;	cell wall;
XP_003549535.1	CDS_6572	21.9327	CDS_4427	54.5523	1.31455	1.42918e-06	UP	YES	#N/A	RNA binding;	#N/A
AEM42975.1	CDS_11678	9.21764	CDS_4520	22.8986	1.31279	0.00180105	UP	YES	isoprenoid biosynthetic process;	2-C-methyl-D-erythritol 4-phosphate cytidylyltransferase activity;	#N/A
EMJ09223.1	CDS_9454	8.21954	CDS_11943	20.4188	1.31277	0.00320136	UP	YES	#N/A	#N/A	cell part;
AGV54576.1	CDS_328	252.057	CDS_34699	625.953	1.31231	0	UP	YES	#N/A	#N/A	#N/A
XP_003536568.1	CDS_6066	6.824	CDS_23810	16.9435	1.31204	0.00726198	UP	YES	#N/A	#N/A	#N/A
XP_003554915.1	CDS_6114	32.8624	CDS_21279	81.5844	1.31186	3.86215e-09	UP	YES	#N/A	#N/A	chloroplast; membrane;
XP_003538584.1	CDS_7135	8.0535	CDS_31434	19.9756	1.31055	0.0035632	UP	YES	protein folding;	ATP binding; unfolded protein binding;	plasmodesma; plasma membrane; cytosol;
ESW29544.1	CDS_8200	11.5307	CDS_7137	28.5881	1.30994	0.00049246	UP	YES	#N/A	nucleic acid binding;	#N/A
XP_003527860.1	CDS_32653	3.84355	CDS_19523	9.52188	1.30881	0.0443549	UP	YES	#N/A	#N/A	membrane;
XP_004490779.1	CDS_31064	4.15322	CDS_5635	10.2891	1.30881	0.0365555	UP	YES	autophagy;	#N/A	cytoplasm;
XP_003623667.1	CDS_13247	8.9181	CDS_9897	22.0934	1.30881	0.00220445	UP	YES	#N/A	#N/A	#N/A
XP_003529021.1	CDS_10208	5.60552	CDS_10444	13.8594	1.30594	0.0154361	UP	YES	primary root development; defense response to bacterium; interspecies interaction between organisms; arginine metabolic process;	copper ion binding; transaminase activity; pyridoxal phosphate binding;	chloroplast stroma;
XP_003517076.1	CDS_10064	13.4378	CDS_35939	33.1919	1.30454	0.000178773	UP	YES	#N/A	#N/A	#N/A
ACJ24167.1	CDS_1164	64.4294	CDS_4252	159.062	1.3038	2.22045e-16	UP	YES	#N/A	#N/A	#N/A
AFK47416.1	CDS_2845	23.236	CDS_1054	57.3466	1.30334	8.4783e-07	UP	YES	transport;	#N/A	integral component of membrane;
XP_004495643.1	CDS_24083	5.52731	CDS_12266	13.6339	1.30255	0.0164324	UP	YES	#N/A	#N/A	#N/A
XP_003544474.1	CDS_11562	7.06717	CDS_30058	17.432	1.30253	0.00666167	UP	YES	#N/A	DNA binding;	#N/A
XP_004289853.1	CDS_4095	15.384	CDS_35280	37.9149	1.30134	6.30088e-05	UP	YES	regulation of transcription, DNA-templated;	DNA binding; zinc ion binding;	#N/A
XP_004304422.1	CDS_14135	3.80143	CDS_1377	9.36885	1.30133	0.0466491	UP	YES	#N/A	zinc ion binding;	#N/A
ESR53314.1	CDS_7320	14.8568	CDS_7361	36.5703	1.29955	8.60725e-05	UP	YES	nucleotide phosphorylation; response to cadmium ion;	copper ion binding; adenylate kinase activity; ATP binding;	mitochondrion; vacuolar membrane;
ESW08608.1	CDS_5356	10.8133	CDS_769	26.5927	1.29822	0.000815333	UP	YES	#N/A	#N/A	#N/A
NP_001241025.1	CDS_15865	5.43416	CDS_23556	13.3612	1.29792	0.0176355	UP	YES	#N/A	#N/A	membrane;
XP_003554139.1	CDS_18325	6.60725	CDS_25549	16.2455	1.29792	0.00888897	UP	YES	biosynthetic process;	strictosidine synthase activity;	vacuole; endoplasmic reticulum;
NP_001236323.1	CDS_15424	11.9278	CDS_22736	29.3208	1.2976	0.000441696	UP	YES	#N/A	#N/A	#N/A
XP_002282578.1	CDS_11369	5.6286	CDS_11574	13.8357	1.29755	0.0157641	UP	YES	#N/A	#N/A	intracellular;
XP_003530687.1	CDS_13029	4.38165	CDS_27947	10.7688	1.29731	0.0331697	UP	YES	#N/A	protein binding;	#N/A
ESW13753.1	CDS_7949	5.4474	CDS_1300	13.3841	1.29688	0.0176758	UP	YES	#N/A	metal ion binding;	#N/A
ESW03695.1	CDS_4675	7.77296	CDS_7029	19.0905	1.29632	0.00458567	UP	YES	negative regulation of catalytic activity; proteolysis;	identical protein binding; serine-type endopeptidase activity;	extracellular region; membrane;
ESW07008.1	CDS_7328	6.38839	CDS_823	15.6871	1.29605	0.0101922	UP	YES	malate metabolic process; oxidation-reduction process;	NAD binding; metal ion binding; malate dehydrogenase (decarboxylating) (NAD+) activity;	#N/A
XP_003617179.1	CDS_18025	6.14171	CDS_3872	15.0763	1.29557	0.0117646	UP	YES	response to water deprivation; protein ubiquitination; negative regulation of proline biosynthetic process;	zinc ion binding; ubiquitin-protein ligase activity;	cell wall;
XP_002332745.1	CDS_579	96.6184	CDS_34754	237.121	1.29525	0	UP	YES	response to salt stress; malate metabolic process; tricarboxylic acid cycle; cellular carbohydrate metabolic process; response to zinc ion; response to cadmium ion;	L-malate dehydrogenase activity;	cytosol; plasmodesma; vacuolar membrane; chloroplast stroma; nucleus; plasma membrane; apoplast;
XP_003541840.1	CDS_36806	4.1442	CDS_31531	10.1705	1.29523	0.0385407	UP	YES	regulation of transcription, DNA-templated; transcription, DNA-templated;	#N/A	#N/A
XP_003522734.1	CDS_16737	5.00029	CDS_10162	12.2668	1.29467	0.0231262	UP	YES	#N/A	#N/A	#N/A
ESW23743.1	CDS_5737	9.34752	CDS_4002	22.9253	1.29428	0.00190904	UP	YES	metabolic process;	zinc ion binding; protein-cysteine S-palmitoyltransferase activity;	integral component of membrane;
XP_004496033.1	CDS_7341	6.40826	CDS_3620	15.7132	1.29397	0.0102151	UP	YES	#N/A	#N/A	#N/A
XP_003605958.1	CDS_5741	19.2482	CDS_36124	47.1878	1.29369	8.49987e-06	UP	YES	intracellular protein transport;	#N/A	plasmodesma; vacuolar membrane; integral component of membrane; endoplasmic reticulum;
ESW10869.1	CDS_32357	4.15979	CDS_31725	10.1814	1.29135	0.0388138	UP	YES	#N/A	#N/A	#N/A
EOX92115.1	CDS_5585	7.97537	CDS_1209	19.5199	1.29132	0.00423081	UP	YES	L-asparagine biosynthetic process;	asparagine synthase (glutamine-hydrolyzing) activity; ATP binding;	#N/A
XP_003547781.1	CDS_8122	9.31626	CDS_26341	22.8007	1.29126	0.0019908	UP	YES	#N/A	#N/A	#N/A
EMJ24895.1	CDS_19757	4.56422	CDS_11294	11.1651	1.29056	0.030374	UP	YES	metabolic process;	hydrolase activity;	#N/A
AEN70816.1	CDS_3963	8.1567	CDS_958	19.9466	1.29009	0.00383993	UP	YES	carbohydrate metabolic process;	hydrolase activity, hydrolyzing O-glycosyl compounds;	#N/A
BAF43703.1	CDS_11875	9.44321	CDS_1664	23.0824	1.28944	0.00187403	UP	YES	chlorophyll catabolic process;	chlorophyllase activity;	#N/A
XP_004503631.1	CDS_15324	5.58723	CDS_21535	13.6467	1.28834	0.0168493	UP	YES	#N/A	#N/A	#N/A
XP_004503192.1	CDS_9922	5.88003	CDS_945	14.3487	1.28702	0.0142978	UP	YES	proteolysis;	aspartic-type endopeptidase activity;	#N/A
XP_003544958.1	CDS_973	58.1359	CDS_10732	141.85	1.28687	1.35447e-14	UP	YES	carotenoid biosynthetic process;	transferase activity, transferring alkyl or aryl (other than methyl) groups;	plastoglobule;
XP_003549668.1	CDS_12341	9.12843	CDS_882	22.2724	1.28682	0.00228031	UP	YES	response to abscisic acid; hyperosmotic salinity response;	#N/A	#N/A
XP_002325451.1	CDS_20768	7.03338	CDS_3674	17.1595	1.28671	0.00738029	UP	YES	#N/A	#N/A	#N/A
XP_003546206.1	CDS_3445	14.72	CDS_19102	35.9098	1.2866	0.00010683	UP	YES	protein phosphorylation;	ATP binding; protein serine/threonine kinase activity;	#N/A
XP_003535115.1	CDS_25471	6.41081	CDS_23631	15.6392	1.28659	0.0105535	UP	YES	pectin biosynthetic process; plant-type cell wall modification; cellulose biosynthetic process;	#N/A	endosome; Golgi apparatus; trans-Golgi network;
EMJ23858.1	CDS_3073	15.757	CDS_1902	38.3923	1.28483	6.25116e-05	UP	YES	sulfate assimilation;	sulfate adenylyltransferase (ATP) activity;	#N/A
XP_004144176.1	CDS_21794	8.99865	CDS_14347	21.9255	1.28483	0.00247768	UP	YES	#N/A	#N/A	plasmodesma; plasma membrane;
ESW22622.1	CDS_23776	3.89953	CDS_22903	9.49327	1.28361	0.0466768	UP	YES	#N/A	#N/A	#N/A
XP_002284738.1	CDS_3447	45.9147	CDS_1796	111.77	1.28351	8.57381e-12	UP	YES	defense response to bacterium; regulation of gene expression; regulation of flower development; response to temperature stimulus; regulation of DNA methylation; nucleosome assembly;	DNA binding; protein heterodimerization activity;	nucleosome; vacuole; nucleus;
ESW17294.1	CDS_2443	31.6129	CDS_1668	76.8492	1.28152	1.52751e-08	UP	YES	cell redox homeostasis;	electron carrier activity;	chloroplast envelope; chloroplast thylakoid membrane;
XP_004502847.1	CDS_21017	3.83011	CDS_14839	9.30786	1.28106	0.0489228	UP	YES	#N/A	#N/A	#N/A
XP_002310919.1	CDS_6929	13.0751	CDS_24546	31.7733	1.281	0.000276387	UP	YES	dephosphorylation;	phosphoprotein phosphatase activity;	#N/A
XP_003532326.1	CDS_12333	5.18538	CDS_17784	12.595	1.28033	0.0220479	UP	YES	ATP catabolic process; rRNA 3'-end processing;	nucleic acid binding; ATP-dependent helicase activity; ATP binding;	nucleus;
XP_003544434.1	CDS_3207	30.2213	CDS_1213	73.3951	1.28012	3.25204e-08	UP	YES	translation;	structural constituent of ribosome;	chloroplast envelope; plastid small ribosomal subunit; chloroplast stroma; membrane;
XP_002520186.1	CDS_12110	11.9302	CDS_4469	28.9158	1.27724	0.000528024	UP	YES	metabolic process;	hydrolase activity;	#N/A
XP_003536398.1	CDS_17278	6.06185	CDS_20841	14.6893	1.27694	0.0135029	UP	YES	actin cytoskeleton organization;	actin binding;	WASH complex; F-actin capping protein complex;
XP_003524319.1	CDS_14744	6.45821	CDS_22308	15.6477	1.27675	0.0108057	UP	YES	ammonium transmembrane transport;	ammonium transmembrane transporter activity;	integral component of membrane;
ESW13487.1	CDS_14768	4.23998	CDS_5524	10.266	1.27574	0.0389511	UP	YES	#N/A	#N/A	#N/A
ESW11761.1	CDS_6628	14.4323	CDS_8671	34.9369	1.27545	0.000140308	UP	YES	#N/A	#N/A	integral component of membrane;
XP_003531245.1	CDS_966	203.571	CDS_7175	492.515	1.27463	0	UP	YES	#N/A	#N/A	#N/A
ESW21599.1	CDS_553	82.1559	CDS_34774	198.766	1.27463	0	UP	YES	oxidation-reduction process;	protochlorophyllide reductase activity;	#N/A
ESW15053.1	CDS_6573	11.9488	CDS_35978	28.8933	1.27386	0.00054093	UP	YES	copper ion transmembrane transport; iron ion transmembrane transport; cellular metal ion homeostasis; protein import into chloroplast stroma;	copper uptake transmembrane transporter activity; iron ion transmembrane transporter activity; protein homodimerization activity;	chloroplast envelope;
XP_002268158.2	CDS_12272	9.52919	CDS_10567	23.0412	1.27379	0.00200386	UP	YES	response to salt stress;	#N/A	cytosol;
XP_003552771.1	CDS_2629	14.6499	CDS_1662	35.4094	1.27324	0.000128272	UP	YES	#N/A	#N/A	#N/A
XP_004499237.1	CDS_6808	6.54355	CDS_17959	15.8141	1.27307	0.0104884	UP	YES	#N/A	#N/A	#N/A
XP_003553882.1	CDS_14123	6.19357	CDS_2904	14.9569	1.27197	0.0128039	UP	YES	defense response to bacterium; protein folding; protein peptidyl-prolyl isomerization;	peptidyl-prolyl cis-trans isomerase activity;	thylakoid lumen; chloroplast stroma; chloroplast thylakoid membrane;
XP_004486512.1	CDS_27671	4.54797	CDS_12511	10.982	1.27184	0.0330923	UP	YES	pentose-phosphate shunt, non-oxidative branch;	ribose-5-phosphate isomerase activity;	chloroplast;
XP_003547451.1	CDS_16445	5.22524	CDS_16957	12.605	1.27043	0.0224573	UP	YES	negative regulation of catalytic activity; proteolysis;	identical protein binding; serine-type endopeptidase activity;	extracellular region; membrane; cell wall;
XP_003623156.1	CDS_10562	7.36261	CDS_1698	17.7526	1.26974	0.00675871	UP	YES	#N/A	#N/A	#N/A
NP_001237206.1	CDS_12451	24.0915	CDS_5898	58.0849	1.26964	9.64859e-07	UP	YES	#N/A	#N/A	#N/A
XP_003522878.1	CDS_24572	3.86203	CDS_16616	9.31047	1.26949	0.0498053	UP	YES	#N/A	#N/A	#N/A
XP_003553688.1	CDS_25574	7.00421	CDS_18680	16.8808	1.26909	0.008261	UP	YES	#N/A	#N/A	#N/A
XP_003547798.1	CDS_779	141.89	CDS_34869	341.758	1.26821	0	UP	YES	translation;	structural constituent of ribosome;	large ribosomal subunit;
ESW33051.1	CDS_14256	5.461	CDS_3638	13.1499	1.26782	0.0198277	UP	YES	metabolic process;	catalytic activity;	#N/A
ESW31237.1	CDS_9817	7.36601	CDS_18803	17.7294	1.26719	0.00686101	UP	YES	#N/A	#N/A	#N/A
EEE93769.2	CDS_482	109.314	CDS_34738	262.952	1.26632	0	UP	YES	positive regulation of transcription, DNA-templated; plastid translation; positive regulation of translation;	poly(U) RNA binding; coenzyme binding; catalytic activity;	chloroplast envelope; chloroplast thylakoid; chloroplast stroma; apoplast;
ESW30967.1	CDS_7952	13.2653	CDS_10437	31.895	1.26567	0.000288904	UP	YES	proteolysis;	#N/A	proteasome regulatory particle;
XP_004496294.1	CDS_10579	8.79034	CDS_4067	21.1333	1.26553	0.00317513	UP	YES	oxidation-reduction process; response to karrikin;	oxidoreductase activity, acting on paired donors, with incorporation or reduction of molecular oxygen, 2-oxoglutarate as one donor, and incorporation of one atom each of oxygen into both donors;	#N/A
ESW24775.1	CDS_6704	8.27107	CDS_22874	19.8836	1.26543	0.00421451	UP	YES	proteolysis;	aspartic-type endopeptidase activity;	#N/A
XP_004508602.1	CDS_2673	42.2599	CDS_35005	101.579	1.26523	9.89548e-11	UP	YES	cell death;	#N/A	mitochondrion; chloroplast envelope;
CAN65631.1	CDS_10704	19.2053	CDS_752	46.152	1.26489	1.30718e-05	UP	YES	response to heat; response to high light intensity; response to hydrogen peroxide;	#N/A	#N/A
AFK49315.1	CDS_24356	4.11991	CDS_6177	9.89205	1.26366	0.043703	UP	YES	regulation of transcription, DNA-templated;	sequence-specific DNA binding transcription factor activity; sequence-specific DNA binding;	nucleus;
XP_004511787.1	CDS_6199	10.1987	CDS_4030	24.4786	1.26314	0.00150867	UP	YES	metabolic process;	hydrolase activity;	#N/A
XP_002514237.1	CDS_15407	7.02847	CDS_6800	16.8661	1.26284	0.00844306	UP	YES	#N/A	#N/A	#N/A
XP_002534012.1	CDS_11053	12.9905	CDS_36038	31.1467	1.26163	0.000346619	UP	YES	#N/A	#N/A	#N/A
XP_004500343.1	CDS_25908	6.82991	CDS_14631	16.3624	1.26044	0.00956053	UP	YES	tyrosyl-tRNA aminoacylation; embryo development ending in seed dormancy;	RNA binding; ATP binding; tyrosine-tRNA ligase activity;	mitochondrion; chloroplast stroma;
XP_004506339.1	CDS_12373	6.35578	CDS_29721	15.2172	1.25956	0.0124826	UP	YES	#N/A	#N/A	#N/A
XP_004509230.1	CDS_7068	6.46261	CDS_10309	15.467	1.25901	0.0117514	UP	YES	ATP hydrolysis coupled proton transport;	proton-transporting ATPase activity, rotational mechanism; heme binding;	vacuolar proton-transporting V-type ATPase, V1 domain; plant-type vacuole; chloroplast; Golgi apparatus; plasma membrane;
EOY27714.1	CDS_6041	27.1763	CDS_1499	65.0074	1.25826	2.44483e-07	UP	YES	cortical microtubule organization; protein folding;	unfolded protein binding;	prefoldin complex; cytosol;
ESR50639.1	CDS_7879	12.0787	CDS_35606	28.8857	1.25789	0.00058003	UP	YES	translation;	structural constituent of ribosome; RNA binding;	ribosome;
XP_004137761.1	CDS_4688	9.50735	CDS_35689	22.7242	1.25711	0.00229029	UP	YES	retrograde vesicle-mediated transport, Golgi to ER; intracellular protein transport;	#N/A	clathrin adaptor complex; COPI vesicle coat;
XP_004503291.1	CDS_2843	36.8745	CDS_35063	88.1083	1.25665	1.89283e-09	UP	YES	protein folding; protein peptidyl-prolyl isomerization;	peptidyl-prolyl cis-trans isomerase activity;	chloroplast thylakoid membrane;
AFK36859.1	CDS_1832	43.3379	CDS_4385	103.506	1.25601	7.58495e-11	UP	YES	translation;	structural constituent of ribosome; RNA binding;	ribosome;
XP_003549572.1	CDS_15234	5.12083	CDS_7401	12.224	1.25527	0.0253766	UP	YES	response to abscisic acid; transport;	nucleic acid binding; nucleotide binding;	intracellular;
XP_003530856.1	CDS_16523	6.25765	CDS_5905	14.9376	1.25525	0.0134419	UP	YES	carbohydrate metabolic process;	catalytic activity;	#N/A
NP_001237389.1	CDS_1825	54.5984	CDS_15725	130.323	1.25516	2.86327e-13	UP	YES	translation;	structural constituent of ribosome;	ribosome;
NP_001242702.1	CDS_6657	15.1738	CDS_1590	36.2003	1.25442	0.000119409	UP	YES	#N/A	unfolded protein binding; heat shock protein binding;	#N/A
XP_003534288.1	CDS_6512	6.40746	CDS_13760	15.2834	1.25414	0.0124826	UP	YES	polarity specification of adaxial/abaxial axis; ovule development;	DNA binding; chromatin binding;	#N/A
ESW08657.1	CDS_11889	10.2238	CDS_19393	24.3856	1.25409	0.00158766	UP	YES	#N/A	nucleic acid binding; nucleotide binding;	#N/A
EOY07946.1	CDS_6390	23.0688	CDS_36233	54.996	1.25339	2.13674e-06	UP	YES	protein phosphorylation; response to arsenic-containing substance; oxidation-reduction process;	arsenate reductase activity;	chloroplast; mitochondrion;
EOY29573.1	CDS_775	51.8044	CDS_34847	123.4	1.2522	1.27254e-12	UP	YES	protein phosphorylation; signal transduction;	calmodulin-dependent protein kinase activity; ATP binding;	#N/A
XP_003527662.1	CDS_24046	5.25442	CDS_7423	12.5145	1.252	0.0238158	UP	YES	#N/A	#N/A	#N/A
ESW29205.1	CDS_15737	4.21681	CDS_17397	10.0405	1.25161	0.0430611	UP	YES	RNA methylation; rRNA processing;	iron-sulfur cluster binding; RNA methyltransferase activity;	cytoplasm;
XP_004494047.1	CDS_12615	5.12746	CDS_1538	12.2077	1.25147	0.0256568	UP	YES	#N/A	#N/A	#N/A
ESW26706.1	CDS_14501	12.3035	CDS_20811	29.2864	1.25116	0.000546181	UP	YES	#N/A	#N/A	#N/A
XP_003527788.1	CDS_15482	4.25238	CDS_26671	10.1108	1.24956	0.042354	UP	YES	#N/A	phosphatidylinositol binding;	#N/A
XP_003538102.1	CDS_8059	7.45771	CDS_5811	17.7214	1.24869	0.00724178	UP	YES	nitrogen compound metabolic process;	hydrolase activity, acting on carbon-nitrogen (but not peptide) bonds;	#N/A
XP_004506216.1	CDS_22549	5.12184	CDS_13083	12.1692	1.2485	0.0260003	UP	YES	#N/A	#N/A	plasmodesma; plant-type cell wall;
XP_004506738.1	CDS_11526	8.48299	CDS_7421	20.1453	1.2478	0.00417981	UP	YES	cell redox homeostasis; cation transport; oxidation-reduction process;	electron carrier activity; protein disulfide oxidoreductase activity;	chloroplast stroma;
NP_001235328.1	CDS_4465	22.6465	CDS_2678	53.7381	1.24666	2.95432e-06	UP	YES	#N/A	#N/A	#N/A
XP_003520929.1	CDS_10648	8.99709	CDS_1637	21.3362	1.24577	0.00323669	UP	YES	oxidation-reduction process;	oxidoreductase activity;	#N/A
NP_190479.1	CDS_16195	10.6351	CDS_13573	25.2178	1.24561	0.00137279	UP	YES	#N/A	signal recognition particle binding;	cytoplasm;
XP_004298057.1	CDS_24912	6.3665	CDS_2497	15.0892	1.24495	0.0133359	UP	YES	metabolic process;	transferase activity;	#N/A
ESW19224.1	CDS_6784	14.5138	CDS_35708	34.3881	1.24448	0.000186345	UP	YES	regulation of transcription, DNA-templated;	DNA binding;	#N/A
XP_003536394.1	CDS_14912	6.8929	CDS_708	16.33	1.24434	0.0100219	UP	YES	#N/A	#N/A	#N/A
XP_003531907.1	CDS_10423	6.78112	CDS_29327	16.0609	1.24396	0.0106788	UP	YES	#N/A	#N/A	#N/A
ESW28904.1	CDS_28843	5.01848	CDS_22303	11.8614	1.24095	0.0284597	UP	YES	#N/A	#N/A	#N/A
XP_004503648.1	CDS_11834	4.34337	CDS_10211	10.2651	1.24086	0.0412918	UP	YES	#N/A	#N/A	#N/A
XP_003553860.1	CDS_21859	4.39925	CDS_31931	10.3968	1.24081	0.0401627	UP	YES	transmembrane transport;	#N/A	integral component of membrane;
XP_004496540.1	CDS_4096	19.1697	CDS_35332	45.2787	1.24	1.8654e-05	UP	YES	single-organism cellular process; single-organism transport; protein transport; establishment of localization in cell;	protein transporter activity;	membrane part; chloroplast part; plasma membrane;
XP_003544559.1	CDS_5319	9.57574	CDS_1247	22.6086	1.23942	0.00249944	UP	YES	aspartyl-tRNA aminoacylation; response to cadmium ion;	nucleic acid binding; ATP binding; aspartate-tRNA ligase activity;	cytosol; plasmodesma;
ESR44585.1	CDS_29130	4.05708	CDS_23117	9.57226	1.23842	0.0493326	UP	YES	response to stimulus;	#N/A	membrane;
EOY22128.1	CDS_6146	14.3907	CDS_4851	33.9027	1.23626	0.000216751	UP	YES	UDP-L-arabinose metabolic process; cellulose biosynthetic process;	intramolecular transferase activity;	plasmodesma;
XP_002268193.1	CDS_15057	4.05708	CDS_6675	9.55731	1.23616	0.0495684	UP	YES	#N/A	zinc ion binding;	#N/A
XP_003529264.1	CDS_23787	4.54559	CDS_24702	10.7073	1.23605	0.0377112	UP	YES	#N/A	#N/A	#N/A
ESW13838.1	CDS_24930	5.72764	CDS_22674	13.48	1.23481	0.019771	UP	YES	#N/A	#N/A	#N/A
EMJ05394.1	CDS_8953	5.48351	CDS_15812	12.898	1.23398	0.0225609	UP	YES	fatty acid biosynthetic process;	transferase activity, transferring acyl groups other than amino-acyl groups;	#N/A
EMJ17128.1	CDS_26079	6.28515	CDS_19388	14.7762	1.23326	0.014734	UP	YES	#N/A	#N/A	#N/A
ESW27287.1	CDS_21091	5.39992	CDS_26603	12.6799	1.23153	0.0239258	UP	YES	response to chitin;	zinc ion binding;	#N/A
XP_004509199.1	CDS_19840	4.75282	CDS_18780	11.1604	1.23153	0.0340737	UP	YES	#N/A	#N/A	#N/A
XP_004488553.1	CDS_7655	16.6647	CDS_19988	39.1179	1.23103	7.29405e-05	UP	YES	#N/A	#N/A	#N/A
XP_003525805.1	CDS_8651	9.35895	CDS_2331	21.9618	1.23058	0.00297294	UP	YES	carbohydrate metabolic process;	catalytic activity;	#N/A
NP_001235473.1	CDS_2367	43.0731	CDS_7263	101.059	1.23034	1.85568e-10	UP	YES	#N/A	#N/A	cytosol;
XP_003520621.1	CDS_10497	7.53581	CDS_19621	17.6792	1.23021	0.0077084	UP	YES	#N/A	#N/A	#N/A
XP_003531338.1	CDS_10121	7.57634	CDS_6745	17.7591	1.22898	0.0075974	UP	YES	protein phosphorylation; response to salt stress;	ATP binding; protein serine/threonine kinase activity;	nucleus; cytosol;
ESW32510.1	CDS_2943	12.5947	CDS_1882	29.5189	1.22882	0.000575376	UP	YES	#N/A	#N/A	#N/A
EEF00769.2	CDS_4259	6.95201	CDS_4011	16.2917	1.22864	0.0105535	UP	YES	phosphate ion transmembrane transport;	inorganic phosphate transmembrane transporter activity; low affinity phosphate transmembrane transporter activity;	chloroplast envelope; membrane;
XP_003542526.1	CDS_11465	7.51311	CDS_16643	17.6023	1.22828	0.00786482	UP	YES	#N/A	#N/A	#N/A
XP_003544122.1	CDS_27470	5.28488	CDS_24152	12.3779	1.22783	0.0257757	UP	YES	dihydrofolate biosynthetic process; tetrahydrofolylpolyglutamate biosynthetic process; embryo development ending in seed dormancy;	tetrahydrofolylpolyglutamate synthase activity; ATP binding; dihydrofolate synthase activity;	#N/A
XP_003521432.1	CDS_4035	11.7093	CDS_35354	27.4145	1.22728	0.000917037	UP	YES	glycolytic process; phosphorylation;	potassium ion binding; pyruvate kinase activity; magnesium ion binding;	#N/A
XP_003532211.1	CDS_20421	4.173	CDS_7727	9.75445	1.22498	0.0481713	UP	YES	DNA duplex unwinding;	ATP binding; ATP-dependent 5'-3' DNA helicase activity;	#N/A
ESW27221.1	CDS_13052	4.44618	CDS_7400	10.3882	1.22431	0.0415363	UP	YES	response to abscisic acid; transport;	nucleic acid binding; nucleotide binding;	intracellular;
EMJ02438.1	CDS_108	676.243	CDS_34637	1579.64	1.22398	0	UP	YES	photosynthesis, light harvesting;	metal ion binding;	photosystem I; chloroplast;
XP_004504330.1	CDS_22576	4.53955	CDS_245	10.6031	1.22387	0.0395287	UP	YES	biosynthetic process;	nucleotidyltransferase activity;	#N/A
XP_003545555.1	CDS_5934	8.02943	CDS_35816	18.7329	1.22221	0.00623881	UP	YES	metabolic process;	transferase activity, transferring acyl groups other than amino-acyl groups;	#N/A
XP_002308390.1	CDS_9492	9.03433	CDS_948	21.0491	1.22027	0.00374808	UP	YES	#N/A	#N/A	#N/A
XP_004498811.1	CDS_14473	7.94633	CDS_9180	18.5006	1.21921	0.00663209	UP	YES	chorismate metabolic process; aromatic amino acid family biosynthetic process;	chorismate mutase activity;	#N/A
XP_003542780.1	CDS_8375	6.53641	CDS_27260	15.2082	1.21828	0.0138591	UP	YES	transmembrane transport;	transporter activity;	integral component of membrane; plasma membrane;
AFK42914.1	CDS_12604	6.87521	CDS_9834	15.9896	1.21766	0.011659	UP	YES	transport;	#N/A	integral component of membrane;
XP_003551163.1	CDS_18145	6.5975	CDS_11431	15.338	1.21712	0.0134876	UP	YES	histone H3-K4 methylation; negative regulation of flower development; histone H3-K36 methylation;	#N/A	Cul4-RING E3 ubiquitin ligase complex; cytosol;
XP_004486511.1	CDS_5968	14.277	CDS_35397	33.1783	1.21655	0.000280248	UP	YES	retrograde vesicle-mediated transport, Golgi to ER;	structural molecule activity;	#N/A
EOY07273.1	CDS_4528	19.1992	CDS_19612	44.6037	1.21612	2.53778e-05	UP	YES	leaf morphogenesis; embryo development ending in seed dormancy;	#N/A	cytosol;
ESR35422.1	CDS_10850	5.48652	CDS_36171	12.7387	1.21525	0.0244701	UP	YES	glutamate biosynthetic process; oxidation-reduction process;	flavin adenine dinucleotide binding; glutamate synthase (NADH) activity; iron-sulfur cluster binding; iron ion binding; FMN binding;	#N/A
ESR57540.1	CDS_8512	14.4585	CDS_7464	33.564	1.215	0.000260776	UP	YES	#N/A	#N/A	#N/A
NP_001236640.1	CDS_4514	23.153	CDS_4543	53.7461	1.21496	3.79837e-06	UP	YES	chaperone-mediated protein folding;	protein binding involved in protein folding;	chloroplast stroma;
XP_003536147.1	CDS_32462	4.43528	CDS_18362	10.2829	1.21315	0.043548	UP	YES	#N/A	#N/A	#N/A
NP_001239736.1	CDS_114	454.696	CDS_4296	1053.07	1.21163	0	UP	YES	photosystem II stabilization; photosynthesis;	calcium ion binding;	photosystem II oxygen evolving complex; extrinsic component of membrane; cell outer membrane; integral component of membrane;
ACU18078.1	CDS_25507	4.76585	CDS_29152	11.0294	1.21055	0.0366845	UP	YES	protein dephosphorylation;	metal ion binding; protein serine/threonine phosphatase activity;	#N/A
AFK33688.1	CDS_6079	16.3477	CDS_6525	37.8155	1.20989	0.000109061	UP	YES	protein phosphorylation;	ATP binding; protein serine/threonine kinase activity;	#N/A
ESR59450.1	CDS_5036	18.7522	CDS_4064	43.3651	1.20947	3.41972e-05	UP	YES	chlorophyll biosynthetic process; photosynthesis;	magnesium chelatase activity; ATP binding;	#N/A
XP_004503485.1	CDS_11582	7.63754	CDS_1453	17.6528	1.20872	0.00825178	UP	YES	#N/A	#N/A	#N/A
XP_003522274.1	CDS_10484	9.51414	CDS_4217	21.9895	1.20867	0.00317861	UP	YES	lipid biosynthetic process;	#N/A	#N/A
AFM30910.1	CDS_2985	34.1638	CDS_18980	78.9428	1.20834	2.30499e-08	UP	YES	small GTPase mediated signal transduction; pollen tube growth; pollen development; protein transport;	GTP binding;	cytosol; plasmodesma; vacuole; plasma membrane;
NP_001239903.1	CDS_1322	44.4954	CDS_34935	102.699	1.20669	1.9067e-10	UP	YES	pollen development; cellular response to calcium ion; de-etiolation; regulation of stomatal closure; thylakoid membrane organization;	#N/A	vacuole; chloroplast thylakoid; mitochondrion;
ESW27865.1	CDS_19846	7.02889	CDS_36604	16.2178	1.20621	0.0113864	UP	YES	#N/A	#N/A	#N/A
ESW04646.1	CDS_17454	9.53962	CDS_18892	22.0033	1.20571	0.00321545	UP	YES	protein dephosphorylation;	catalytic activity;	plasma membrane;
ESW17143.1	CDS_16752	8.42625	CDS_6808	19.429	1.20525	0.00563647	UP	YES	regulation of transcription, DNA-templated;	sequence-specific DNA binding; sequence-specific DNA binding transcription factor activity;	#N/A
ESW34658.1	CDS_4747	7.94816	CDS_18350	18.3192	1.20466	0.00719352	UP	YES	formation of translation preinitiation complex; regulation of translational initiation;	translation initiation factor activity;	cytosol; eukaryotic 43S preinitiation complex; eukaryotic translation initiation factor 3 complex; eukaryotic 48S preinitiation complex; plasma membrane;
ESW11529.1	CDS_141	50.4317	CDS_4265	116.232	1.20461	1.28448e-11	UP	YES	selenium compound metabolic process;	pyridoxal phosphate binding; lyase activity;	chloroplast stroma;
XP_003547661.1	CDS_19058	6.34459	CDS_3488	14.6181	1.20416	0.0163113	UP	YES	cellular metabolic process;	kinase activity;	#N/A
ESW28120.1	CDS_4742	44.9742	CDS_8610	103.591	1.20372	1.66064e-10	UP	YES	protein folding; protein peptidyl-prolyl isomerization;	peptidyl-prolyl cis-trans isomerase activity;	#N/A
ESW20516.1	CDS_14857	5.63062	CDS_6529	12.9628	1.20301	0.0238707	UP	YES	#N/A	#N/A	#N/A
ESW25896.1	CDS_3723	25.8196	CDS_35092	59.4188	1.20245	1.31852e-06	UP	YES	ion transmembrane transport; cation transport;	identical protein binding; porin activity; ion channel activity;	integral component of chloroplast outer membrane; pore complex;
XP_002524809.1	CDS_7173	8.07359	CDS_779	18.5798	1.20245	0.00682294	UP	YES	translational elongation; GTP catabolic process;	nucleotidyltransferase activity; translation elongation factor activity; GTPase activity; GTP binding;	intracellular;
XP_003542954.1	CDS_26155	4.35485	CDS_8109	10.0186	1.20199	0.0468992	UP	YES	#N/A	#N/A	#N/A
XP_003536739.1	CDS_13779	4.69802	CDS_3984	10.8069	1.20183	0.039158	UP	YES	oxidation-reduction process; UMP biosynthetic process; 'de novo' pyrimidine nucleobase biosynthetic process;	dihydroorotate oxidase activity;	membrane;
AFK41494.1	CDS_19921	4.95447	CDS_21806	11.3853	1.20037	0.0342136	UP	YES	#N/A	#N/A	plasmodesma; plasma membrane;
ESW27410.1	CDS_36355	4.61226	CDS_3618	10.5887	1.19898	0.0413406	UP	YES	#N/A	#N/A	#N/A
ESW35320.1	CDS_16573	4.61032	CDS_5131	10.573	1.19745	0.0417577	UP	YES	vesicle-mediated transport; intracellular protein transport;	GTP binding;	Golgi apparatus; plasma membrane; extrinsic component of membrane; chloroplast; cytosol; endoplasmic reticulum;
XP_003550092.1	CDS_7163	12.7268	CDS_35880	29.1696	1.1966	0.000721511	UP	YES	#N/A	#N/A	#N/A
ESW09425.1	CDS_19427	28.3996	CDS_19936	65.0435	1.19554	4.4792e-07	UP	YES	response to oxidative stress; chloroplast-nucleus signaling pathway; cold acclimation; oxidation-reduction process; hydrogen peroxide mediated signaling pathway;	heme binding; peroxidase activity;	chloroplast thylakoid; membrane;
ESW23481.1	CDS_12762	4.83061	CDS_905	11.0629	1.19545	0.0374023	UP	YES	#N/A	nucleic acid binding; nucleotide binding;	#N/A
ESW04149.1	CDS_16620	4.7216	CDS_20185	10.8059	1.19447	0.039622	UP	YES	#N/A	#N/A	#N/A
XP_004485798.1	CDS_2535	36.8058	CDS_35157	84.2034	1.19394	9.51452e-09	UP	YES	translation;	structural constituent of ribosome;	ribosome;
ACZ36915.1	CDS_22761	6.3573	CDS_29232	14.5379	1.19333	0.0171105	UP	YES	#N/A	binding;	#N/A
EOY20684.1	CDS_19734	4.65371	CDS_33133	10.6421	1.19333	0.0412918	UP	YES	protein phosphorylation;	ATP binding; protein serine/threonine kinase activity;	#N/A
XP_004304334.1	CDS_15780	7.89961	CDS_23053	18.0584	1.19282	0.0078824	UP	YES	regulation of transcription, DNA-templated; DNA-templated transcription, initiation;	TBP-class protein binding; zinc ion binding;	#N/A
BAE71262.1	CDS_24919	6.22393	CDS_10419	14.2243	1.19246	0.0183859	UP	YES	protein phosphorylation;	ATP binding; protein serine/threonine kinase activity;	#N/A
XP_004509364.1	CDS_12905	6.55757	CDS_26810	14.9796	1.19177	0.0155859	UP	YES	#N/A	binding;	#N/A
XP_004507984.1	CDS_6591	20.0661	CDS_28615	45.8294	1.19151	2.33434e-05	UP	YES	#N/A	#N/A	#N/A
XP_003535517.1	CDS_17149	4.79243	CDS_29510	10.9423	1.19109	0.0387225	UP	YES	intracellular protein transport;	#N/A	#N/A
EMJ10610.1	CDS_1727	47.5258	CDS_4317	108.508	1.19102	7.5927e-11	UP	YES	#N/A	organic cyclic compound binding; heterocyclic compound binding;	#N/A
ESW08881.1	CDS_8098	12.3607	CDS_1869	28.2084	1.19037	0.000906705	UP	YES	#N/A	#N/A	membrane;
XP_003534498.1	CDS_10581	7.23162	CDS_7632	16.5025	1.19029	0.0111641	UP	YES	translational termination; plastid organization; RNA processing;	translation release factor activity, codon specific;	chloroplast stroma;
XP_003518649.1	CDS_15453	5.54334	CDS_14134	12.6466	1.18993	0.0262572	UP	YES	pollen tube growth; DNA-templated transcription, initiation; regulation of sequence-specific DNA binding transcription factor activity;	protein heterodimerization activity;	nucleus;
AFK38117.1	CDS_20107	7.56247	CDS_3927	17.2481	1.18951	0.00948046	UP	YES	coenzyme A biosynthetic process; malonyl-CoA catabolic process; multicellular organismal development;	guanosine-3',5'-bis(diphosphate) 3'-diphosphatase activity; NAD+ diphosphatase activity; CoA pyrophosphatase activity;	#N/A
XP_004501970.1	CDS_11987	7.05634	CDS_1481	16.0937	1.18951	0.0122868	UP	YES	#N/A	#N/A	#N/A
XP_004304382.1	CDS_1502	96.9107	CDS_34812	220.984	1.18921	0	UP	YES	#N/A	#N/A	integral component of membrane;
AFK46300.1	CDS_17428	4.37351	CDS_4578	9.97089	1.18893	0.0486034	UP	YES	oxidation-reduction process;	oxidoreductase activity;	cytosol;
NP_001236058.1	CDS_12538	13.884	CDS_10484	31.6487	1.18872	0.000443593	UP	YES	signal peptide processing; proteolysis;	peptidase activity;	cell wall; integral component of membrane; signal peptidase complex;
XP_003552233.1	CDS_6050	9.50255	CDS_19808	21.6612	1.18872	0.0036625	UP	YES	#N/A	#N/A	integral component of membrane;
XP_003598099.1	CDS_18266	7.27808	CDS_6852	16.5898	1.18866	0.0110082	UP	YES	protein folding;	unfolded protein binding;	prefoldin complex;
XP_003525302.1	CDS_4789	9.35186	CDS_4241	21.3165	1.18865	0.0039384	UP	YES	asparaginyl-tRNA aminoacylation;	asparagine-tRNA ligase activity; nucleic acid binding; ATP binding;	cytoplasm;
ESW33078.1	CDS_3862	9.47075	CDS_26905	21.5847	1.18846	0.00373573	UP	YES	#N/A	#N/A	integral component of membrane;
XP_003523611.1	CDS_7362	8.96246	CDS_26116	20.4236	1.18827	0.00479282	UP	YES	#N/A	#N/A	#N/A
AGV54540.1	CDS_13677	8.93558	CDS_35977	20.3394	1.18664	0.00491351	UP	YES	#N/A	#N/A	#N/A
XP_003550348.1	CDS_16878	4.54982	CDS_12684	10.3544	1.18636	0.0448306	UP	YES	metabolic process;	hydrolase activity;	#N/A
XP_003550047.1	CDS_2966	7.03476	CDS_21165	16.008	1.18622	0.0125391	UP	YES	microtubule-based movement; metabolic process;	microtubule binding; ATP binding; microtubule motor activity;	kinesin complex; microtubule;
AFK33766.1	CDS_20527	5.73787	CDS_31986	13.048	1.18524	0.0243153	UP	YES	protein phosphorylation;	ATP binding; protein serine/threonine kinase activity;	#N/A
XP_003534887.1	CDS_15546	5.7689	CDS_8955	13.1147	1.18482	0.0240503	UP	YES	regulation of transcription, DNA-templated; transcription, DNA-templated;	#N/A	#N/A
EOX98821.1	CDS_13562	5.48309	CDS_27345	12.4585	1.18407	0.0277586	UP	YES	#N/A	#N/A	#N/A
ESW08086.1	CDS_15607	8.77462	CDS_13919	19.9348	1.18388	0.0053951	UP	YES	#N/A	#N/A	#N/A
XP_004502766.1	CDS_7264	10.3352	CDS_1479	23.4796	1.18384	0.00253799	UP	YES	metabolic process;	hydrolase activity;	cell wall;
EOX94754.1	CDS_7811	7.8615	CDS_4338	17.8432	1.1825	0.0085237	UP	YES	translation;	#N/A	#N/A
XP_003535895.1	CDS_8196	7.31997	CDS_817	16.6104	1.18217	0.0111453	UP	YES	translational termination;	translation release factor activity, codon specific;	cytoplasm;
XP_003518705.1	CDS_9776	5.2325	CDS_640	11.8527	1.17964	0.0321966	UP	YES	response to water deprivation; wax biosynthetic process; suberin biosynthetic process; cutin biosynthetic process; isoprenoid biosynthetic process; positive regulation of hydroxymethylglutaryl-CoA reductase (NADPH) activity;	zinc ion binding;	#N/A
ADM35039.1	CDS_4551	7.49349	CDS_7685	16.9729	1.17952	0.0103712	UP	YES	translation;	structural constituent of ribosome; rRNA binding;	ribosome; chloroplast;
EOY19410.1	CDS_17323	5.3348	CDS_17846	12.0834	1.17952	0.0305335	UP	YES	oxidation-reduction process;	oxidoreductase activity;	#N/A
XP_003554643.1	CDS_15035	5.08798	CDS_3717	11.5244	1.17952	0.0347992	UP	YES	actin filament organization; actin filament capping;	actin binding;	WASH complex; F-actin capping protein complex; nucleus;
EMJ10485.1	CDS_23406	4.65611	CDS_34022	10.5347	1.17795	0.0437807	UP	YES	#N/A	#N/A	#N/A
XP_004497409.1	CDS_17500	7.6005	CDS_1779	17.1931	1.17766	0.00995462	UP	YES	#N/A	metal ion binding; RNA binding;	#N/A
EOX98667.1	CDS_13774	8.79388	CDS_1334	19.8913	1.17756	0.00555276	UP	YES	#N/A	#N/A	vacuolar membrane;
EEE85111.2	CDS_2364	51.2693	CDS_35086	115.949	1.17732	2.17888e-11	UP	YES	response to oxidative stress; protein repair; oxidation-reduction process;	peptide-methionine (R)-S-oxide reductase activity;	#N/A
ESW24169.1	CDS_22223	4.90869	CDS_18609	11.0939	1.17636	0.038586	UP	YES	carbohydrate metabolic process;	hydrolase activity, hydrolyzing O-glycosyl compounds;	#N/A
ESW09698.1	CDS_10424	15.5011	CDS_35918	35.0291	1.17618	0.000235406	UP	YES	translation;	structural constituent of ribosome;	ribosome;
EMJ25602.1	CDS_8569	6.6732	CDS_4665	15.0615	1.17441	0.0159444	UP	YES	#N/A	#N/A	#N/A
XP_003609341.1	CDS_21825	4.97915	CDS_21529	11.2257	1.17283	0.0375344	UP	YES	translation;	structural constituent of ribosome;	ribosome;
NP_001237577.1	CDS_20766	9.95829	CDS_7919	22.4383	1.17199	0.00329765	UP	YES	#N/A	#N/A	#N/A
ACU18088.1	CDS_15264	10.167	CDS_4650	22.9047	1.17175	0.00300242	UP	YES	one-carbon metabolic process; chloroplast organization; S-adenosyl-L-methionine transmembrane transport;	adenosylhomocysteinase activity; S-adenosyl-L-methionine transmembrane transporter activity;	integral component of membrane; mitochondrion; chloroplast envelope;
ESW11108.1	CDS_8616	5.4744	CDS_32284	12.32	1.17022	0.0294862	UP	YES	protein phosphorylation;	ATP binding; protein serine/threonine kinase activity;	#N/A
XP_004502789.1	CDS_17401	14.7375	CDS_10472	33.1579	1.16986	0.000358109	UP	YES	#N/A	#N/A	integral component of membrane; vacuolar membrane; mitochondrion; chloroplast envelope; plasma membrane;
XP_002266593.2	CDS_7706	8.17472	CDS_1931	18.3824	1.16909	0.007878	UP	YES	tricarboxylic acid cycle;	dihydrolipoyllysine-residue succinyltransferase activity;	oxoglutarate dehydrogenase complex;
XP_004495645.1	CDS_10219	4.65033	CDS_23671	10.4542	1.16868	0.0452312	UP	YES	iron ion transmembrane transport;	iron ion transmembrane transporter activity;	integral component of membrane;
NP_001238508.1	CDS_10250	16.3716	CDS_7655	36.8012	1.16855	0.000170964	UP	YES	signal peptide processing; proteolysis;	peptidase activity;	integral component of membrane; signal peptidase complex;
XP_002534282.1	CDS_34238	5.59485	CDS_11176	12.5685	1.16764	0.0280173	UP	YES	protein phosphorylation;	protein kinase activity; ATP binding;	integral component of membrane;
XP_004134014.1	CDS_8342	9.12843	CDS_35512	20.487	1.16627	0.00507926	UP	YES	oxidation-reduction process;	aryl-alcohol dehydrogenase (NADP+) activity;	#N/A
ABC68413.1	CDS_23555	5.82666	CDS_19414	13.0746	1.16602	0.025318	UP	YES	oxidation-reduction process;	heme binding; oxidoreductase activity, acting on paired donors, with incorporation or reduction of molecular oxygen; monooxygenase activity; iron ion binding;	#N/A
EOY11899.1	CDS_10043	6.56176	CDS_32694	14.7235	1.16597	0.0175652	UP	YES	response to cadmium ion; proteolysis;	polyubiquitin binding; aspartic-type endopeptidase activity;	nucleus; cytosol;
XP_004497250.1	CDS_21227	5.69185	CDS_8268	12.7705	1.16585	0.0269658	UP	YES	translation;	structural constituent of ribosome;	ribosome;
AFK37611.1	CDS_6327	7.6244	CDS_4123	17.1034	1.16559	0.0104825	UP	YES	protein glycosylation;	dolichyl-diphosphooligosaccharide-protein glycotransferase activity;	integral component of membrane; endoplasmic reticulum;
ESW10943.1	CDS_18129	6.72219	CDS_7082	15.0763	1.16528	0.0162372	UP	YES	#N/A	#N/A	#N/A
XP_003626830.1	CDS_9195	9.47953	CDS_32248	21.2477	1.16442	0.00435147	UP	YES	nucleotide phosphorylation;	uridylate kinase activity; ATP binding; cytidylate kinase activity;	cytosol; apoplast;
XP_003531505.1	CDS_17798	4.89439	CDS_2735	10.9602	1.16308	0.0405912	UP	YES	#N/A	#N/A	#N/A
AFK44373.1	CDS_936	165.415	CDS_34756	370.331	1.16273	0	UP	YES	#N/A	#N/A	intracellular;
XP_003520027.1	CDS_12141	7.27703	CDS_1870	16.2918	1.16272	0.0126244	UP	YES	sulfate transmembrane transport;	secondary active sulfate transmembrane transporter activity;	integral component of membrane;
EMJ00036.1	CDS_15047	7.14399	CDS_6810	15.9659	1.16019	0.0135488	UP	YES	riboflavin biosynthetic process; oxidation-reduction process;	riboflavin synthase activity; oxidoreductase activity;	#N/A
XP_003551917.1	CDS_7809	5.88739	CDS_7499	13.1541	1.15981	0.0252159	UP	YES	MAPK cascade; protein phosphorylation;	MAP kinase activity; ATP binding;	#N/A
XP_002531690.1	CDS_33	1387.46	CDS_34630	3097.85	1.15882	0	UP	YES	photosynthesis, light harvesting;	metal ion binding;	photosystem I; chloroplast;
AFK38414.1	CDS_369	295.761	CDS_34711	659.912	1.15784	0	UP	YES	#N/A	#N/A	#N/A
NP_001237046.1	CDS_18372	7.60014	CDS_20544	16.9572	1.1578	0.0110454	UP	YES	vesicle-mediated transport;	#N/A	integral component of membrane;
XP_003526786.1	CDS_12916	4.9112	CDS_27118	10.9577	1.1578	0.0410488	UP	YES	metabolic process;	catalytic activity;	chloroplast envelope;
ESW28076.1	CDS_19871	5.79457	CDS_5759	12.9226	1.15712	0.0265629	UP	YES	cortical microtubule organization; nuclear division; cell redox homeostasis; anisotropic cell growth; nucleolus organization;	beta-tubulin binding;	cytoplasm; nucleus;
XP_003534806.1	CDS_13449	6.96968	CDS_877	15.542	1.15701	0.0150466	UP	YES	translation;	structural constituent of ribosome; rRNA binding;	ribosome;
XP_003517298.1	CDS_18012	4.74348	CDS_7818	10.5696	1.15591	0.0449371	UP	YES	#N/A	#N/A	#N/A
XP_003553870.1	CDS_2737	27.2961	CDS_27589	60.6981	1.15296	1.60492e-06	UP	YES	#N/A	heme binding; electron carrier activity; iron ion binding;	#N/A
XP_002281131.1	CDS_3231	28.7321	CDS_35208	63.836	1.15171	8.71937e-07	UP	YES	electron transport chain;	metal ion binding; electron carrier activity; 2 iron, 2 sulfur cluster binding;	chloroplast;
XP_003519101.1	CDS_4235	13.0759	CDS_35734	29.0234	1.15031	0.000921999	UP	YES	#N/A	metal ion binding;	#N/A
ESW35381.1	CDS_4936	9.63392	CDS_20752	21.3833	1.15029	0.0044412	UP	YES	regulation of transcription, DNA-templated; transcription, DNA-templated;	#N/A	#N/A
EOX99957.1	CDS_11164	7.88939	CDS_10354	17.5045	1.14974	0.0100953	UP	YES	#N/A	#N/A	integral component of membrane;
XP_004170350.1	CDS_22331	4.75844	CDS_8110	10.5565	1.14957	0.0456625	UP	YES	#N/A	#N/A	#N/A
NP_001236136.1	CDS_2510	47.4478	CDS_955	105.227	1.14909	2.82934e-10	UP	YES	response to stress;	#N/A	#N/A
XP_004492839.1	CDS_7309	12.8678	CDS_4034	28.4919	1.14679	0.00104279	UP	YES	negative regulation of catalytic activity; regulation of RNA metabolic process;	ribonuclease inhibitor activity;	#N/A
ACR10242.1	CDS_11382	5.49514	CDS_17696	12.1534	1.14513	0.0324607	UP	YES	oxidation-reduction process;	heme binding; trans-cinnamate 4-monooxygenase activity; iron ion binding;	#N/A
ESW17679.1	CDS_3308	26.7203	CDS_1702	59.0501	1.144	2.40609e-06	UP	YES	#N/A	structural molecule activity;	chloroplast thylakoid membrane; chloroplast stroma; thylakoid lumen;
ESR52753.1	CDS_30104	5.92547	CDS_18464	13.0926	1.14375	0.0264861	UP	YES	#N/A	#N/A	#N/A
EMJ23614.1	CDS_12447	5.68225	CDS_16482	12.5501	1.14317	0.0297099	UP	YES	nucleic acid phosphodiester bond hydrolysis;	RNA binding; 3'-5' exonuclease activity;	#N/A
XP_003552205.1	CDS_11327	9.43417	CDS_27894	20.8369	1.14317	0.00508488	UP	YES	vesicle-mediated transport;	#N/A	#N/A
ESW11479.1	CDS_4955	21.1596	CDS_4096	46.7159	1.1426	2.7576e-05	UP	YES	#N/A	nucleic acid binding; nucleotide binding;	#N/A
NP_001241998.1	CDS_22459	5.5518	CDS_26299	12.2495	1.1417	0.0318417	UP	YES	#N/A	metal ion binding;	#N/A
ESW13533.1	CDS_1497	65.0969	CDS_35003	143.61	1.1415	2.02727e-13	UP	YES	defense response to bacterium; translational elongation;	translation elongation factor activity;	vacuole; eukaryotic translation elongation factor 1 complex; plasmodesma; cytosol; apoplast;
XP_003547538.1	CDS_15448	7.66022	CDS_14523	16.8987	1.14146	0.0117183	UP	YES	ceramide metabolic process;	hydrolase activity, acting on carbon-nitrogen (but not peptide) bonds, in linear amides;	integral component of membrane;
EOX98000.1	CDS_5392	12.7183	CDS_4200	28.0521	1.14121	0.00116882	UP	YES	#N/A	#N/A	#N/A
XP_003546121.1	CDS_209	190.169	CDS_4286	419.292	1.14068	0	UP	YES	glutamine biosynthetic process;	glutamate-ammonia ligase activity; ATP binding;	#N/A
BAF36288.1	CDS_19163	7.57832	CDS_34045	16.7018	1.14005	0.0122938	UP	YES	#N/A	#N/A	#N/A
XP_003590529.1	CDS_13966	7.09546	CDS_17203	15.6312	1.13946	0.01548	UP	YES	response to cadmium ion; phosphate-containing compound metabolic process;	inorganic diphosphatase activity; magnesium ion binding;	cytosol;
EEE88994.2	CDS_1027	33.9848	CDS_34960	74.8626	1.13935	1.15504e-07	UP	YES	#N/A	#N/A	#N/A
XP_003520946.1	CDS_11450	6.31746	CDS_26727	13.9071	1.13841	0.0223928	UP	YES	#N/A	#N/A	#N/A
XP_002324572.1	CDS_6059	28.4962	CDS_4972	62.6957	1.1376	1.25304e-06	UP	YES	#N/A	#N/A	#N/A
XP_003531344.1	CDS_3776	11.3118	CDS_35576	24.8737	1.1368	0.00227409	UP	YES	protein folding; response to heat;	metal ion binding; heat shock protein binding; ATP binding; unfolded protein binding;	#N/A
NP_001238595.1	CDS_25359	5.10573	CDS_36622	11.2251	1.13654	0.0403525	UP	YES	#N/A	#N/A	#N/A
XP_003549794.1	CDS_22702	4.76558	CDS_15126	10.4765	1.13643	0.0476865	UP	YES	signal transduction; regulation of catalytic activity;	protein phosphatase type 2A regulator activity;	protein phosphatase type 2A complex;
AGS78351.1	CDS_86	448.033	CDS_1019	984.676	1.13604	0	UP	YES	defense response to bacterium; response to cold; regulation of stomatal movement; response to carbon dioxide; defense response to fungus, incompatible interaction; metabolic process; carbon utilization;	carbonate dehydratase activity; zinc ion binding;	cytosol; chloroplast envelope; chloroplast thylakoid membrane; chloroplast stroma; stromule; apoplast;
XP_004501204.1	CDS_17155	4.85401	CDS_13698	10.6662	1.1358	0.0455543	UP	YES	tRNA methylation; RNA (guanine-N7)-methylation;	tRNA (guanine-N7-)-methyltransferase activity; tRNA binding;	nucleus;
XP_004494613.1	CDS_11044	7.71007	CDS_3835	16.9202	1.13393	0.0119249	UP	YES	response to mechanical stimulus; auxin polar transport; response to auxin;	#N/A	vacuolar membrane; mitochondrion;
XP_004303676.1	CDS_17617	6.18773	CDS_15731	13.573	1.13326	0.0244278	UP	YES	#N/A	#N/A	#N/A
ESW13907.1	CDS_24424	4.9948	CDS_20572	10.9561	1.13323	0.0429086	UP	YES	defense response to virus; small GTPase mediated signal transduction;	GTP binding;	intracellular;
XP_002533999.1	CDS_20633	6.42138	CDS_8609	14.0811	1.13281	0.0218587	UP	YES	#N/A	#N/A	nucleus;
ESW17315.1	CDS_25195	5.19232	CDS_16462	11.3813	1.13222	0.0392966	UP	YES	#N/A	#N/A	membrane;
XP_004144004.1	CDS_3018	46.257	CDS_21793	101.305	1.13096	8.00876e-10	UP	YES	translational initiation;	translation initiation factor activity;	#N/A
XP_002280604.1	CDS_795	64.2766	CDS_34852	140.67	1.12995	4.54081e-13	UP	YES	translation;	structural constituent of ribosome; RNA binding;	ribosome; chloroplast stroma; thylakoid; membrane;
XP_002279101.1	CDS_335	82.8006	CDS_7178	181.19	1.12979	2.22045e-16	UP	YES	protein folding; response to cold; protein targeting to chloroplast; response to cadmium ion;	ATP binding; unfolded protein binding;	mitochondrion; chloroplast envelope; thylakoid; nucleus;
ERN11176.1	CDS_5463	18.8555	CDS_35607	41.2569	1.12965	8.87554e-05	UP	YES	#N/A	#N/A	membrane; chloroplast envelope;
XP_004505260.1	CDS_8571	6.81478	CDS_34005	14.902	1.12877	0.0185018	UP	YES	phosphatidylinositol phosphorylation; cellular protein metabolic process;	metal ion binding; ATP binding; phosphatidylinositol phosphate kinase activity;	#N/A
XP_003611689.1	CDS_2648	51.2248	CDS_4852	111.978	1.1283	1.08497e-10	UP	YES	cell redox homeostasis;	adenyl nucleotide binding;	#N/A
NP_001236282.1	CDS_5027	24.4946	CDS_1482	53.5209	1.12764	8.14724e-06	UP	YES	#N/A	#N/A	ER membrane protein complex;
XP_003556377.1	CDS_25904	5.59597	CDS_33880	12.2177	1.12651	0.0331697	UP	YES	#N/A	calcium ion binding;	mitochondrion;
EOX95805.1	CDS_9997	6.00688	CDS_33529	13.1102	1.126	0.0274068	UP	YES	#N/A	#N/A	#N/A
XP_004512257.1	CDS_3587	13.1635	CDS_7055	28.7246	1.12575	0.001093	UP	YES	#N/A	#N/A	#N/A
XP_004487851.1	CDS_8366	8.99065	CDS_7375	19.6159	1.12552	0.00695327	UP	YES	isoleucyl-tRNA aminoacylation; regulation of translational fidelity;	isoleucine-tRNA ligase activity; aminoacyl-tRNA editing activity; ATP binding;	cytoplasm;
AFK45648.1	CDS_8432	11.3837	CDS_1804	24.8316	1.12521	0.00239778	UP	YES	peptidyl-tyrosine dephosphorylation;	protein tyrosine phosphatase activity;	#N/A
XP_003625273.1	CDS_10112	5.87395	CDS_4589	12.8102	1.12489	0.0291963	UP	YES	#N/A	#N/A	#N/A
EOY28662.1	CDS_5201	15.3388	CDS_28912	33.4186	1.12347	0.000433028	UP	YES	#N/A	#N/A	#N/A
ESW18531.1	CDS_22400	5.22935	CDS_17181	11.3931	1.12345	0.0399737	UP	YES	#N/A	#N/A	#N/A
AFK38976.1	CDS_2407	55.5761	CDS_34996	121.054	1.12311	2.1381e-11	UP	YES	protein folding; protein peptidyl-prolyl isomerization;	peptidyl-prolyl cis-trans isomerase activity;	#N/A
ESW12561.1	CDS_11045	8.31149	CDS_4466	18.1016	1.12294	0.00961429	UP	YES	#N/A	nucleic acid binding;	#N/A
XP_003519608.1	CDS_13078	5.20196	CDS_3716	11.3294	1.12294	0.0404478	UP	YES	glycerol metabolic process; lipid metabolic process;	glycerophosphodiester phosphodiesterase activity;	#N/A
XP_004516103.1	CDS_10017	12.5401	CDS_28185	27.281	1.12135	0.00148914	UP	YES	#N/A	#N/A	#N/A
NP_001239686.1	CDS_13607	6.76763	CDS_1418	14.705	1.11958	0.0198391	UP	YES	protein folding; protein peptidyl-prolyl isomerization;	peptidyl-prolyl cis-trans isomerase activity;	Golgi apparatus;
AFK43065.1	CDS_10094	11.6641	CDS_1589	25.3426	1.11949	0.00221409	UP	YES	#N/A	#N/A	#N/A
XP_004511939.1	CDS_11218	10.5955	CDS_2526	23.0183	1.11933	0.00355342	UP	YES	#N/A	#N/A	#N/A
XP_002525981.1	CDS_16181	8.41187	CDS_4674	18.2592	1.11812	0.00942746	UP	YES	#N/A	#N/A	#N/A
CAN75519.1	CDS_25308	5.36967	CDS_7855	11.6556	1.11812	0.0380228	UP	YES	dephosphorylation;	metal ion binding; acid phosphatase activity;	#N/A
XP_003536530.1	CDS_9606	13.6065	CDS_11552	29.5286	1.11782	0.000966326	UP	YES	#N/A	#N/A	#N/A
AFK37176.1	CDS_593	179.294	CDS_34753	388.941	1.11722	0	UP	YES	cell redox homeostasis; glycerol ether metabolic process; oxidation-reduction process;	protein disulfide oxidoreductase activity;	#N/A
XP_003519759.1	CDS_4150	25.3895	CDS_2680	55.0089	1.11543	6.77761e-06	UP	YES	metabolic process; carbon utilization;	zinc ion binding; carbonate dehydratase activity;	#N/A
XP_003531614.1	CDS_9246	5.92547	CDS_808	12.8319	1.11473	0.0298832	UP	YES	response to cadmium ion; protein refolding;	ATP binding;	vacuolar membrane;
XP_003529114.1	CDS_21059	6.50447	CDS_1539	14.0736	1.11348	0.0229142	UP	YES	#N/A	#N/A	mitochondrion;
XP_003608637.1	CDS_6693	7.98738	CDS_35839	17.279	1.11323	0.0117447	UP	YES	#N/A	#N/A	#N/A
AEG89523.1	CDS_2772	24.956	CDS_31700	53.9742	1.11289	8.48654e-06	UP	YES	response to salt stress; response to cold; protein polymerization; GTP catabolic process; microtubule-based process;	GTPase activity; structural constituent of cytoskeleton; GTP binding;	microtubule; plasma membrane;
XP_004509459.1	CDS_13109	5.62107	CDS_12805	12.1529	1.11238	0.0346569	UP	YES	#N/A	#N/A	#N/A
XP_004507897.1	CDS_3806	21.4199	CDS_7205	46.3091	1.11234	3.72031e-05	UP	YES	#N/A	#N/A	#N/A
XP_003555893.1	CDS_13831	6.1425	CDS_25754	13.2711	1.11139	0.0272958	UP	YES	metabolic process;	transferase activity, transferring acyl groups;	#N/A
XP_004504585.1	CDS_8748	6.30297	CDS_1151	13.6148	1.11108	0.0254353	UP	YES	fruit development; stamen filament development; phloem or xylem histogenesis; cellular glucan metabolic process;	xyloglucan:xyloglucosyl transferase activity; hydrolase activity, hydrolyzing O-glycosyl compounds;	cell wall; apoplast;
ESW24923.1	CDS_6103	7.21672	CDS_21324	15.5852	1.11076	0.0167918	UP	YES	peptidyl-arginine N-methylation;	protein-arginine N-methyltransferase activity;	cytosol;
AAO23951.1	CDS_11234	5.5934	CDS_28616	12.0729	1.10997	0.0353746	UP	YES	de novo' IMP biosynthetic process;	phosphoribosylformylglycinamidine synthase activity;	#N/A
XP_003552940.1	CDS_13366	9.37683	CDS_21349	20.2385	1.10993	0.00646105	UP	YES	#N/A	#N/A	#N/A
XP_002321607.1	CDS_5642	16.8638	CDS_1940	36.3896	1.1096	0.000259804	UP	YES	#N/A	#N/A	#N/A
NP_001241216.1	CDS_6128	17.8323	CDS_7356	38.4671	1.10913	0.000173713	UP	YES	#N/A	#N/A	#N/A
XP_002510732.1	CDS_4947	5.97158	CDS_10906	12.8785	1.10878	0.0298311	UP	YES	isoprenoid biosynthetic process; coenzyme A metabolic process; oxidation-reduction process;	NADP binding; hydroxymethylglutaryl-CoA reductase (NADPH) activity;	integral component of membrane;
AFK37004.1	CDS_7502	15.9562	CDS_4694	34.4076	1.10861	0.00038616	UP	YES	#N/A	#N/A	ribosome;
EMJ09679.1	CDS_13169	4.91531	CDS_20706	10.5986	1.10852	0.048952	UP	YES	#N/A	#N/A	#N/A
XP_003553834.1	CDS_150	460.827	CDS_1018	993.008	1.10758	0	UP	YES	defense response to bacterium; response to cold; regulation of stomatal movement; response to carbon dioxide; defense response to fungus, incompatible interaction; metabolic process; carbon utilization;	carbonate dehydratase activity; zinc ion binding;	cytosol; chloroplast envelope; chloroplast thylakoid membrane; chloroplast stroma; stromule; apoplast;
ESW23685.1	CDS_11769	11.2483	CDS_1576	24.1915	1.10479	0.00296643	UP	YES	#N/A	#N/A	#N/A
XP_004509756.1	CDS_10757	7.07589	CDS_11568	15.2165	1.10465	0.018449	UP	YES	#N/A	#N/A	#N/A
ESW35654.1	CDS_8106	5.34213	CDS_1951	11.4833	1.10405	0.0406871	UP	YES	#N/A	#N/A	#N/A
XP_003519701.1	CDS_12738	5.54226	CDS_8448	11.9122	1.10389	0.037096	UP	YES	#N/A	#N/A	#N/A
XP_003531632.1	CDS_20156	8.20722	CDS_31414	17.6355	1.10352	0.0112082	UP	YES	#N/A	#N/A	#N/A
XP_003550051.1	CDS_16499	5.60605	CDS_25215	12.0313	1.10174	0.0364484	UP	YES	#N/A	#N/A	#N/A
XP_004505283.1	CDS_7999	10.5484	CDS_791	22.6288	1.10114	0.00410675	UP	YES	intracellular protein transport; protein transmembrane transport;	P-P-bond-hydrolysis-driven protein transmembrane transporter activity;	mitochondrial inner membrane presequence translocase complex; integral component of membrane;
XP_004498174.1	CDS_10227	5.48109	CDS_21208	11.7528	1.10047	0.0386997	UP	YES	#N/A	#N/A	#N/A
EOY26560.1	CDS_4038	33.7215	CDS_7293	72.2903	1.10013	2.93654e-07	UP	YES	hydrogen ion transmembrane transport;	cytochrome-c oxidase activity;	mitochondrial envelope;
EMJ03539.1	CDS_8537	14.1678	CDS_35720	30.37	1.10003	0.000890707	UP	YES	#N/A	#N/A	membrane;
XP_004507301.1	CDS_9163	11.9499	CDS_36332	25.6102	1.09971	0.00227906	UP	YES	#N/A	#N/A	#N/A
XP_004493668.1	CDS_12645	6.39843	CDS_24268	13.7076	1.09918	0.0256124	UP	YES	regulation of cyclin-dependent protein serine/threonine kinase activity;	protein kinase binding;	#N/A
ESW20500.1	CDS_5986	34.0298	CDS_35368	72.8762	1.09865	2.67109e-07	UP	YES	#N/A	#N/A	#N/A
ESW16353.1	CDS_2962	12.5298	CDS_35403	26.8305	1.09851	0.00179909	UP	YES	regulation of transcription, DNA-templated; DNA-templated transcription, initiation;	sequence-specific DNA binding transcription factor activity; DNA binding; sigma factor activity;	#N/A
NP_001242311.1	CDS_17331	7.14737	CDS_20698	15.2871	1.09683	0.0185441	UP	YES	#N/A	#N/A	#N/A
XP_003635387.1	CDS_14861	7.43264	CDS_11779	15.8913	1.09629	0.0163764	UP	YES	metabolic process;	hydrolase activity;	#N/A
XP_004488981.1	CDS_5670	11.5944	CDS_1118	24.7733	1.09536	0.00273549	UP	YES	bile acid and bile salt transport; sodium ion transport;	bile acid:sodium symporter activity;	membrane;
XP_003625788.1	CDS_22865	5.00478	CDS_22773	10.6901	1.0949	0.0490103	UP	YES	uridine catabolic process; purine nucleoside catabolic process;	adenosine nucleosidase activity; xanthosine nucleotidase activity; inosine nucleosidase activity;	cytosol;
XP_003527517.1	CDS_9104	9.40011	CDS_36023	20.0761	1.09473	0.00700378	UP	YES	metabolic process;	hydrolase activity;	#N/A
CAN64867.1	CDS_7459	11.6233	CDS_13635	24.8063	1.09368	0.00272951	UP	YES	transmembrane transport;	#N/A	mitochondrial inner membrane; vacuolar membrane; mitochondrial outer membrane translocase complex;
ESW31391.1	CDS_5549	7.7559	CDS_21025	16.5426	1.09282	0.0145183	UP	YES	ATP catabolic process;	nucleic acid binding; ATP-dependent helicase activity; ATP binding;	#N/A
ACU14200.1	CDS_1948	52.4586	CDS_4282	111.845	1.09225	2.05253e-10	UP	YES	#N/A	#N/A	cytosol;
XP_003527301.1	CDS_19303	5.6175	CDS_11590	11.9741	1.09192	0.0376669	UP	YES	#N/A	#N/A	#N/A
XP_003545524.1	CDS_3202	13.8337	CDS_4097	29.4709	1.09111	0.00110608	UP	YES	#N/A	#N/A	#N/A
XP_003518931.1	CDS_7157	10.1081	CDS_32138	21.5271	1.09065	0.00531505	UP	YES	#N/A	#N/A	#N/A
XP_003532782.1	CDS_5172	9.20088	CDS_29991	19.5923	1.09044	0.00784728	UP	YES	#N/A	#N/A	#N/A
XP_003540880.1	CDS_26762	5.91658	CDS_11044	12.5946	1.08997	0.0331891	UP	YES	small GTPase mediated signal transduction;	GTP binding; protein kinase binding;	nucleolus; phragmoplast; plasma membrane;
AAA53276.1	CDS_2928	19.1755	CDS_20339	40.7995	1.08929	0.000125846	UP	YES	metabolic process;	hydrolase activity, acting on acid anhydrides; GTP binding;	viral envelope;
NP_001236567.1	CDS_3471	34.1414	CDS_31016	72.4977	1.08641	3.28749e-07	UP	YES	#N/A	#N/A	#N/A
ESR35780.1	CDS_2310	18.8555	CDS_18517	40.0123	1.08546	0.000150096	UP	YES	ATP metabolic process; ATP hydrolysis coupled proton transport;	ATP binding; hydrolase activity, acting on acid anhydrides, catalyzing transmembrane movement of substances;	proton-transporting V-type ATPase, V1 domain;
XP_003546373.1	CDS_9682	6.12	CDS_18467	12.9833	1.08505	0.0308552	UP	YES	lipid catabolic process;	triglyceride lipase activity;	#N/A
ESW27163.1	CDS_6491	34.2901	CDS_7070	72.7308	1.08477	3.21176e-07	UP	YES	#N/A	protein heterodimerization activity; sequence-specific DNA binding;	nucleus;
ABJ99590.1	CDS_225	333.037	CDS_34680	706.149	1.08429	0	UP	YES	photosynthesis, light harvesting;	metal ion binding;	plastoglobule; photosystem I; chloroplast thylakoid membrane;
NP_001241531.1	CDS_11167	6.53133	CDS_10614	13.8326	1.08262	0.0259702	UP	YES	#N/A	#N/A	integral component of membrane;
XP_003524991.1	CDS_4305	12.2606	CDS_30230	25.9637	1.08247	0.00228654	UP	YES	protein folding;	ATP binding; unfolded protein binding;	cytosol;
EOY33568.1	CDS_7043	8.81619	CDS_6995	18.6633	1.08198	0.00974459	UP	YES	#N/A	#N/A	#N/A
ESW33012.1	CDS_26776	5.693	CDS_26278	12.0405	1.08063	0.0378667	UP	YES	#N/A	#N/A	#N/A
XP_004517297.1	CDS_11630	6.46012	CDS_16448	13.6515	1.07943	0.0271696	UP	YES	#N/A	#N/A	#N/A
XP_002329256.1	CDS_1006	114.354	CDS_29007	241.476	1.07837	0	UP	YES	translation;	structural constituent of ribosome;	ribosome;
XP_004495802.1	CDS_6642	19.3929	CDS_2727	40.9379	1.07791	0.000131372	UP	YES	#N/A	#N/A	#N/A
ESR57163.1	CDS_5499	13.0743	CDS_35639	27.5959	1.07772	0.00169003	UP	YES	#N/A	#N/A	#N/A
XP_004504733.1	CDS_10049	9.50102	CDS_28107	20.0432	1.07695	0.0074964	UP	YES	mitosis; protein phosphorylation;	cyclin-dependent protein serine/threonine kinase activity; RNA polymerase II carboxy-terminal domain kinase activity; ATP binding;	#N/A
XP_003541371.1	CDS_11241	8.06699	CDS_15834	17.0011	1.07553	0.013867	UP	YES	auxin-activated signaling pathway; regulation of transcription, DNA-templated; transcription, DNA-templated;	protein dimerization activity;	nucleus;
EMJ07051.1	CDS_14209	10.9377	CDS_841	23.051	1.07553	0.00416143	UP	YES	#N/A	#N/A	#N/A
XP_003544759.1	CDS_1773	25.4184	CDS_1621	53.5227	1.07428	1.27338e-05	UP	YES	protein folding; protein transport;	#N/A	chloroplast envelope; chloroplast stroma;
EEE94124.2	CDS_35327	6.37268	CDS_15765	13.4102	1.07336	0.0289094	UP	YES	#N/A	#N/A	chloroplast thylakoid;
EOY14141.1	CDS_17162	5.84401	CDS_14149	12.2958	1.07314	0.036363	UP	YES	#N/A	#N/A	#N/A
XP_003594789.1	CDS_10445	15.7028	CDS_10443	33.0094	1.07186	0.000615006	UP	YES	vesicle-mediated transport; intracellular protein transport;	GTP binding;	Golgi apparatus; plasma membrane; extrinsic component of membrane; chloroplast; cytosol; endoplasmic reticulum;
XP_003533832.1	CDS_29626	5.36458	CDS_14254	11.2762	1.07174	0.0451507	UP	YES	#N/A	#N/A	#N/A
EOX97986.1	CDS_7156	11.3809	CDS_6982	23.9151	1.07131	0.00355733	UP	YES	response to cadmium ion;	#N/A	#N/A
NP_001241009.1	CDS_21939	8.17091	CDS_856	17.1698	1.07131	0.0135335	UP	YES	translation;	structural constituent of ribosome;	mitochondrial ribosome;
XP_002272628.1	CDS_3502	32.7365	CDS_35187	68.7903	1.07131	7.72596e-07	UP	YES	protein folding; protein peptidyl-prolyl isomerization;	peptidyl-prolyl cis-trans isomerase activity;	thylakoid lumen;
XP_003523440.1	CDS_14409	5.19463	CDS_21401	10.911	1.07069	0.0489811	UP	YES	negative regulation of defense response; DNA replication;	DNA binding; ATP binding; nucleoside-triphosphatase activity;	#N/A
XP_003527290.1	CDS_2341	48.5392	CDS_15361	101.91	1.07008	1.82605e-09	UP	YES	#N/A	#N/A	chloroplast inner membrane; chloroplast thylakoid membrane; mitochondrion;
XP_003530299.1	CDS_8041	6.38029	CDS_13551	13.385	1.06893	0.0293324	UP	YES	RNA-directed DNA methylation;	double-stranded RNA binding; DNA binding; protein self-association;	plasmodesma;
XP_003538518.1	CDS_11111	5.63986	CDS_8298	11.8126	1.0666	0.0410004	UP	YES	#N/A	#N/A	#N/A
XP_003543717.1	CDS_9667	8.6674	CDS_28328	18.1521	1.06646	0.0113097	UP	YES	calcium ion transmembrane transport;	calcium:hydrogen antiporter activity;	integral component of membrane;
NP_001238631.1	CDS_568	173.44	CDS_4814	363.062	1.06578	0	UP	YES	#N/A	#N/A	#N/A
EOY27389.1	CDS_4594	20.953	CDS_35376	43.8385	1.06504	8.29429e-05	UP	YES	#N/A	#N/A	#N/A
XP_002314277.1	CDS_16779	6.06756	CDS_29406	12.6925	1.06478	0.0343339	UP	YES	oxidation-reduction process; branched-chain amino acid catabolic process;	acyl-CoA dehydrogenase activity; ATP binding; flavin adenine dinucleotide binding;	mitochondrial matrix;
XP_003549688.1	CDS_18169	5.23964	CDS_31303	10.9504	1.06345	0.0493914	UP	YES	xyloglucan metabolic process; root hair elongation;	UDP-xylosyltransferase activity; transferase activity, transferring hexosyl groups; xyloglucan 6-xylosyltransferase activity;	integral component of membrane; endosome; trans-Golgi network;
XP_004513104.1	CDS_10414	8.45798	CDS_1681	17.6681	1.06276	0.0125675	UP	YES	cell redox homeostasis; glycerol ether metabolic process; oxidation-reduction process;	oxidoreductase activity, acting on a sulfur group of donors, disulfide as acceptor; protein disulfide oxidoreductase activity;	#N/A
XP_004488159.1	CDS_3154	23.7102	CDS_35296	49.5085	1.06217	2.95275e-05	UP	YES	#N/A	#N/A	#N/A
XP_003541668.1	CDS_11831	9.20781	CDS_4195	19.2153	1.06132	0.00928068	UP	YES	#N/A	#N/A	#N/A
XP_002283325.1	CDS_14785	7.06717	CDS_4229	14.7463	1.06115	0.0226911	UP	YES	nucleosome assembly;	#N/A	nucleus;
XP_003542190.1	CDS_8154	7.39056	CDS_25766	15.4197	1.06102	0.019805	UP	YES	methylation;	[ribulose-bisphosphate carboxylase]-lysine N-methyltransferase activity;	chloroplast;
XP_003529342.1	CDS_13464	11.7533	CDS_3880	24.514	1.06054	0.00331398	UP	YES	#N/A	#N/A	#N/A
AAG44776.1	CDS_7826	9.41271	CDS_4117	19.6298	1.06036	0.00857629	UP	YES	#N/A	ligase activity;	plastid;
ESW19311.1	CDS_5700	9.67426	CDS_35757	20.1698	1.05998	0.007717	UP	YES	response to karrikin; proteolysis;	aspartic-type endopeptidase activity;	membrane; plant-type cell wall;
XP_003544514.1	CDS_10386	5.52618	CDS_11466	11.5213	1.05995	0.0442237	UP	YES	#N/A	#N/A	#N/A
XP_004492645.1	CDS_9403	8.20309	CDS_34238	17.1003	1.05978	0.0141767	UP	YES	lysine biosynthetic process via diaminopimelate;	4-hydroxy-tetrahydrodipicolinate synthase;	#N/A
ESW32754.1	CDS_23071	5.69868	CDS_21993	11.8768	1.05945	0.0409762	UP	YES	#N/A	#N/A	#N/A
AFK38601.1	CDS_10367	12.9891	CDS_35804	27.0199	1.05672	0.00208064	UP	YES	mRNA cis splicing, via spliceosome;	RNA cap binding; nucleotide binding;	nuclear cap binding complex;
NP_001242487.1	CDS_4055	28.7449	CDS_4264	59.7737	1.05621	4.69218e-06	UP	YES	protein metabolic process;	#N/A	#N/A
ESW35705.1	CDS_14883	6.5152	CDS_57	13.5307	1.05435	0.0296064	UP	YES	#N/A	zinc ion binding;	#N/A
EMJ27104.1	CDS_2289	54.7706	CDS_35026	113.59	1.05236	2.96581e-10	UP	YES	cell redox homeostasis; glycerol ether metabolic process; oxidation-reduction process;	protein disulfide oxidoreductase activity;	#N/A
AFK42456.1	CDS_31914	5.38097	CDS_34229	11.1542	1.05165	0.0484877	UP	YES	#N/A	#N/A	#N/A
XP_002269795.1	CDS_4009	28.2314	CDS_4204	58.4982	1.05109	6.20468e-06	UP	YES	protein import into mitochondrial outer membrane;	#N/A	mitochondrial inner membrane; mitochondrial outer membrane translocase complex; vacuolar membrane;
ESR43095.1	CDS_8308	9.737	CDS_853	20.1735	1.05092	0.00798873	UP	YES	#N/A	#N/A	#N/A
NP_001235342.1	CDS_7586	30.9651	CDS_33170	64.1457	1.05071	2.23226e-06	UP	YES	proteolysis involved in cellular protein catabolic process;	threonine-type endopeptidase activity;	proteasome core complex; plasma membrane; vacuolar membrane; cytosol; apoplast;
NP_001237465.1	CDS_14567	9.69896	CDS_22130	20.0905	1.05061	0.0081101	UP	YES	RNA metabolic process;	#N/A	cytoplasmic mRNA processing body;
XP_003532244.1	CDS_19573	5.60027	CDS_26150	11.5998	1.05053	0.0442237	UP	YES	#N/A	actin binding;	#N/A
ESW31908.1	CDS_13431	8.96484	CDS_4019	18.5648	1.05022	0.0109279	UP	YES	protein phosphorylation; response to salt stress;	ATP binding; protein serine/threonine kinase activity;	nucleus;
XP_002514830.1	CDS_1186	107.113	CDS_2797	221.471	1.04798	0	UP	YES	cell redox homeostasis; glycerol ether metabolic process; oxidation-reduction process;	protein disulfide oxidoreductase activity;	#N/A
XP_003539897.1	CDS_18417	5.85452	CDS_20541	12.1012	1.04753	0.0400681	UP	YES	#N/A	DNA binding;	#N/A
ADR66028.1	CDS_9007	7.51194	CDS_33903	15.4801	1.04316	0.0204977	UP	YES	lipid metabolic process;	hydrolase activity, acting on ester bonds;	#N/A
XP_003535201.1	CDS_24385	5.38004	CDS_21333	11.0852	1.04295	0.0498351	UP	YES	small GTPase mediated signal transduction; protein transport;	GTP binding;	#N/A
EMJ13338.1	CDS_1690	59.0496	CDS_15542	121.667	1.04294	8.32896e-11	UP	YES	#N/A	#N/A	plasma membrane;
ACU18976.1	CDS_4835	31.7421	CDS_3677	65.377	1.04239	1.93653e-06	UP	YES	#N/A	calcium ion binding;	#N/A
XP_004493285.1	CDS_8703	6.61154	CDS_16722	13.6139	1.04202	0.029918	UP	YES	#N/A	DNA binding; chromatin binding;	#N/A
XP_002514741.1	CDS_161	426.935	CDS_1010	879.042	1.04191	0	UP	YES	photosynthesis, light harvesting;	metal ion binding;	photosystem I; chloroplast;
XP_003546337.1	CDS_15687	6.33757	CDS_1311	13.046	1.04161	0.03354	UP	YES	#N/A	#N/A	#N/A
ADR71286.1	CDS_1532	67.4977	CDS_1007	138.917	1.04132	4.07097e-12	UP	YES	translation;	structural constituent of ribosome; RNA binding;	small ribosomal subunit;
XP_002532068.1	CDS_1564	37.1643	CDS_2103	76.4705	1.04098	2.6794e-07	UP	YES	protein polymerization; GTP catabolic process; microtubule-based process;	GTPase activity; structural constituent of cytoskeleton; GTP binding;	microtubule;
XP_003546828.1	CDS_6200	12.9582	CDS_35937	26.6621	1.04093	0.00238994	UP	YES	#N/A	#N/A	membrane;
XP_003549679.1	CDS_481	93.9993	CDS_1023	193.393	1.04081	2.22045e-16	UP	YES	chlorophyll biosynthetic process; photosynthesis; oxidation-reduction process;	oxidoreductase activity, acting on the CH-CH group of donors, NAD or NADP as acceptor; geranylgeranyl reductase activity;	#N/A
XP_002530643.1	CDS_8602	12.7199	CDS_9342	26.1629	1.04043	0.00262982	UP	YES	#N/A	nucleic acid binding; nucleotide binding;	#N/A
XP_002516973.1	CDS_5229	38.197	CDS_15724	78.539	1.03995	1.87876e-07	UP	YES	translation;	structural constituent of ribosome;	ribosome;
XP_003546475.1	CDS_11283	12.0348	CDS_4593	24.7441	1.03987	0.00344385	UP	YES	protein transport;	#N/A	#N/A
XP_002327324.1	CDS_293	263.901	CDS_34716	542.545	1.03974	0	UP	YES	photosynthetic electron transport in photosystem II; defense response to bacterium; photosynthetic electron transport in photosystem I; ATP synthesis coupled proton transport; response to cold;	proton-transporting ATP synthase activity, rotational mechanism;	chloroplast envelope; stromule; chloroplast thylakoid membrane; plastoglobule;
ESW32189.1	CDS_3489	10.2791	CDS_32302	21.1322	1.03973	0.00688396	UP	YES	#N/A	#N/A	plasma membrane;
XP_003534551.1	CDS_340	139.685	CDS_34742	287.154	1.03964	0	UP	YES	methylation; glycine catabolic process; response to cadmium ion;	aminomethyltransferase activity; transaminase activity;	chloroplast envelope; chloroplast thylakoid; chloroplast stroma; cytosolic ribosome; membrane; apoplast;
XP_003540350.1	CDS_7910	11.2129	CDS_726	23.03	1.03836	0.00479547	UP	YES	lipoate biosynthetic process; protein lipoylation;	metal ion binding; 4 iron, 4 sulfur cluster binding; lipoate synthase activity;	mitochondrion;
XP_003609440.1	CDS_7948	15.2342	CDS_1898	31.2794	1.0379	0.001015	UP	YES	#N/A	#N/A	chloroplast thylakoid membrane; chloroplast envelope;
AFK44900.1	CDS_7074	11.618	CDS_35829	23.8531	1.03781	0.0041249	UP	YES	#N/A	#N/A	#N/A
XP_003537887.1	CDS_2597	41.6443	CDS_1056	85.3643	1.03551	5.87562e-08	UP	YES	proteolysis;	serine-type endopeptidase activity;	#N/A
XP_003546198.1	CDS_20888	5.4642	CDS_30918	11.1935	1.03458	0.0496571	UP	YES	#N/A	#N/A	#N/A
EOX97005.1	CDS_10018	9.68557	CDS_36262	19.8389	1.03442	0.00899409	UP	YES	metabolic process; small GTPase mediated signal transduction; protein transport;	GTP binding; hydrolase activity;	#N/A
XP_003531552.1	CDS_204	345.682	CDS_34701	707.947	1.03419	0	UP	YES	photosynthesis, light harvesting;	#N/A	membrane; chloroplast;
XP_003529660.1	CDS_4226	14.2467	CDS_35569	29.1691	1.03382	0.00154011	UP	YES	#N/A	DNA binding;	#N/A
NP_001239618.1	CDS_2712	30.7313	CDS_35182	62.9112	1.03361	3.29951e-06	UP	YES	methylation;	methyltransferase activity;	#N/A
XP_003553753.1	CDS_10275	6.99104	CDS_17116	14.3094	1.03338	0.0265322	UP	YES	#N/A	#N/A	#N/A
XP_004139070.1	CDS_8143	15.1944	CDS_985	31.0975	1.03326	0.00107367	UP	YES	#N/A	#N/A	#N/A
NP_001239997.1	CDS_7757	10.9341	CDS_6629	22.366	1.03248	0.00555276	UP	YES	response to cadmium ion; small GTPase mediated signal transduction;	GTP binding;	Golgi stack; plasma membrane;
XP_004493241.1	CDS_14777	9.17623	CDS_1474	18.7411	1.03023	0.0112779	UP	YES	aerobic respiration; iron-sulfur cluster assembly; response to hydrogen peroxide;	ferric iron binding; ferroxidase activity;	mitochondrion;
XP_003592692.1	CDS_2488	30.3099	CDS_34986	61.8944	1.03002	4.10753e-06	UP	YES	RNA methylation; rRNA processing; tRNA processing;	RNA binding; methyltransferase activity;	mediator complex; membrane;
XP_003548130.1	CDS_1469	53.1681	CDS_34954	108.485	1.02886	1.09607e-09	UP	YES	metabolic process;	hydrolase activity, acting on glycosyl bonds;	#N/A
XP_004507865.1	CDS_11128	6.59028	CDS_16898	13.4269	1.02671	0.0321215	UP	YES	#N/A	#N/A	#N/A
XP_003541723.1	CDS_5242	9.10855	CDS_8897	18.5411	1.02543	0.0118846	UP	YES	#N/A	DNA binding;	#N/A
ESR41996.1	CDS_4069	13.6801	CDS_7125	27.8387	1.02501	0.00205136	UP	YES	tricarboxylic acid cycle;	NAD binding; isocitrate dehydrogenase (NAD+) activity; magnesium ion binding;	#N/A
NP_001242319.1	CDS_8603	9.91731	CDS_25621	20.1815	1.02501	0.00869707	UP	YES	L-fucose biosynthetic process; 'de novo' GDP-L-fucose biosynthetic process;	GDP-L-fucose synthase activity; coenzyme binding;	#N/A
ESW29765.1	CDS_6038	15.4437	CDS_10365	31.4124	1.02431	0.00106213	UP	YES	transcription, DNA-templated;	DNA-directed RNA polymerase activity; DNA binding; protein dimerization activity;	#N/A
XP_003538089.1	CDS_3982	10.4498	CDS_4063	21.2459	1.0237	0.00710591	UP	YES	chlorophyll biosynthetic process; photosynthesis;	nucleoside-triphosphatase activity; magnesium chelatase activity; ATP binding;	chloroplast thylakoid; chloroplast stroma;
NP_001240133.1	CDS_18486	8.26223	CDS_717	16.7899	1.02299	0.0167536	UP	YES	#N/A	#N/A	#N/A
XP_002530291.1	CDS_5428	12.8902	CDS_2350	26.1888	1.02268	0.0028191	UP	YES	metabolic process;	ligase activity;	#N/A
XP_004512152.1	CDS_4942	13.0349	CDS_1208	26.4658	1.02175	0.00267773	UP	YES	aromatic amino acid family biosynthetic process;	3-dehydroquinate synthase activity;	cytoplasm;
XP_003533239.1	CDS_13222	7.56802	CDS_15734	15.3524	1.02048	0.0223928	UP	YES	#N/A	#N/A	#N/A
XP_003552889.1	CDS_19450	6.82648	CDS_5318	13.8215	1.0177	0.0304625	UP	YES	#N/A	#N/A	#N/A
NP_001237307.1	CDS_1368	69.5633	CDS_34908	140.823	1.01748	4.84923e-12	UP	YES	translation;	structural constituent of ribosome;	ribosome; chloroplast envelope; chloroplast stroma;
XP_003617599.1	CDS_126	237.423	CDS_7189	480.595	1.01736	0	UP	YES	response to ozone; response to jasmonic acid; defense response to bacterium; response to heat; defense response by callose deposition in cell wall; metabolic process;	glucose-1-phosphate guanylyltransferase (GDP) activity; GDP-galactose:mannose-1-phosphate guanylyltransferase activity; galactose-1-phosphate guanylyltransferase (GDP) activity; GDP-D-glucose phosphorylase activity; mannose-1-phosphate guanylyltransferase (GDP) activity; GDP-galactose:myoinositol-1-phosphate guanylyltransferase activity; GDP-galactose:glucose-1-phosphate guanylyltransferase activ…	#N/A
XP_006367030.1	CDS_9967	7.93565	CDS_840	16.0584	1.01691	0.0196919	UP	YES	oxidation-reduction process;	oxidoreductase activity, acting on paired donors, with incorporation or reduction of molecular oxygen, 2-oxoglutarate as one donor, and incorporation of one atom each of oxygen into both donors;	#N/A
NP_001242834.1	CDS_2792	19.5276	CDS_1896	39.4873	1.01587	0.000255818	UP	YES	#N/A	#N/A	chloroplast envelope; chloroplast stroma;
ESW23444.1	CDS_3914	11.0107	CDS_35480	22.2542	1.01517	0.0060781	UP	YES	proteolysis;	metalloendopeptidase activity; ATP binding; nucleoside-triphosphatase activity; zinc ion binding;	chloroplast envelope; integral component of membrane;
ESW16211.1	CDS_12710	9.55212	CDS_3506	19.302	1.01486	0.010613	UP	YES	protein transport;	#N/A	#N/A
XP_004148626.1	CDS_7190	24.5638	CDS_789	49.6344	1.01481	4.17748e-05	UP	YES	#N/A	#N/A	#N/A
EOX98253.1	CDS_10195	12.4915	CDS_36063	25.2406	1.01479	0.00347808	UP	YES	#N/A	#N/A	nucleus;
XP_004506351.1	CDS_14192	6.08562	CDS_21861	12.2891	1.0139	0.0416345	UP	YES	response to salt stress;	GTP binding;	#N/A
ESW30130.1	CDS_22099	6.75254	CDS_24898	13.6306	1.01335	0.0318603	UP	YES	#N/A	#N/A	#N/A
XP_003537756.1	CDS_42163	8.2507	CDS_30954	16.6502	1.01295	0.0177263	UP	YES	protein phosphorylation;	protein kinase activity; ATP binding;	chloroplast;
XP_003517168.1	CDS_2469	24.7031	CDS_4318	49.835	1.01247	4.0925e-05	UP	YES	response to cytokinin; response to misfolded protein; stamen formation; response to salt stress; cellular response to DNA damage stimulus; root hair elongation; response to sucrose; response to auxin; proteasome-mediated ubiquitin-dependent protein catabolic process; regulation of seed germination; signal transduction; leaf senescence; pollen development; response to heat; response to abscisic ac…	peptide receptor activity; polyubiquitin binding;	membrane; cytosol; proteasome regulatory particle, base subcomplex;
XP_004493155.1	CDS_9961	9.50279	CDS_3528	19.1699	1.01242	0.0109525	UP	YES	#N/A	#N/A	#N/A
NP_001241123.1	CDS_3305	31.6746	CDS_23589	63.8862	1.01218	3.41859e-06	UP	YES	ubiquitin-dependent protein catabolic process;	threonine-type endopeptidase activity;	cytoplasm; proteasome core complex, alpha-subunit complex; nucleus;
ESW21142.1	CDS_8902	5.68981	CDS_20835	11.4517	1.00911	0.0496571	UP	YES	ATP catabolic process;	nucleic acid binding; ATP-dependent helicase activity; ATP binding;	#N/A
AFK47347.1	CDS_10028	11.0698	CDS_4803	22.2783	1.00901	0.00617676	UP	YES	#N/A	#N/A	#N/A
XP_004500301.1	CDS_13929	6.08562	CDS_21347	12.2424	1.00841	0.04258	UP	YES	#N/A	#N/A	#N/A
ESW32046.1	CDS_5060	21.5431	CDS_1692	43.3164	1.00769	0.000135406	UP	YES	metabolic process;	glutathione transferase activity;	#N/A
XP_004505555.1	CDS_9917	13.0645	CDS_8163	26.2401	1.00612	0.0029942	UP	YES	#N/A	#N/A	#N/A
NP_001237135.1	CDS_171	262.272	CDS_16399	526.58	1.00559	0	UP	YES	oxidation-reduction process; response to light stimulus; response to cold; response to sucrose; glucose metabolic process; response to cadmium ion;	NAD binding; oxidoreductase activity, acting on the aldehyde or oxo group of donors, NAD or NADP as acceptor; NADP binding;	chloroplast envelope; chloroplast thylakoid membrane; stromule; apoplast;
ACJ85502.1	CDS_6859	25.0792	CDS_1945	50.33	1.00493	3.9945e-05	UP	YES	#N/A	#N/A	#N/A
ESW07297.1	CDS_17328	7.67812	CDS_4158	15.3984	1.00395	0.0231395	UP	YES	#N/A	#N/A	#N/A
ESW28472.1	CDS_5231	7.51611	CDS_13852	15.0682	1.00345	0.0247114	UP	YES	microtubule-based movement; metabolic process;	microtubule binding; ATP binding; microtubule motor activity;	kinesin complex; microtubule;
ESW29319.1	CDS_3667	39.8201	CDS_4384	79.7739	1.00242	2.39473e-07	UP	YES	#N/A	#N/A	#N/A
XP_003537282.1	CDS_5152	18.9458	CDS_10275	37.9387	1.00179	0.000369192	UP	YES	protein targeting to membrane;	SNAP receptor activity;	plasmodesma; plasma membrane; endoplasmic reticulum;
XP_003517569.1	CDS_26501	6.08562	CDS_26791	12.1841	1.00153	0.0437548	UP	YES	#N/A	#N/A	#N/A
ESW12179.1	CDS_11412	6.58096	CDS_16987	13.173	1.00121	0.0359179	UP	YES	methylation;	methyltransferase activity;	#N/A
XP_003554280.1	CDS_7487	7.2745	CDS_8868	14.5606	1.00115	0.0273433	UP	YES	#N/A	RNA binding;	#N/A
CBI36658.3	CDS_1153	75.6974	CDS_35016	151.495	1.00096	1.12332e-12	UP	YES	chloroplast-nucleus signaling pathway;	tetrapyrrole binding; enzyme binding;	#N/A
XP_003531670.1	CDS_7319	6.2185	CDS_4802	12.4429	1.00068	0.0415608	UP	YES	DNA duplex unwinding; meristem development; regulation of defense response to fungus, incompatible interaction;	ATP binding; ATP-dependent 5'-3' DNA helicase activity;	cytosol; nucleolus; chloroplast;
XP_003529884.1	CDS_9400	6.56957	CDS_30591	13.1281	0.998786	0.0363843	UP	YES	ATP catabolic process;	nucleic acid binding; ATP-dependent helicase activity; ATP binding;	cytosol;
ESW25151.1	CDS_9955	7.10448	CDS_36152	14.1797	0.997029	0.0297272	UP	YES	glyoxysome organization; positive regulation of abscisic acid-activated signaling pathway; metabolic process;	transferase activity, transferring acyl groups other than amino-acyl groups;	nucleolus; vacuolar membrane; chloroplast; mitochondrion;
XP_003537776.1	CDS_18710	7.2107	CDS_3600	14.3889	0.996751	0.0286088	UP	YES	#N/A	#N/A	#N/A
XP_004500140.1	CDS_4627	15.515	CDS_7268	30.9573	0.996618	0.00132383	UP	YES	proteolysis involved in cellular protein catabolic process;	threonine-type endopeptidase activity;	cytoplasm; proteasome core complex; nucleus;
XP_004510207.1	CDS_10710	9.03028	CDS_11256	18.0175	0.996554	0.0143221	UP	YES	intracellular protein transport; ER to Golgi vesicle-mediated transport;	zinc ion binding;	COPII vesicle coat;
XP_003531961.1	CDS_3600	18.3021	CDS_6975	36.4966	0.995757	0.000493253	UP	YES	regulation of ARF GTPase activity; pollen development; positive regulation of GTPase activity; response to abscisic acid; embryo development ending in seed dormancy;	ARF GTPase activator activity; zinc ion binding;	cytosol;
XP_003549812.1	CDS_3741	25.4938	CDS_35164	50.7977	0.994615	3.98189e-05	UP	YES	protein folding; protein peptidyl-prolyl isomerization;	peptidyl-prolyl cis-trans isomerase activity;	#N/A
XP_003541141.1	CDS_13300	7.37726	CDS_6907	14.6869	0.993371	0.02728	UP	YES	#N/A	#N/A	#N/A
ESW14517.1	CDS_11795	6.63886	CDS_26118	13.2163	0.993305	0.036214	UP	YES	positive regulation of Rab GTPase activity;	Rab GTPase activator activity;	#N/A
ESW05313.1	CDS_15564	5.89102	CDS_6813	11.7226	0.992703	0.0486903	UP	YES	DNA recombination; DNA repair; SOS response; ATP catabolic process;	ATP binding; single-stranded DNA binding; DNA-dependent ATPase activity;	#N/A
XP_002281919.1	CDS_10029	6.92502	CDS_724	13.7795	0.992633	0.0326317	UP	YES	ornithine metabolic process;	ornithine carbamoyltransferase activity; amino acid binding;	chloroplast stroma;
ESW35061.1	CDS_4541	18.3141	CDS_36001	36.4181	0.991702	0.000512122	UP	YES	#N/A	#N/A	#N/A
XP_004501731.1	CDS_19910	6.2111	CDS_29804	12.3508	0.99168	0.0430866	UP	YES	protein ubiquitination;	ubiquitin-protein ligase activity;	#N/A
NP_001235560.1	CDS_815	130.564	CDS_34834	259.626	0.991674	0	UP	YES	#N/A	#N/A	#N/A
ACU18122.1	CDS_5043	15.5737	CDS_35555	30.9646	0.991503	0.00136167	UP	YES	oxidation-reduction process;	NAD binding; oxidoreductase activity, acting on the CH-OH group of donors, NAD or NADP as acceptor;	#N/A
XP_003523616.1	CDS_12427	6.86298	CDS_14860	13.6311	0.989995	0.0336775	UP	YES	#N/A	#N/A	#N/A
XP_003522521.1	CDS_22554	8.31096	CDS_524	16.4907	0.988568	0.0195795	UP	YES	#N/A	#N/A	#N/A
NP_001241109.1	CDS_13530	7.1921	CDS_19655	14.254	0.986879	0.0301451	UP	YES	proteolysis;	aspartic-type endopeptidase activity;	integral component of membrane;
AFK43440.1	CDS_14201	8.78673	CDS_16345	17.4144	0.986879	0.0166017	UP	YES	ribosome assembly;	RNA binding;	nucleus;
XP_003526845.1	CDS_13133	7.96663	CDS_28808	15.7884	0.986827	0.0225091	UP	YES	#N/A	nucleic acid binding;	#N/A
XP_003532900.1	CDS_7524	6.10987	CDS_19544	12.1038	0.986244	0.0458526	UP	YES	protein import into nucleus;	#N/A	nuclear pore;
ACU19863.1	CDS_4215	19.8994	CDS_35469	39.3937	0.985243	0.000316184	UP	YES	#N/A	#N/A	chloroplast;
XP_003533813.1	CDS_5595	10.3512	CDS_4194	20.4909	0.98518	0.00938002	UP	YES	#N/A	#N/A	#N/A
XP_003609384.1	CDS_9828	7.29225	CDS_6872	14.4189	0.98352	0.0293836	UP	YES	auxin-activated signaling pathway; regulation of transcription, DNA-templated; transcription, DNA-templated; protein N-linked glycosylation;	protein dimerization activity; beta-1,4-mannosylglycoprotein 4-beta-N-acetylglucosaminyltransferase activity;	membrane; nucleus;
ESW32093.1	CDS_8217	7.12742	CDS_1124	14.0901	0.98323	0.0314176	UP	YES	carbohydrate metabolic process;	polygalacturonase activity;	extracellular region;
XP_004146492.1	CDS_2633	52.3893	CDS_4240	103.541	0.982859	5.42968e-09	UP	YES	metabolic process; response to gibberellin;	acid-amino acid ligase activity;	#N/A
ESW27189.1	CDS_12574	7.57466	CDS_27802	14.9686	0.982689	0.0264861	UP	YES	signal peptide processing; proteolysis;	serine-type endopeptidase activity;	chloroplast envelope; chloroplast thylakoid; integral component of membrane;
XP_003522238.1	CDS_2599	39.9104	CDS_4108	78.7975	0.981387	3.65959e-07	UP	YES	oxidation-reduction process;	metal ion binding; 4 iron, 4 sulfur cluster binding; quinone binding; NADH dehydrogenase (ubiquinone) activity;	#N/A
XP_003552419.1	CDS_451	143.691	CDS_34775	283.692	0.981358	0	UP	YES	photosynthesis, light harvesting; response to blue light; response to far red light; response to red light;	#N/A	chloroplast thylakoid; membrane;
XP_004512056.1	CDS_2793	34.5306	CDS_35253	68.1221	0.980249	2.28995e-06	UP	YES	carbohydrate metabolic process;	carbohydrate binding; isomerase activity;	apoplast; chloroplast stroma;
ACS88359.1	CDS_4382	15.1905	CDS_1261	29.9628	0.980007	0.00172624	UP	YES	cellulose biosynthetic process;	cellulose synthase (UDP-forming) activity; zinc ion binding;	plasma membrane; integral component of membrane;
ESW28104.1	CDS_9217	6.55212	CDS_719	12.9226	0.979859	0.0395986	UP	YES	#N/A	#N/A	#N/A
BAI53120.1	CDS_5	13855.7	CDS_19371	27326.2	0.979808	0	UP	YES	photorespiration; oxidation-reduction process; photosynthesis; carbon fixation;	ribulose-bisphosphate carboxylase activity; monooxygenase activity;	chloroplast;
XP_004511749.1	CDS_8623	13.872	CDS_27261	27.3467	0.979187	0.00275653	UP	YES	regulation of protein kinase activity;	protein kinase regulator activity;	protein kinase CK2 complex;
ESW29416.1	CDS_19166	8.21559	CDS_36238	16.1799	0.977766	0.0214605	UP	YES	#N/A	#N/A	cell wall;
XP_004493980.1	CDS_9904	7.05379	CDS_6692	13.8876	0.977322	0.0329957	UP	YES	#N/A	sequence-specific DNA binding;	#N/A
EEE85382.2	CDS_7954	6.44062	CDS_32695	12.6713	0.976292	0.0419059	UP	YES	proteolysis;	aspartic-type endopeptidase activity;	#N/A
XP_004502578.1	CDS_13596	7.90223	CDS_6709	15.5411	0.975755	0.0242593	UP	YES	oxidation-reduction process;	zinc ion binding; oxidoreductase activity;	#N/A
XP_003516914.1	CDS_12601	8.11416	CDS_3616	15.9538	0.975384	0.0224832	UP	YES	#N/A	#N/A	#N/A
XP_003626569.1	CDS_6247	8.55419	CDS_939	16.8189	0.975384	0.0190818	UP	YES	#N/A	#N/A	#N/A
XP_004489611.1	CDS_3589	19.2324	CDS_2569	37.8141	0.975384	0.00044288	UP	YES	oxidation-reduction process;	oxidoreductase activity; molybdenum ion binding; electron carrier activity;	#N/A
XP_004972100.1	CDS_1061	39.0003	CDS_22915	76.5858	0.973591	5.84715e-07	UP	YES	ATP hydrolysis coupled proton transport; ATP synthesis coupled proton transport; ATP catabolic process;	proton-transporting ATP synthase activity, rotational mechanism; ATP binding;	mitochondrial proton-transporting ATP synthase complex, catalytic core F(1);
XP_003517071.1	CDS_12182	6.42061	CDS_13345	12.6064	0.973375	0.0426052	UP	YES	#N/A	#N/A	#N/A
XP_002522828.1	CDS_3287	30.7362	CDS_10666	60.3053	0.972343	9.39819e-06	UP	YES	#N/A	protein dimerization activity;	#N/A
NP_001236073.1	CDS_13627	10.0628	CDS_3685	19.74	0.972082	0.0112462	UP	YES	#N/A	sterol binding;	#N/A
AFK36450.1	CDS_8656	12.9778	CDS_764	25.4559	0.971956	0.00399959	UP	YES	#N/A	#N/A	#N/A
XP_004489695.1	CDS_1883	68.9197	CDS_35316	134.96	0.969544	3.60559e-11	UP	YES	superoxide metabolic process; oxidation-reduction process;	metal ion binding; superoxide dismutase activity;	#N/A
XP_004147176.1	CDS_6316	38.9809	CDS_4188	76.2807	0.968552	6.55063e-07	UP	YES	response to auxin; regulation of gene expression, epigenetic;	#N/A	#N/A
ESW23710.1	CDS_14698	9.66938	CDS_11009	18.9201	0.968425	0.0132457	UP	YES	cytochrome b6f complex assembly;	#N/A	chloroplast;
AAB63199.2	CDS_10523	12.2023	CDS_33860	23.8655	0.967774	0.00539809	UP	YES	fatty acid biosynthetic process;	ATP binding; acetyl-CoA carboxylase activity;	#N/A
NP_001241904.1	CDS_10120	12.3153	CDS_7662	24.0864	0.96777	0.0052073	UP	YES	#N/A	#N/A	#N/A
XP_003532074.1	CDS_84	769.773	CDS_34645	1504.96	0.967221	0	UP	YES	photosynthesis; oxidation-reduction process;	calcium ion binding; 2-alkenal reductase [NAD(P)] activity;	photosystem II oxygen evolving complex; extrinsic component of membrane;
ADB93072.1	CDS_772	88.3577	CDS_10564	172.728	0.967077	7.42739e-14	UP	YES	actin cytoskeleton organization;	actin binding;	cytoskeleton;
NP_001241395.1	CDS_1245	89.1365	CDS_4249	174.213	0.966762	5.88418e-14	UP	YES	#N/A	#N/A	plasmodesma; cytosol; plasma membrane;
NP_001237358.1	CDS_7470	11.7531	CDS_1776	22.9466	0.965233	0.00642881	UP	YES	metabolic process;	acetyl-CoA carboxylase activity; metal ion binding; ATP binding; biotin carboxylase activity;	#N/A
ESW23551.1	CDS_12327	6.86016	CDS_21845	13.3925	0.965109	0.0374683	UP	YES	#N/A	#N/A	#N/A
XP_003525261.1	CDS_5318	12.2994	CDS_35582	23.9902	0.963862	0.00538018	UP	YES	metabolic process;	catalytic activity;	cytosol; membrane;
ESW14432.1	CDS_6969	12.501	CDS_635	24.381	0.963712	0.00501783	UP	YES	#N/A	#N/A	#N/A
XP_003521523.1	CDS_7263	8.04013	CDS_660	15.658	0.961608	0.0246544	UP	YES	#N/A	#N/A	cytosol;
ESW04564.1	CDS_13026	6.703	CDS_6683	13.0474	0.960884	0.0402575	UP	YES	#N/A	#N/A	#N/A
XP_004494610.1	CDS_15099	8.54122	CDS_25550	16.6255	0.960884	0.0206156	UP	YES	#N/A	#N/A	#N/A
XP_004500172.1	CDS_4313	9.85291	CDS_1830	19.1776	0.960802	0.0129202	UP	YES	#N/A	#N/A	#N/A
XP_003536728.1	CDS_13041	9.22206	CDS_16111	17.9311	0.959302	0.0163299	UP	YES	#N/A	#N/A	#N/A
NP_001266161.1	CDS_2324	83.5603	CDS_1790	162.455	0.959151	4.91163e-13	UP	YES	translation;	structural constituent of ribosome;	vacuole; cytosolic large ribosomal subunit; membrane;
XP_003521863.1	CDS_13224	10.7393	CDS_6801	20.8749	0.958865	0.0096089	UP	YES	#N/A	#N/A	#N/A
ACJ11750.1	CDS_507	118.449	CDS_34752	230.013	0.957452	0	UP	YES	metabolic process;	metal ion binding; lactoylglutathione lyase activity;	#N/A
ESW34381.1	CDS_5646	11.4825	CDS_4066	22.2968	0.957398	0.00744641	UP	YES	oxidation-reduction process;	oxidoreductase activity, acting on paired donors, with incorporation or reduction of molecular oxygen, 2-oxoglutarate as one donor, and incorporation of one atom each of oxygen into both donors;	#N/A
ESW06366.1	CDS_2503	22.9361	CDS_16963	44.5231	0.956931	0.000157446	UP	YES	#N/A	transferase activity;	#N/A
XP_003525036.1	CDS_6379	8.34381	CDS_13974	16.1959	0.956855	0.0225479	UP	YES	#N/A	#N/A	#N/A
XP_004496370.1	CDS_18131	7.22337	CDS_8912	14.0206	0.956799	0.033875	UP	YES	protein autophosphorylation; regulation of inward rectifier potassium channel activity; regulation of pollen tube growth; positive regulation of abscisic acid-activated signaling pathway;	calcium ion binding; ATP binding; calmodulin-dependent protein kinase activity;	cytosol; plasma membrane;
ESR38156.1	CDS_4120	21.6957	CDS_35449	42.0868	0.955962	0.00023971	UP	YES	formation of translation preinitiation complex; regulation of translational initiation;	translation initiation factor activity; zinc ion binding; nucleotide binding;	eukaryotic 43S preinitiation complex; eukaryotic translation initiation factor 3 complex; eukaryotic 48S preinitiation complex; plasma membrane;
XP_003544516.1	CDS_6395	8.79166	CDS_1099	17.0326	0.954096	0.0195683	UP	YES	#N/A	#N/A	vacuolar membrane;
XP_002269600.2	CDS_6856	7.08327	CDS_35785	13.7119	0.952938	0.0362565	UP	YES	#N/A	#N/A	#N/A
XP_002534375.1	CDS_11783	7.73801	CDS_19786	14.9765	0.952663	0.0286753	UP	YES	multicellular organismal development; protein ubiquitination; ubiquitin-dependent protein catabolic process;	ubiquitin-protein ligase activity; zinc ion binding;	nucleus;
XP_003532071.1	CDS_7193	9.12843	CDS_1254	17.6281	0.949434	0.0177871	UP	YES	response to water deprivation; cellular aldehyde metabolic process; response to abscisic acid; oxidation-reduction process;	aldehyde dehydrogenase [NAD(P)+] activity; aldehyde dehydrogenase (NADP+) activity;	chloroplast envelope;
EOX96564.1	CDS_1334	82.6123	CDS_34944	159.529	0.94939	1.00719e-12	UP	YES	ATP synthesis coupled proton transport;	proton-transporting ATPase activity, rotational mechanism; proton-transporting ATP synthase activity, rotational mechanism;	proton-transporting ATP synthase complex, catalytic core F(1);
XP_003532046.1	CDS_12523	6.66829	CDS_18849	12.8767	0.949378	0.0427819	UP	YES	protein folding;	unfolded protein binding;	#N/A
ESW03937.1	CDS_15942	9.56312	CDS_35516	18.4608	0.948911	0.0153051	UP	YES	carbohydrate phosphorylation; D-ribose metabolic process;	ribokinase activity;	#N/A
AFK44387.1	CDS_2074	68.6206	CDS_4676	132.434	0.948558	8.41458e-11	UP	YES	actin filament depolymerization;	actin binding;	actin filament;
XP_003554626.1	CDS_8919	6.73765	CDS_17396	12.9986	0.948035	0.0420051	UP	YES	metabolic process;	catalytic activity;	plasma membrane;
EMJ25062.1	CDS_6782	10.4977	CDS_787	20.2453	0.947517	0.0111579	UP	YES	#N/A	#N/A	#N/A
XP_003521742.1	CDS_5575	14.4585	CDS_35602	27.8832	0.947484	0.0029085	UP	YES	#N/A	#N/A	Golgi apparatus; endoplasmic reticulum;
XP_003538313.1	CDS_11952	8.92707	CDS_28085	17.2119	0.947144	0.0193678	UP	YES	histone H4 deacetylation; regulation of transcription, DNA-templated; histone H3 deacetylation; transcription, DNA-templated;	NAD-dependent histone deacetylase activity (H3-K18 specific); NAD-dependent histone deacetylase activity (H3-K14 specific); NAD-dependent histone deacetylase activity (H4-K16 specific); NAD-dependent histone deacetylase activity (H3-K9 specific);	nucleus;
ESW07550.1	CDS_11398	7.69786	CDS_32963	14.8415	0.947103	0.0299006	UP	YES	ATP catabolic process;	nucleic acid binding; ATP-dependent helicase activity; ATP binding;	cytosol;
XP_003529803.1	CDS_7302	11.2459	CDS_1524	21.6819	0.947099	0.00867763	UP	YES	fatty acid biosynthetic process; photoinhibition; oxidation-reduction process;	oxidoreductase activity, acting on paired donors, with oxidation of a pair of donors resulting in the reduction of molecular oxygen to two molecules of water;	integral component of membrane;
XP_003517282.1	CDS_7531	10.2524	CDS_818	19.7525	0.94608	0.0122522	UP	YES	#N/A	DNA binding;	plasmodesma;
XP_003618643.1	CDS_8027	8.7396	CDS_14442	16.8287	0.945285	0.0208176	UP	YES	metabolic process;	transferase activity, transferring hexosyl groups;	#N/A
XP_003554066.1	CDS_10952	7.95299	CDS_23925	15.3013	0.944088	0.0276141	UP	YES	lipid metabolic process;	hydrolase activity, acting on ester bonds;	#N/A
ESR63464.1	CDS_11873	11.3867	CDS_5034	21.8828	0.942449	0.00851893	UP	YES	#N/A	#N/A	#N/A
XP_004505694.1	CDS_5815	16.694	CDS_4111	32.0801	0.942348	0.00143832	UP	YES	#N/A	#N/A	endoplasmic reticulum;
XP_003538674.1	CDS_2283	48.4072	CDS_1059	92.9781	0.941668	5.86956e-08	UP	YES	#N/A	#N/A	#N/A
EMJ24399.1	CDS_2919	32.537	CDS_2725	62.4804	0.941322	8.81694e-06	UP	YES	oxidation-reduction process;	oxidoreductase activity;	#N/A
XP_004494379.1	CDS_17291	6.59065	CDS_14197	12.6545	0.941152	0.0455543	UP	YES	mRNA splicing, via spliceosome;	snRNA binding; nucleotide binding;	#N/A
XP_003524258.1	CDS_3464	15.0842	CDS_2111	28.9576	0.940904	0.00247768	UP	YES	response to abiotic stimulus; regulation of cellular process;	DNA binding;	#N/A
XP_003555723.1	CDS_3537	40.1651	CDS_35242	77.1046	0.940874	7.98694e-07	UP	YES	#N/A	#N/A	#N/A
XP_003535962.1	CDS_3490	16.3487	CDS_989	31.3573	0.939628	0.00165369	UP	YES	#N/A	#N/A	chloroplast inner membrane;
XP_003530822.1	CDS_4960	9.85871	CDS_6682	18.9067	0.939427	0.0145678	UP	YES	#N/A	#N/A	#N/A
ESW11739.1	CDS_9428	8.39875	CDS_1581	16.1058	0.93933	0.0241337	UP	YES	#N/A	#N/A	#N/A
XP_003550222.1	CDS_2059	11.6007	CDS_17407	22.2268	0.938086	0.0081101	UP	YES	#N/A	#N/A	#N/A
ESW32862.1	CDS_2949	22.0664	CDS_15417	42.2781	0.938062	0.000262031	UP	YES	#N/A	nucleotide binding; RNA binding;	#N/A
XP_003542492.1	CDS_10005	9.63207	CDS_942	18.4481	0.937551	0.0158901	UP	YES	nucleotide phosphorylation;	adenylate kinase activity; ATP binding;	#N/A
XP_003521406.1	CDS_18320	7.20821	CDS_10320	13.8008	0.937037	0.0371396	UP	YES	histidyl-tRNA aminoacylation;	ATP binding; histidine-tRNA ligase activity;	mitochondrion; chloroplast;
XP_003603346.1	CDS_9936	22.7768	CDS_7008	43.5979	0.936697	0.000211844	UP	YES	#N/A	carbohydrate binding;	endoplasmic reticulum;
ESW35264.1	CDS_10139	9.05257	CDS_4782	17.3221	0.936215	0.0195571	UP	YES	#N/A	#N/A	#N/A
CAN76136.1	CDS_3930	24.4966	CDS_24143	46.8375	0.935084	0.000124716	UP	YES	response to stress; response to abiotic stimulus;	#N/A	#N/A
ESW09179.1	CDS_5755	7.49089	CDS_33105	14.3184	0.934659	0.0338949	UP	YES	regulation of translational initiation; formation of translation preinitiation complex;	translation initiation factor activity;	eukaryotic translation initiation factor 3 complex; eukaryotic 43S preinitiation complex; eukaryotic 48S preinitiation complex;
XP_004511174.1	CDS_15442	10.5256	CDS_6715	20.1091	0.933939	0.0120059	UP	YES	oxidation-reduction process;	flavin adenine dinucleotide binding; thiol oxidase activity; identical protein binding;	#N/A
XP_002284617.1	CDS_2976	20.0826	CDS_35361	38.2736	0.930406	0.000539191	UP	YES	#N/A	#N/A	#N/A
EMJ24979.1	CDS_16782	6.83693	CDS_33537	13.0289	0.930296	0.043548	UP	YES	#N/A	#N/A	#N/A
XP_003633082.1	CDS_11495	8.92707	CDS_3713	17.0084	0.929986	0.0211062	UP	YES	#N/A	#N/A	#N/A
XP_002278742.1	CDS_6399	13.6927	CDS_35679	26.0759	0.929314	0.00429426	UP	YES	#N/A	#N/A	#N/A
ESW05261.1	CDS_10221	19.0683	CDS_21438	36.2789	0.927955	0.000765117	UP	YES	#N/A	#N/A	#N/A
XP_004501935.1	CDS_8157	8.21019	CDS_23281	15.5962	0.925706	0.0274704	UP	YES	singlet oxygen-mediated programmed cell death;	#N/A	thylakoid membrane;
ESW21212.1	CDS_6374	6.94851	CDS_25794	13.1946	0.925173	0.0428072	UP	YES	#N/A	nucleic acid binding; nucleotide binding;	#N/A
NP_001240135.1	CDS_9310	8.65113	CDS_1780	16.4277	0.92517	0.0236925	UP	YES	#N/A	metal ion binding; RNA binding;	#N/A
XP_003556169.1	CDS_2000	49.5662	CDS_10645	94.0248	0.923685	6.45422e-08	UP	YES	intracellular transport;	#N/A	#N/A
AFD34189.1	CDS_1838	40.6246	CDS_1045	76.9791	0.922114	1.01577e-06	UP	YES	superoxide metabolic process; oxidation-reduction process; response to UV;	metal ion binding; superoxide dismutase activity;	chloroplast nucleoid;
XP_004492319.1	CDS_8499	8.29497	CDS_775	15.7037	0.920798	0.0273433	UP	YES	#N/A	#N/A	#N/A
XP_003518909.1	CDS_10216	7.21118	CDS_890	13.6369	0.919206	0.0398561	UP	YES	leucine catabolic process;	cobalt ion binding; ATP binding; biotin carboxylase activity; methylcrotonoyl-CoA carboxylase activity;	mitochondrial matrix; cytosolic ribosome;
EMJ07073.1	CDS_134	583.879	CDS_1016	1103.97	0.918965	0	UP	YES	photosynthesis;	#N/A	photosystem I reaction center; plastid;
ADZ14893.1	CDS_1583	50.7399	CDS_16773	95.9181	0.918684	5.11158e-08	UP	YES	fatty acid biosynthetic process; xanthophyll biosynthetic process; carotene metabolic process; oxidation-reduction process;	iron ion binding; carotene beta-ring hydroxylase activity;	integral component of membrane;
XP_003529405.1	CDS_333	78.1035	CDS_34761	147.448	0.916749	1.50165e-11	UP	YES	response to cadmium ion; regulation of translational initiation; regulation of nuclear-transcribed mRNA poly(A) tail shortening; response to salt stress;	RNA binding; nucleotide binding;	cytosol;
ESW30881.1	CDS_7292	14.9631	CDS_13717	28.2431	0.91649	0.00314911	UP	YES	single-organism process;	#N/A	#N/A
XP_003524022.1	CDS_19669	8.37668	CDS_7837	15.8111	0.91649	0.0272169	UP	YES	#N/A	#N/A	#N/A
ESW06253.1	CDS_1019	92.7508	CDS_4314	174.948	0.915492	2.05169e-13	UP	YES	translation;	structural constituent of ribosome;	ribosome;
NP_001241065.1	CDS_9882	9.34752	CDS_1414	17.6264	0.91508	0.0197484	UP	YES	#N/A	#N/A	#N/A
ACL98481.1	CDS_4345	10.3677	CDS_35588	19.5444	0.914667	0.0141687	UP	YES	glucan biosynthetic process;	starch synthase activity;	#N/A
XP_003546660.1	CDS_3948	10.7901	CDS_7522	20.3069	0.912259	0.0124544	UP	YES	proteolysis;	cysteine-type endopeptidase activity;	#N/A
ESW03765.1	CDS_5844	14.527	CDS_35864	27.3273	0.911608	0.00376255	UP	YES	#N/A	RNA binding;	#N/A
XP_002285444.1	CDS_2576	41.3702	CDS_2138	77.7591	0.910418	1.03495e-06	UP	YES	translational initiation; negative regulation of defense response to virus; response to virus;	translation initiation factor activity;	nucleus; cytosol;
EMJ21523.1	CDS_7496	20.2558	CDS_10366	38.0585	0.909884	0.00063516	UP	YES	glycolytic process; phosphorylation;	potassium ion binding; pyruvate kinase activity; magnesium ion binding;	#N/A
XP_003531651.1	CDS_6883	13.0247	CDS_32286	24.4662	0.909537	0.00614255	UP	YES	protein phosphorylation;	ATP binding; protein serine/threonine kinase activity;	#N/A
ESW16022.1	CDS_10651	8.22845	CDS_22075	15.4343	0.907445	0.0298484	UP	YES	#N/A	#N/A	#N/A
AEF14415.1	CDS_11867	6.70252	CDS_4492	12.5685	0.907038	0.0498351	UP	YES	oxidation-reduction process;	naringenin 3-dioxygenase activity;	#N/A
NP_001267560.1	CDS_1451	86.392	CDS_30371	161.828	0.905488	2.06524e-12	UP	YES	protein ubiquitination;	ubiquitin-protein ligase activity;	#N/A
AFK41457.1	CDS_14094	6.84633	CDS_15673	12.8216	0.905175	0.0479996	UP	YES	#N/A	#N/A	#N/A
ESW04653.1	CDS_5182	14.2296	CDS_35705	26.6312	0.904218	0.00437554	UP	YES	#N/A	#N/A	#N/A
XP_003521403.1	CDS_1333	25.5912	CDS_29780	47.8726	0.903551	0.000133622	UP	YES	metabolic process;	nucleoside-triphosphatase activity; ATP binding;	#N/A
XP_002309925.1	CDS_14665	8.33466	CDS_12359	15.5913	0.903551	0.0292133	UP	YES	#N/A	zinc ion binding;	#N/A
XP_002303268.1	CDS_2762	17.7577	CDS_35165	33.1912	0.90236	0.00148189	UP	YES	ATP transport; ADP transport;	ATP:ADP antiporter activity; ATP binding;	integral component of membrane; chloroplast envelope;
NP_001235805.1	CDS_1800	76.2913	CDS_15580	142.581	0.902195	4.46416e-11	UP	YES	photosynthesis;	#N/A	photosystem II oxygen evolving complex;
EOX96947.1	CDS_4173	13.8977	CDS_23194	25.9301	0.899787	0.00502061	UP	YES	formation of translation preinitiation complex; regulation of translational initiation;	translation initiation factor activity; nucleotide binding; translation initiation factor binding;	eukaryotic 43S preinitiation complex; eukaryotic translation initiation factor 3 complex; eukaryotic 48S preinitiation complex;
XP_004487931.1	CDS_24199	12.8251	CDS_33093	23.9228	0.899416	0.00707039	UP	YES	#N/A	#N/A	#N/A
AFK44312.1	CDS_10324	8.16618	CDS_32166	15.2227	0.89849	0.0317675	UP	YES	protein glycosylation;	oligosaccharyl transferase activity;	plasma membrane;
NP_001242254.1	CDS_6796	23.7053	CDS_35556	44.1803	0.898195	0.000252969	UP	YES	#N/A	#N/A	#N/A
XP_002512859.1	CDS_967	54.8183	CDS_22336	102.031	0.896277	2.7562e-08	UP	YES	transport;	#N/A	integral component of membrane;
XP_003544887.1	CDS_3113	11.351	CDS_34178	21.1256	0.89617	0.0114378	UP	YES	cell redox homeostasis;	selenium binding;	endoplasmic reticulum; plasma membrane;
NP_001242449.1	CDS_13610	7.45349	CDS_24435	13.871	0.896084	0.0404478	UP	YES	#N/A	#N/A	#N/A
XP_003627458.1	CDS_7254	8.43593	CDS_1744	15.6853	0.894795	0.0294862	UP	YES	response to nematode; cell wall modification; negative regulation of catalytic activity; pectin catabolic process;	pectinesterase activity; aspartyl esterase activity; enzyme inhibitor activity;	cytoplasm; plant-type cell wall; plasma membrane; apoplast;
AFK42689.1	CDS_9993	9.19364	CDS_19685	17.0762	0.893282	0.0231529	UP	YES	#N/A	#N/A	#N/A
EOY16880.1	CDS_2621	16.5291	CDS_35262	30.6962	0.893052	0.00234085	UP	YES	ATP catabolic process;	nucleic acid binding; ATP-dependent helicase activity; ATP binding;	#N/A
XP_004504888.1	CDS_6804	9.76071	CDS_1734	18.1251	0.892935	0.0193456	UP	YES	systemic acquired resistance, salicylic acid mediated signaling pathway; lysine biosynthetic process via diaminopimelate;	copper ion binding; L,L-diaminopimelate aminotransferase activity; pyridoxal phosphate binding;	chloroplast stroma;
XP_002269948.1	CDS_7793	7.29422	CDS_35984	13.5264	0.890955	0.0434708	UP	YES	#N/A	#N/A	#N/A
AFK34047.1	CDS_17276	9.58486	CDS_1484	17.7685	0.890495	0.0207104	UP	YES	#N/A	#N/A	#N/A
XP_003520140.1	CDS_530	94.5587	CDS_24444	175.262	0.890233	3.8658e-13	UP	YES	#N/A	oxidoreductase activity;	#N/A
XP_003525285.1	CDS_1296	21.7167	CDS_34942	40.2108	0.888777	0.000511573	UP	YES	protein homooligomerization; malate metabolic process; oxidation-reduction process;	metal ion binding; malate dehydrogenase (decarboxylating) (NAD+) activity; NAD binding;	#N/A
XP_004509238.1	CDS_14064	15.7031	CDS_7042	29.0758	0.888769	0.00311646	UP	YES	#N/A	#N/A	#N/A
EMJ06840.1	CDS_6069	25.5908	CDS_11016	47.3827	0.888734	0.000161943	UP	YES	flower development; isopentenyl diphosphate biosynthetic process;	hydrolase activity; isopentenyl-diphosphate delta-isomerase activity;	cytosol; mitochondrion;
ESW15500.1	CDS_10359	7.8776	CDS_36377	14.5803	0.888189	0.0364912	UP	YES	#N/A	#N/A	membrane;
EMJ24282.1	CDS_6145	12.5958	CDS_36098	23.3074	0.88784	0.00818748	UP	YES	negative regulation of endopeptidase activity;	cysteine-type endopeptidase inhibitor activity;	extracellular space;
XP_003521405.1	CDS_1624	45.8789	CDS_9436	84.7601	0.885553	4.7273e-07	UP	YES	metal ion transport;	copper ion binding;	#N/A
XP_003602011.1	CDS_12583	7.80515	CDS_19066	14.4197	0.885542	0.0378222	UP	YES	#N/A	nucleic acid binding;	cytosol; chloroplast;
XP_003543129.1	CDS_2344	17.5651	CDS_23521	32.4301	0.884622	0.0018477	UP	YES	protein folding; response to cadmium ion; response to salt stress;	ATP binding; unfolded protein binding; zinc ion binding;	cell wall; vacuolar membrane; mitochondrion;
XP_003543437.1	CDS_3205	19.2867	CDS_1041	35.5867	0.88373	0.00111087	UP	YES	#N/A	#N/A	plant-type cell wall; chloroplast envelope; chloroplast stroma;
XP_004492231.1	CDS_20030	8.33262	CDS_5427	15.3745	0.8837	0.0321028	UP	YES	#N/A	#N/A	#N/A
ESW28745.1	CDS_3832	10.8757	CDS_1219	20.0653	0.883598	0.0143465	UP	YES	manganese ion transport; defense response to bacterium; response to iron ion; positive regulation of reactive oxygen species metabolic process; cellular iron ion homeostasis; response to zinc ion; response to nematode;	transporter activity;	plasmodesma; membrane; Golgi apparatus;
XP_003544862.1	CDS_13067	8.96396	CDS_931	16.5316	0.883015	0.0262724	UP	YES	#N/A	#N/A	mitochondrial matrix;
XP_003529260.1	CDS_6373	9.41301	CDS_35834	17.354	0.882543	0.0228615	UP	YES	uracil catabolic process; cellular response to nitrogen levels;	hydrolase activity, acting on carbon-nitrogen (but not peptide) bonds;	cytosol;
ACJ85916.1	CDS_2243	48.3881	CDS_10656	89.0921	0.880645	2.58806e-07	UP	YES	ubiquitin-dependent protein catabolic process;	threonine-type endopeptidase activity;	cytosolic ribosome; proteasome core complex, alpha-subunit complex; nucleus;
ESW19427.1	CDS_14018	7.20666	CDS_6100	13.2626	0.879964	0.0470668	UP	YES	translation;	structural constituent of ribosome;	ribosome;
ESW28571.1	CDS_28344	7.17234	CDS_24820	13.1995	0.879964	0.0474037	UP	YES	response to cold; regulation of gene expression by genetic imprinting;	#N/A	chromatin silencing complex;
XP_004486648.1	CDS_3338	27.5671	CDS_35481	50.712	0.879378	0.00010294	UP	YES	oxidation-reduction process;	2 iron, 2 sulfur cluster binding; metal ion binding; oxidoreductase activity;	#N/A
AFK38944.1	CDS_5225	12.2912	CDS_4145	22.6054	0.879035	0.00949642	UP	YES	#N/A	fatty-acyl-CoA binding;	#N/A
XP_002273785.1	CDS_1202	22.9444	CDS_24192	42.1968	0.878987	0.000395359	UP	YES	protein secretion; response to water deprivation; protein folding; response to salt stress; regulation of meristem growth; response to cold; regulation of meristem structural organization; response to cadmium ion;	ATP binding; unfolded protein binding;	mitochondrion; plasmodesma; vacuolar membrane; chloroplast; nucleus; plasma membrane; apoplast;
XP_003542721.1	CDS_312	129.425	CDS_1301	238.012	0.878917	0	UP	YES	triose phosphate transmembrane transport;	triose-phosphate transmembrane transporter activity;	chloroplast envelope; chloroplast thylakoid; integral component of membrane;
XP_004490903.1	CDS_12904	8.06528	CDS_8232	14.8256	0.878298	0.0358337	UP	YES	#N/A	#N/A	#N/A
NP_001235544.1	CDS_12911	7.07919	CDS_6027	12.9885	0.875577	0.0497757	UP	YES	#N/A	#N/A	#N/A
XP_002325927.1	CDS_8409	13.8286	CDS_7396	25.3502	0.874342	0.00616305	UP	YES	#N/A	#N/A	plastid;
XP_002274527.1	CDS_7507	16.8953	CDS_4155	30.9703	0.874262	0.00247227	UP	YES	#N/A	#N/A	mitochondrion; nucleus; chloroplast envelope; chloroplast stroma;
AFK39785.1	CDS_3578	39.9729	CDS_35648	73.2505	0.873815	3.23816e-06	UP	YES	auxin-activated signaling pathway; regulation of transcription, DNA-templated; transcription, DNA-templated;	protein dimerization activity;	nucleus;
ACJ84402.1	CDS_4375	29.0237	CDS_978	53.1813	0.873686	7.30176e-05	UP	YES	photosynthesis;	calcium ion binding;	photosystem II oxygen evolving complex; extrinsic component of membrane; chloroplast thylakoid membrane;
XP_004490059.1	CDS_10782	9.25348	CDS_21473	16.9498	0.8732	0.0251431	UP	YES	#N/A	#N/A	#N/A
XP_004501214.1	CDS_2270	45.9141	CDS_4323	84.0791	0.872811	6.1969e-07	UP	YES	proteolysis involved in cellular protein catabolic process;	threonine-type endopeptidase activity;	cytoplasm; proteasome core complex; nucleus;
XP_003539375.1	CDS_1444	21.3635	CDS_2468	39.1129	0.872495	0.000675673	UP	YES	oxylipin biosynthetic process; oxidation-reduction process;	linoleate 13S-lipoxygenase activity; iron ion binding;	#N/A
EMJ19406.1	CDS_920	66.874	CDS_4253	122.386	0.871924	1.83733e-09	UP	YES	translation;	structural constituent of ribosome; RNA binding;	large ribosomal subunit;
XP_003526966.1	CDS_2361	42.8902	CDS_35081	78.4855	0.871778	1.48139e-06	UP	YES	proteolysis involved in cellular protein catabolic process;	threonine-type endopeptidase activity;	cytoplasm; proteasome core complex; nucleus;
XP_003540483.1	CDS_7527	12.216	CDS_4525	22.3294	0.870175	0.0103247	UP	YES	protein retention in ER lumen;	ER retention sequence binding;	integral component of membrane;
ESW35336.1	CDS_7106	7.25156	CDS_14325	13.2547	0.870139	0.0481713	UP	YES	metabolic process;	catalytic activity;	plasma membrane;
ESW10173.1	CDS_9152	12.1712	CDS_36078	22.2464	0.870097	0.0104355	UP	YES	#N/A	binding;	#N/A
ESW11427.1	CDS_13000	8.39136	CDS_4566	15.3305	0.869428	0.0335989	UP	YES	cell growth; cellulose microfibril organization;	#N/A	anchored component of membrane;
XP_003532009.1	CDS_1147	57.3514	CDS_34958	104.767	0.869289	2.78619e-08	UP	YES	oxidation-reduction process;	zinc ion binding; oxidoreductase activity;	#N/A
AFK36770.1	CDS_4849	27.1951	CDS_25399	49.6711	0.869058	0.000131721	UP	YES	metabolic process;	ureidoglycolate hydrolase activity;	#N/A
NP_001267690.1	CDS_2968	17.3085	CDS_1971	31.6071	0.868772	0.00228904	UP	YES	metabolic process;	acetyl-CoA C-acyltransferase activity;	#N/A
XP_002511020.1	CDS_2342	38.7732	CDS_18979	70.7542	0.867754	5.0983e-06	UP	YES	metabolic process; small GTPase mediated signal transduction; protein transport;	GTP binding; hydrolase activity;	#N/A
EOX90809.1	CDS_1981	43.9925	CDS_35037	80.234	0.866958	1.20639e-06	UP	YES	ubiquitin-dependent protein catabolic process;	threonine-type endopeptidase activity;	cytoplasm; proteasome core complex, alpha-subunit complex; nucleus;
NP_001235695.1	CDS_9850	11.9974	CDS_14142	21.8802	0.86691	0.0112588	UP	YES	#N/A	#N/A	#N/A
NP_001237676.1	CDS_7624	14.853	CDS_1239	27.0863	0.866803	0.00478224	UP	YES	#N/A	#N/A	nucleus; cytosol;
XP_004491740.1	CDS_2709	16.7266	CDS_4021	30.4549	0.864534	0.00282528	UP	YES	#N/A	#N/A	#N/A
ESW16943.1	CDS_2634	21.0191	CDS_18432	38.2483	0.863693	0.000818855	UP	YES	proteasomal protein catabolic process; embryo sac development; glucose mediated signaling pathway; pollen development;	peptidase activity; nucleoside-triphosphatase activity; ATP binding;	cytoplasm; plasma membrane;
EMJ19744.1	CDS_685	193.95	CDS_34788	352.517	0.862012	0	UP	YES	translation;	structural constituent of ribosome; nucleotide binding;	ribosome;
EMJ01282.1	CDS_8891	9.48076	CDS_10884	17.2301	0.861855	0.0248401	UP	YES	#N/A	#N/A	chloroplast;
ESW03665.1	CDS_7642	9.4729	CDS_18239	17.2094	0.861316	0.0249407	UP	YES	#N/A	metal ion binding;	#N/A
XP_002270942.2	CDS_17176	7.95551	CDS_1452	14.4386	0.859906	0.0402337	UP	YES	translation; carbohydrate transport; proton transport;	structural constituent of ribosome; nucleotide binding; sugar:hydrogen symporter activity;	integral component of membrane; ribosome; Golgi membrane;
XP_003517653.1	CDS_9013	8.98982	CDS_22149	16.2937	0.857946	0.0294862	UP	YES	protein phosphorylation;	ATP binding; protein serine/threonine kinase activity;	integral component of membrane;
ESW21687.1	CDS_10280	9.12843	CDS_5895	16.5271	0.856392	0.0284102	UP	YES	#N/A	#N/A	#N/A
XP_002284361.1	CDS_199	867.939	CDS_4263	1571.38	0.856369	0	UP	YES	oxidation-reduction process; hydrogen ion transmembrane transport; defense response to bacterium; nonphotochemical quenching; photosynthesis; response to karrikin;	electron transporter, transferring electrons within cytochrome b6/f complex of photosystem II activity; ubiquinol-cytochrome-c reductase activity; 2 iron, 2 sulfur cluster binding; metal ion binding; plastoquinol--plastocyanin reductase activity;	integral component of membrane; chloroplast envelope; thylakoid membrane; chloroplast thylakoid; plasma membrane;
XP_003530259.1	CDS_1603	31.9105	CDS_1075	57.7649	0.856162	4.20619e-05	UP	YES	photosynthetic electron transport in photosystem I;	#N/A	NAD(P)H dehydrogenase complex (plastoquinone); chloroplast thylakoid membrane;
XP_006291750.1	CDS_8496	9.3625	CDS_36266	16.9401	0.855481	0.0265629	UP	YES	#N/A	protein binding;	#N/A
EMJ24622.1	CDS_28668	7.34354	CDS_3345	13.2835	0.855089	0.0496275	UP	YES	#N/A	#N/A	#N/A
XP_002281281.1	CDS_6890	10.7881	CDS_1679	19.5013	0.854124	0.0174554	UP	YES	protein folding; protein peptidyl-prolyl isomerization; oxidation-reduction process;	NADH dehydrogenase (plastoquinone) activity; peptidyl-prolyl cis-trans isomerase activity;	NAD(P)H dehydrogenase complex (plastoquinone); chloroplast thylakoid membrane;
ACU19896.1	CDS_1713	29.7727	CDS_7298	53.8109	0.853905	7.84618e-05	UP	YES	cysteine biosynthetic process from serine;	cysteine synthase activity; transferase activity;	#N/A
XP_004503163.1	CDS_10166	10.8463	CDS_4493	19.5984	0.85353	0.0172083	UP	YES	oxidation-reduction process;	oxidoreductase activity;	#N/A
XP_003554329.1	CDS_3909	12.3121	CDS_18351	22.2164	0.851554	0.0112398	UP	YES	formation of translation preinitiation complex; regulation of translational initiation;	translation initiation factor activity;	cytosol; eukaryotic 43S preinitiation complex; eukaryotic translation initiation factor 3 complex; eukaryotic 48S preinitiation complex; plasma membrane;
XP_004493254.1	CDS_7701	12.4233	CDS_5105	22.4042	0.850719	0.0109649	UP	YES	protein folding; regulation of catalytic activity;	chaperone binding; copper ion binding; adenyl-nucleotide exchange factor activity; protein homodimerization activity;	mitochondrial matrix; chloroplast stroma; thylakoid;
AFK49677.1	CDS_5310	11.8795	CDS_1488	21.4196	0.85046	0.0128838	UP	YES	#N/A	protein heterodimerization activity; sequence-specific DNA binding;	nucleus;
XP_003555859.1	CDS_5506	18.3832	CDS_24584	33.1336	0.849907	0.00198647	UP	YES	#N/A	#N/A	membrane;
XP_004487987.1	CDS_11808	9.44811	CDS_36088	17.0284	0.849845	0.0266553	UP	YES	#N/A	#N/A	#N/A
XP_003518405.1	CDS_4295	13.7449	CDS_1139	24.751	0.848592	0.00755515	UP	YES	#N/A	#N/A	#N/A
ESW32155.1	CDS_21843	12.2033	CDS_28009	21.9683	0.848158	0.0118579	UP	YES	#N/A	#N/A	#N/A
XP_002528105.1	CDS_124	491.846	CDS_34659	884.946	0.847381	0	UP	YES	photosynthesis, light harvesting;	metal ion binding;	photosystem I; chloroplast;
CAA66447.1	CDS_5342	27.3399	CDS_35401	49.1829	0.847149	0.000168797	UP	YES	small GTPase mediated signal transduction; protein transport;	GTP binding;	#N/A
XP_003544594.1	CDS_299	78.3295	CDS_28232	140.9	0.847043	1.9273e-10	UP	YES	protein folding; response to stress;	ATP binding; unfolded protein binding;	#N/A
XP_004287436.1	CDS_4491	52.7038	CDS_712	94.7248	0.845835	1.81665e-07	UP	YES	#N/A	#N/A	#N/A
ESW21424.1	CDS_13998	8.20012	CDS_22964	14.7295	0.844994	0.0397388	UP	YES	single-organism cellular process; phosphorylation;	protein serine/threonine kinase activity; nucleotide binding;	#N/A
NP_001241310.1	CDS_3407	11.6267	CDS_770	20.8801	0.844684	0.0143872	UP	YES	#N/A	nucleic acid binding;	intracellular part;
ESW14580.1	CDS_5343	12.6796	CDS_35750	22.761	0.844054	0.0106249	UP	YES	proteolysis; protein initiator methionine removal;	metal ion binding; metalloaminopeptidase activity;	cytoplasm;
XP_004486871.1	CDS_10956	10.157	CDS_27394	18.213	0.842496	0.0224444	UP	YES	#N/A	#N/A	#N/A
NP_001235000.1	CDS_9750	14.0971	CDS_4437	25.2726	0.842178	0.00716952	UP	YES	#N/A	#N/A	#N/A
EMJ19665.1	CDS_16347	8.98506	CDS_25000	16.1025	0.841681	0.0319533	UP	YES	metabolic process;	acid-amino acid ligase activity;	#N/A
CAX94844.1	CDS_4769	18.788	CDS_7223	33.6456	0.84061	0.00192784	UP	YES	phosphatidylinositol phosphorylation;	#N/A	#N/A
XP_002272953.1	CDS_11086	8.28766	CDS_920	14.8354	0.840011	0.0395287	UP	YES	#N/A	zinc ion binding;	#N/A
AFK39948.1	CDS_28398	10.0284	CDS_15136	17.948	0.839728	0.0235972	UP	YES	#N/A	#N/A	#N/A
XP_003547657.1	CDS_7609	11.2092	CDS_747	20.0603	0.839662	0.0167155	UP	YES	metabolic process;	#N/A	#N/A
XP_003624845.1	CDS_14592	14.0839	CDS_29097	25.199	0.839322	0.0073107	UP	YES	#N/A	#N/A	#N/A
ACU14312.1	CDS_15850	8.61872	CDS_3608	15.4152	0.838811	0.03596	UP	YES	#N/A	#N/A	#N/A
XP_002323563.1	CDS_6305	8.50987	CDS_1277	15.1924	0.836139	0.0376891	UP	YES	dephosphorylation; cutin biosynthetic process; flower development;	phosphatase activity; glycerol-3-phosphate 2-O-acyltransferase activity;	#N/A
XP_004510590.1	CDS_2541	21.5997	CDS_31884	38.5553	0.835921	0.000927488	UP	YES	#N/A	#N/A	#N/A
EMJ23846.1	CDS_13405	7.89796	CDS_11028	14.0973	0.835871	0.045258	UP	YES	translation;	structural constituent of ribosome;	ribosome; mitochondrion;
EMJ05910.1	CDS_4031	20.4127	CDS_35439	36.4311	0.835707	0.00128915	UP	YES	#N/A	#N/A	mitochondrial respiratory chain complex I;
AFK38283.1	CDS_2565	28.3479	CDS_35348	50.4215	0.830794	0.000159467	UP	YES	#N/A	nucleic acid binding; nucleotide binding;	#N/A
ESR38955.1	CDS_16572	10.5299	CDS_4467	18.7136	0.829595	0.0215346	UP	YES	mRNA processing;	RNA binding; nucleotide binding;	nucleus;
EMJ12595.1	CDS_1005	33.0496	CDS_34941	58.6043	0.826374	4.88558e-05	UP	YES	oxidation-reduction process; branched-chain amino acid biosynthetic process; response to cadmium ion;	copper ion binding; ketol-acid reductoisomerase activity; isomerase activity; coenzyme binding;	cell wall; mitochondrion; chloroplast envelope; chloroplast stroma; apoplast;
ESR38107.1	CDS_4449	13.7744	CDS_9238	24.424	0.826312	0.00874098	UP	YES	release of seed from dormancy; response to red light; abscisic acid metabolic process; oxidation-reduction process;	iron ion binding; heme binding; (+)-abscisic acid 8'-hydroxylase activity;	#N/A
ESW35763.1	CDS_2749	35.4943	CDS_976	62.9073	0.825639	2.58899e-05	UP	YES	#N/A	#N/A	#N/A
XP_002530635.1	CDS_6042	7.85207	CDS_26433	13.915	0.825494	0.047971	UP	YES	metabolic process;	4 iron, 4 sulfur cluster binding; aconitate hydratase activity;	#N/A
NP_001236182.1	CDS_5710	8.46999	CDS_28202	15.0087	0.825368	0.0399266	UP	YES	embryo development ending in seed dormancy; GTP catabolic process; xylem and phloem pattern formation; clathrin-mediated endocytosis; cell plate formation involved in plant-type cell wall biogenesis; trichome branching;	protein histidine kinase binding; GTP binding; clathrin binding; GTPase activity;	vacuolar membrane; phragmoplast; cytosol; microtubule; plasmodesma; cell plate; chloroplast thylakoid membrane; plasma membrane;
NP_001242454.1	CDS_10272	9.34802	CDS_846	16.564	0.825316	0.0309993	UP	YES	#N/A	metal ion binding; RNA binding;	#N/A
XP_003517423.1	CDS_9488	9.76903	CDS_1682	17.2868	0.82338	0.0276141	UP	YES	single-organism metabolic process;	oxidoreductase activity, acting on a sulfur group of donors;	#N/A
XP_004509428.1	CDS_4782	9.74551	CDS_4806	17.2301	0.82212	0.0280661	UP	YES	L-serine biosynthetic process;	pyridoxal phosphate binding; O-phospho-L-serine:2-oxoglutarate aminotransferase activity;	#N/A
ESW22601.1	CDS_13051	10.9332	CDS_7486	19.2913	0.819233	0.0202525	UP	YES	response to cadmium ion; response to salt stress; response to ethylene; response to gibberellin; response to auxin; response to jasmonic acid;	DNA binding; zinc ion binding; chromatin binding;	#N/A
XP_003552706.1	CDS_2056	25.5596	CDS_1913	45.0939	0.819067	0.000387816	UP	YES	proteolysis;	serine-type endopeptidase activity;	chloroplast envelope; chloroplastic endopeptidase Clp complex; chloroplast thylakoid;
XP_003545685.1	CDS_4830	10.289	CDS_18023	18.1455	0.818515	0.0243856	UP	YES	aromatic amino acid family biosynthetic process;	3-deoxy-7-phosphoheptulonate synthase activity;	chloroplast thylakoid;
ESW27300.1	CDS_3172	17.3706	CDS_35456	30.6127	0.81748	0.00348764	UP	YES	cellular carbohydrate metabolic process; response to cold; malate metabolic process; oxidation-reduction process;	L-malate dehydrogenase activity;	chloroplast envelope; vacuolar membrane; stromule; apoplast; mitochondrion;
EOY21167.1	CDS_4700	33.4709	CDS_20137	58.785	0.812539	5.4121e-05	UP	YES	#N/A	#N/A	#N/A
BAJ78217.1	CDS_1627	32.6098	CDS_973	57.271	0.812502	6.75238e-05	UP	YES	response to wounding; oxidation-reduction process;	monooxygenase activity; iron ion binding; heme binding; oxidoreductase activity, acting on paired donors, with incorporation or reduction of molecular oxygen; lyase activity;	chloroplast envelope;
EOY07603.1	CDS_12761	8.79034	CDS_17206	15.4353	0.81224	0.038518	UP	YES	response to cadmium ion; phosphate-containing compound metabolic process;	inorganic diphosphatase activity; magnesium ion binding;	cytosol;
XP_003525751.1	CDS_3403	18.6916	CDS_10352	32.8192	0.812153	0.00255889	UP	YES	#N/A	#N/A	#N/A
EMJ13426.1	CDS_14616	10.8975	CDS_880	19.1334	0.812095	0.0213377	UP	YES	#N/A	#N/A	#N/A
EMJ23959.1	CDS_9977	10.0413	CDS_864	17.607	0.810205	0.02728	UP	YES	embryo development; very long-chain fatty acid biosynthetic process; oxidation-reduction process;	acetoacetyl-CoA reductase activity; ketoreductase activity;	#N/A
XP_002531192.1	CDS_10620	10.2115	CDS_1548	17.9054	0.810205	0.0259853	UP	YES	#N/A	#N/A	#N/A
CAC43238.1	CDS_2997	43.2008	CDS_35387	75.7322	0.809847	4.74638e-06	UP	YES	#N/A	calcium ion binding;	#N/A
XP_004505198.1	CDS_1893	43.5868	CDS_35065	76.38	0.809305	4.35473e-06	UP	YES	#N/A	#N/A	#N/A
XP_003554205.1	CDS_1009	43.2349	CDS_34953	75.7471	0.808993	4.76624e-06	UP	YES	lipid metabolic process; oxidation-reduction process;	oxidoreductase activity, acting on paired donors, with oxidation of a pair of donors resulting in the reduction of molecular oxygen to two molecules of water;	#N/A
XP_004502268.1	CDS_4434	11.638	CDS_6080	20.383	0.808527	0.0177162	UP	YES	carotenoid biosynthetic process; oxidation-reduction process;	oxidoreductase activity, acting on paired donors, with incorporation or reduction of molecular oxygen;	chromoplast; chloroplast;
EOX94442.1	CDS_5067	23.3332	CDS_35673	40.8479	0.807879	0.000786425	UP	YES	proteolysis;	serine-type peptidase activity;	vacuolar membrane;
XP_002271401.1	CDS_2083	31.8923	CDS_1671	55.8034	0.807145	8.78209e-05	UP	YES	response to salt stress;	#N/A	mitochondrial respiratory chain complex I;
XP_003525246.1	CDS_827	58.3937	CDS_2077	102.115	0.806307	1.13845e-07	UP	YES	#N/A	#N/A	#N/A
XP_004502849.1	CDS_1833	36.1286	CDS_35069	63.1406	0.805428	3.07482e-05	UP	YES	defense response to bacterium; embryo development ending in seed dormancy; response to zinc ion; superoxide metabolic process; response to salt stress; oxidation-reduction process;	copper ion binding; superoxide dismutase activity;	#N/A
AFK36971.1	CDS_8481	17.2537	CDS_27471	30.135	0.80453	0.004004	UP	YES	#N/A	#N/A	#N/A
NP_001242820.1	CDS_13377	9.91323	CDS_4558	17.308	0.804015	0.0291455	UP	YES	metabolic process;	N-acetyltransferase activity;	#N/A
XP_004503345.1	CDS_6626	8.08652	CDS_25632	14.1186	0.804002	0.048952	UP	YES	GTP catabolic process; pollen maturation; mitochondrial fission;	GTPase activity; GTP binding;	cell plate; plasmodesma; cell cortex; plasma membrane;
AFK47748.1	CDS_2554	35.02	CDS_10650	61.0654	0.802177	4.27548e-05	UP	YES	#N/A	#N/A	#N/A
XP_004502956.1	CDS_3509	10.3288	CDS_35624	18.0007	0.801378	0.0264096	UP	YES	methylation;	methyltransferase activity;	#N/A
XP_003531062.1	CDS_7170	14.3504	CDS_35877	24.9987	0.800762	0.00889395	UP	YES	rRNA processing; megagametogenesis;	#N/A	small-subunit processome;
ESW11571.1	CDS_4666	19.7104	CDS_20522	34.2818	0.798484	0.00221893	UP	YES	#N/A	#N/A	#N/A
XP_003526843.1	CDS_8766	8.20851	CDS_36102	14.2749	0.798289	0.0485166	UP	YES	#N/A	#N/A	endosome; trans-Golgi network; Golgi apparatus;
XP_003540494.1	CDS_3015	26.6528	CDS_23428	46.2659	0.795665	0.00038616	UP	YES	protein transport;	#N/A	endoplasmic reticulum; Golgi apparatus; mitochondrion; plasma membrane;
XP_003538114.1	CDS_4734	11.7262	CDS_27696	20.3493	0.795239	0.0186504	UP	YES	#N/A	nucleic acid binding; nucleotide binding;	#N/A
XP_004498491.1	CDS_7040	9.33434	CDS_722	16.1937	0.794811	0.0358547	UP	YES	#N/A	#N/A	#N/A
ESW17424.1	CDS_1936	20.1937	CDS_987	35.0145	0.794049	0.00204021	UP	YES	protein refolding;	ATP binding;	cytoplasm;
AFK36439.1	CDS_8238	19.4197	CDS_35760	33.6645	0.793705	0.00250081	UP	YES	#N/A	#N/A	#N/A
AFK44268.1	CDS_9153	14.7866	CDS_36056	25.6315	0.793633	0.00834919	UP	YES	proteolysis;	serine-type endopeptidase activity;	#N/A
XP_004498915.1	CDS_5551	18.6687	CDS_10436	32.355	0.793368	0.00304551	UP	YES	proteolysis;	#N/A	proteasome regulatory particle;
XP_003555670.1	CDS_8203	9.52287	CDS_25801	16.4796	0.791216	0.0345758	UP	YES	#N/A	#N/A	trans-Golgi network; integral component of membrane; vacuolar membrane; plasmodesma; Golgi apparatus; endosome;
XP_003540247.1	CDS_7448	8.52276	CDS_4128	14.7475	0.791078	0.0455543	UP	YES	#N/A	DNA binding; chromatin binding;	#N/A
AAQ87019.1	CDS_490	124.821	CDS_34781	215.751	0.789499	2.22045e-14	UP	YES	anion transport; transmembrane transport; regulation of anion transport;	voltage-gated anion channel activity;	mitochondrial outer membrane;
XP_003528900.1	CDS_2138	27.9715	CDS_7049	48.2442	0.786397	0.000312324	UP	YES	positive gravitropism; response to water deprivation; response to salt stress; negative regulation of transcription, DNA-templated;	lipid binding; sequence-specific DNA binding;	nuclear membrane; endoplasmic reticulum; plasma membrane;
ESW24034.1	CDS_12071	21.6648	CDS_29771	37.3195	0.784574	0.00153427	UP	YES	protein phosphorylation;	ATP binding; protein serine/threonine kinase activity;	#N/A
XP_002529206.1	CDS_11919	9.67834	CDS_7403	16.6592	0.783488	0.0344345	UP	YES	negative regulation of catalytic activity; regulation of RNA metabolic process;	ribonuclease inhibitor activity;	#N/A
EOY03385.1	CDS_6402	12.0672	CDS_19940	20.7645	0.783023	0.0183021	UP	YES	#N/A	#N/A	#N/A
XP_003534084.1	CDS_3677	17.1029	CDS_15538	29.4284	0.782969	0.00494075	UP	YES	#N/A	nucleic acid binding;	#N/A
XP_003528968.1	CDS_1617	31.8012	CDS_34992	54.6305	0.780628	0.000131372	UP	YES	carbohydrate metabolic process;	hydrolase activity, hydrolyzing O-glycosyl compounds;	#N/A
ESW11062.1	CDS_2872	15.4042	CDS_7133	26.4509	0.779988	0.00780796	UP	YES	#N/A	#N/A	#N/A
EOY33085.1	CDS_452	70.3378	CDS_28161	120.716	0.779248	1.34792e-08	UP	YES	translational elongation; GTP catabolic process;	translation elongation factor activity; GTPase activity; GTP binding;	cytoplasm;
XP_003550271.1	CDS_7792	14.4341	CDS_35792	24.7721	0.779233	0.0100783	UP	YES	#N/A	#N/A	#N/A
ESR55226.1	CDS_3876	12.7058	CDS_4342	21.7995	0.778811	0.0158449	UP	YES	protein transport; regulation of catalytic activity;	Rab GDP-dissociation inhibitor activity;	#N/A
ESR66823.1	CDS_2227	37.3554	CDS_35077	64.0629	0.778174	3.55933e-05	UP	YES	translational initiation;	translation initiation factor activity;	chloroplast;
ESW14753.1	CDS_11518	8.5023	CDS_29250	14.5554	0.775627	0.0488937	UP	YES	metabolic process;	ATP binding; motor activity;	myosin complex;
XP_004307214.1	CDS_2637	26.5905	CDS_35167	45.5188	0.775552	0.000500178	UP	YES	#N/A	#N/A	#N/A
XP_004291469.1	CDS_12309	13.499	CDS_29071	23.104	0.775286	0.0131933	UP	YES	regulation of transcription, DNA-templated;	sequence-specific DNA binding; sequence-specific DNA binding transcription factor activity; zinc ion binding;	#N/A
XP_002532881.1	CDS_1081	79.8454	CDS_34898	136.625	0.774943	1.66324e-09	UP	YES	endonucleolytic cleavage of tetracistronic rRNA transcript (SSU-rRNA, LSU-rRNA, 4.5S-rRNA, 5S-rRNA); plastid organization;	#N/A	chloroplast;
ESW25231.1	CDS_532	138.202	CDS_10725	236.454	0.774785	2.22045e-15	UP	YES	translation;	structural constituent of ribosome; RNA binding;	small ribosomal subunit;
XP_003594957.1	CDS_5516	22.3891	CDS_1108	38.2891	0.774137	0.00142512	UP	YES	iron-sulfur cluster assembly;	iron ion binding; iron-sulfur cluster binding;	#N/A
XP_003556212.1	CDS_5025	28.7757	CDS_6138	49.2084	0.774053	0.000299903	UP	YES	primary metabolic process; single-organism cellular process; single-organism metabolic process; cellular macromolecule metabolic process;	carbon-nitrogen ligase activity, with glutamine as amido-N-donor;	intracellular membrane-bounded organelle; cytoplasmic part;
XP_003533272.1	CDS_4612	9.85241	CDS_25064	16.8439	0.773676	0.0344546	UP	YES	cellular macromolecule metabolic process; primary metabolic process;	#N/A	#N/A
NP_001238389.1	CDS_806	101.357	CDS_17188	173.153	0.772597	1.23119e-11	UP	YES	#N/A	protein domain specific binding;	#N/A
XP_003535832.1	CDS_6329	9.95829	CDS_1107	17.0034	0.77185	0.0338552	UP	YES	sucrose biosynthetic process; dephosphorylation; response to cadmium ion;	sucrose-phosphate phosphatase activity; magnesium ion binding;	plasmodesma; vacuolar membrane; nucleus; cytosol;
AGV54412.1	CDS_1668	49.3587	CDS_35105	84.2735	0.771774	2.29951e-06	UP	YES	tricarboxylic acid cycle;	oxidoreductase activity; electron carrier activity; 2 iron, 2 sulfur cluster binding; zinc ion binding;	mitochondrial respiratory chain complex II;
ESW23331.1	CDS_5993	16.0683	CDS_35836	27.3942	0.769648	0.00714162	UP	YES	#N/A	#N/A	#N/A
AAQ84169.1	CDS_3283	13.428	CDS_28731	22.8841	0.769103	0.0139774	UP	YES	terpenoid biosynthetic process;	1-deoxy-D-xylulose-5-phosphate synthase activity;	#N/A
XP_004496437.1	CDS_1143	131.041	CDS_34866	223.169	0.768119	1.66533e-14	UP	YES	#N/A	#N/A	#N/A
XP_003535922.1	CDS_90	140.322	CDS_34658	238.89	0.767607	1.9984e-15	UP	YES	chlorophyll biosynthetic process;	magnesium chelatase activity;	mitochondrion;
XP_003552699.1	CDS_13347	10.8617	CDS_31045	18.4842	0.767042	0.0273275	UP	YES	#N/A	#N/A	#N/A
ESW32486.1	CDS_7914	8.9938	CDS_35668	15.2986	0.766394	0.0446185	UP	YES	protein folding;	ATP binding; unfolded protein binding;	cytoplasm;
XP_003549666.1	CDS_887	120.847	CDS_10735	205.449	0.765593	1.94955e-13	UP	YES	translation;	structural constituent of ribosome; rRNA binding;	plasmodesma; small ribosomal subunit; membrane; cytosol;
EMJ07163.1	CDS_7151	14.2791	CDS_802	24.2569	0.764487	0.0115674	UP	YES	#N/A	unfolded protein binding; heat shock protein binding;	#N/A
NP_001238009.1	CDS_2116	18.4729	CDS_4184	31.3251	0.761907	0.00415913	UP	YES	cell redox homeostasis; glycerol ether metabolic process; oxidation-reduction process;	isomerase activity; protein disulfide oxidoreductase activity;	endoplasmic reticulum;
ESW20322.1	CDS_3769	8.79553	CDS_4074	14.9068	0.76113	0.0482574	UP	YES	#N/A	#N/A	#N/A
XP_003526535.1	CDS_5808	11.7092	CDS_8197	19.8187	0.759226	0.0228878	UP	YES	glycolytic process; gluconeogenesis;	glucose-6-phosphate isomerase activity;	#N/A
XP_003521190.1	CDS_4393	12.7845	CDS_6712	21.6378	0.759153	0.0173958	UP	YES	metabolic process;	transferase activity, transferring acyl groups;	#N/A
ESW12090.1	CDS_12883	9.03132	CDS_3903	15.2615	0.756886	0.0461805	UP	YES	pollen development; response to oxidative stress;	#N/A	plasma membrane;
XP_003538537.1	CDS_6544	13.725	CDS_35272	23.1782	0.755958	0.0140727	UP	YES	carotenoid biosynthetic process; oxidation-reduction process;	oxidoreductase activity, acting on paired donors, with incorporation or reduction of molecular oxygen;	chromoplast; chloroplast;
EMJ26863.1	CDS_929	30.6881	CDS_31435	51.7552	0.754026	0.000246447	UP	YES	response to water deprivation; protein folding; response to salt stress; response to chlorate; response to heat; protein import into chloroplast stroma; de-etiolation;	ATP binding; unfolded protein binding;	mitochondrion; chloroplast envelope; vacuolar membrane; chloroplast stroma;
AFK46359.1	CDS_10945	18.7748	CDS_14975	31.658	0.753775	0.00413856	UP	YES	intracellular protein transport;	#N/A	#N/A
XP_003534982.1	CDS_6903	17.0471	CDS_662	28.7254	0.752805	0.0063507	UP	YES	dephosphorylation;	phosphatase activity;	#N/A
AFK33465.1	CDS_5860	29.1384	CDS_4138	49.0373	0.750954	0.000368207	UP	YES	#N/A	#N/A	nucleus;
XP_003545044.1	CDS_2816	26.5434	CDS_30079	44.6644	0.750774	0.000676764	UP	YES	#N/A	#N/A	#N/A
XP_003522940.1	CDS_5256	10.2199	CDS_35298	17.1822	0.749538	0.0351886	UP	YES	#N/A	#N/A	#N/A
ESW24853.1	CDS_337	301.576	CDS_34736	506.772	0.748812	0	UP	YES	oxidation-reduction process;	oxidoreductase activity;	#N/A
XP_003517097.1	CDS_2751	12.1051	CDS_2654	20.3203	0.747304	0.0221878	UP	YES	oxidation-reduction process;	flavin adenine dinucleotide binding; long-chain-alcohol oxidase activity;	#N/A
ESR42373.1	CDS_6827	11.5023	CDS_685	19.2972	0.746469	0.0257906	UP	YES	#N/A	#N/A	#N/A
AFK38366.1	CDS_11050	14.4882	CDS_683	24.3039	0.746304	0.0124263	UP	YES	transport;	#N/A	integral component of membrane;
XP_004515371.1	CDS_16760	15.9579	CDS_6746	26.7467	0.745094	0.00875076	UP	YES	regulation of actin filament polymerization;	#N/A	cytoskeleton;
ABF66654.1	CDS_913	64.8721	CDS_22206	108.727	0.745034	1.2533e-07	UP	YES	proteolysis;	metalloexopeptidase activity; aminopeptidase activity;	nucleolus; plasma membrane;
EMJ12757.1	CDS_9119	11.1713	CDS_11304	18.7066	0.743744	0.0284267	UP	YES	#N/A	#N/A	#N/A
ESW27522.1	CDS_838	48.7068	CDS_7177	81.3866	0.740667	5.09298e-06	UP	YES	#N/A	#N/A	#N/A
ACU20288.1	CDS_8183	11.6411	CDS_36132	19.4514	0.74064	0.0257757	UP	YES	#N/A	#N/A	#N/A
ESW10664.1	CDS_3208	17.2213	CDS_35725	28.7053	0.737124	0.00685338	UP	YES	#N/A	#N/A	#N/A
XP_003551516.1	CDS_3244	17.6583	CDS_4247	29.4162	0.736267	0.00623534	UP	YES	#N/A	#N/A	#N/A
XP_003531761.1	CDS_1967	35.0111	CDS_34071	58.2845	0.735298	0.000119472	UP	YES	#N/A	#N/A	ribosome;
XP_003540582.1	CDS_2359	66.7008	CDS_4261	110.929	0.733864	1.1361e-07	UP	YES	#N/A	#N/A	mitochondrial respiratory chain complex I;
ESW07997.1	CDS_8339	17.2374	CDS_23226	28.6235	0.731652	0.00715356	UP	YES	small GTPase mediated signal transduction;	GTP binding;	intracellular; membrane;
ADP00759.1	CDS_1536	61.093	CDS_34991	101.369	0.730539	4.19387e-07	UP	YES	#N/A	protein domain specific binding;	#N/A
XP_004141320.1	CDS_3386	13.4928	CDS_10446	22.3787	0.729939	0.0174454	UP	YES	ATP catabolic process; proteolysis;	metalloendopeptidase activity; ATP binding; microtubule-severing ATPase activity;	membrane;
ESR63574.1	CDS_4271	20.184	CDS_3518	33.4551	0.729014	0.00367056	UP	YES	#N/A	#N/A	#N/A
XP_004498045.1	CDS_23736	10.7023	CDS_3522	17.7128	0.726872	0.03484	UP	YES	#N/A	#N/A	#N/A
ACU20686.1	CDS_5892	12.1226	CDS_6668	20.0558	0.726326	0.0247114	UP	YES	#N/A	#N/A	#N/A
XP_002272179.2	CDS_666	75.1032	CDS_4277	124.183	0.725527	2.35783e-08	UP	YES	viral genome replication; spermine biosynthetic process; spermidine biosynthetic process; gene silencing;	adenosylmethionine decarboxylase activity;	#N/A
XP_004508417.1	CDS_7167	16.3589	CDS_711	26.9966	0.722706	0.0093433	UP	YES	#N/A	#N/A	#N/A
ACU52585.1	CDS_4619	14.7069	CDS_835	24.2042	0.71876	0.0141286	UP	YES	superoxide metabolic process; metal ion transport; oxidation-reduction process;	superoxide dismutase copper chaperone activity;	chloroplast stroma;
EOY01723.1	CDS_1554	34.3939	CDS_35038	56.5898	0.71839	0.000174453	UP	YES	transport;	transporter activity;	integral component of membrane;
XP_004149472.1	CDS_4732	16.2224	CDS_1762	26.6788	0.71771	0.0099882	UP	YES	#N/A	#N/A	#N/A
NP_001235179.1	CDS_3782	41.4119	CDS_5460	68.0798	0.717181	3.89681e-05	UP	YES	#N/A	#N/A	#N/A
XP_003556551.1	CDS_281	87.9515	CDS_32164	144.524	0.716533	2.08992e-09	UP	YES	metabolic process; response to cadmium ion;	transketolase activity;	#N/A
XP_003595394.1	CDS_13648	11.8475	CDS_8441	19.4599	0.715913	0.0280173	UP	YES	#N/A	#N/A	#N/A
NP_001240074.1	CDS_10113	10.5903	CDS_13638	17.3834	0.714967	0.0379558	UP	YES	#N/A	#N/A	#N/A
NP_001237278.1	CDS_3139	30.9651	CDS_35462	50.8034	0.714283	0.000390732	UP	YES	proteolysis involved in cellular protein catabolic process;	threonine-type endopeptidase activity;	proteasome core complex; vacuolar membrane; nucleus; cytosol;
XP_003517078.1	CDS_2385	19.4256	CDS_1680	31.8162	0.711801	0.00506804	UP	YES	protein phosphorylation;	ATP binding; protein serine/threonine kinase activity;	#N/A
ESW16754.1	CDS_999	80.582	CDS_34940	131.81	0.709931	1.2086e-08	UP	YES	#N/A	#N/A	#N/A
NP_001240149.1	CDS_15308	13.3712	CDS_24508	21.8657	0.709535	0.0202757	UP	YES	#N/A	binding;	#N/A
XP_003517292.1	CDS_7453	14.5278	CDS_7436	23.7555	0.709445	0.0155771	UP	YES	protein initiator methionine removal; proteolysis; response to abscisic acid;	metal ion binding; metalloaminopeptidase activity;	#N/A
XP_003545588.1	CDS_2940	39.1339	CDS_35434	63.9547	0.70863	7.30563e-05	UP	YES	transport;	#N/A	endoplasmic reticulum membrane; ER to Golgi transport vesicle; integral component of membrane;
XP_003524887.1	CDS_3966	14.1834	CDS_965	23.1614	0.707515	0.0170619	UP	YES	#N/A	#N/A	#N/A
XP_004509351.1	CDS_12455	9.74669	CDS_19450	15.9086	0.706826	0.0482	UP	YES	oxidation-reduction process; protein repair; response to oxidative stress;	peptide-methionine (S)-S-oxide reductase activity;	#N/A
EMJ24477.1	CDS_3238	16.3751	CDS_15746	26.7198	0.706402	0.0104825	UP	YES	biosynthetic process;	pyridoxal phosphate binding; catalytic activity;	chloroplast;
XP_002519286.1	CDS_781	58.956	CDS_7136	96.0509	0.704161	1.25434e-06	UP	YES	cell redox homeostasis; oxidation-reduction process;	flavin adenine dinucleotide binding; dihydrolipoyl dehydrogenase activity;	#N/A
AFK36234.1	CDS_3583	24.5055	CDS_1241	39.883	0.702669	0.00180989	UP	YES	#N/A	#N/A	#N/A
XP_004496207.1	CDS_5656	10.6662	CDS_4127	17.3423	0.701251	0.0398796	UP	YES	#N/A	#N/A	#N/A
XP_004148449.1	CDS_2986	15.6755	CDS_35716	25.4744	0.700539	0.0127895	UP	YES	#N/A	organic cyclic compound binding; heterocyclic compound binding;	#N/A
ESR32776.1	CDS_4520	23.9904	CDS_1859	38.9279	0.698344	0.0021046	UP	YES	carbohydrate transport;	#N/A	integral component of membrane; plasma membrane;
EOY09052.1	CDS_3346	37.5934	CDS_35276	60.8611	0.695039	0.000124584	UP	YES	#N/A	#N/A	#N/A
XP_004492855.1	CDS_8658	12.767	CDS_723	20.6594	0.694372	0.0254795	UP	YES	#N/A	#N/A	vacuolar membrane; endoplasmic reticulum;
NP_001237668.1	CDS_4558	15.9477	CDS_29580	25.794	0.693689	0.012603	UP	YES	mannose biosynthetic process; response to salt stress; L-ascorbic acid biosynthetic process; GDP-mannose biosynthetic process;	phosphomannomutase activity;	cytosol;
ACV49920.1	CDS_1358	110.041	CDS_4379	177.906	0.693072	5.6734e-11	UP	YES	metabolic process;	acid-amino acid ligase activity;	#N/A
AFK36192.1	CDS_2119	47.9048	CDS_1723	77.4249	0.692628	1.55327e-05	UP	YES	#N/A	#N/A	#N/A
XP_003545104.1	CDS_8239	10.1028	CDS_27828	16.3273	0.692529	0.0471228	UP	YES	oxidation-reduction process;	flavin adenine dinucleotide binding; adenyl nucleotide binding; oxidoreductase activity, acting on CH-OH group of donors;	#N/A
NP_001238237.1	CDS_877	170.193	CDS_4266	274.93	0.691889	4.44089e-16	UP	YES	#N/A	calcium ion binding;	nucleus;
XP_003525588.1	CDS_178	219.007	CDS_34687	353.553	0.690945	0	UP	YES	translational elongation; GTP catabolic process;	translation elongation factor activity; GTP binding; GTPase activity;	chloroplast envelope; apoplast; nucleoid; nucleolus; chloroplast thylakoid membrane;
[truncated: 345 more rows]
