# Supplementary material for: Next Generation Sequencing and Transcriptome Analysis Predicts Biosynthetic Pathway of Sennosides from Senna (Cassia angustifolia Vahl.), a Non-Model Plant with Potent Laxative Properties
Source: PLoS One. 2015 Jun 22;10(6):e0129422. doi: 10.1371/journal.pone.0129422 (PMC4476680; doi:10.1371/journal.pone.0129422)
Supplement: S5 Table — (XLS) [file pone.0129422.s013.xls]

## Sheet: Sheet1
Table S5. Differencially expressed annotated cytochrome P450s (CYPs) in leaf transctiptome of C. angustifolia
No.	Name	Young_Leaf_ID	FPKM	Mature_Leaf_ID	FPKM	Log Fold change	P-value	Regulation	Significance	Common Hit Accession
1	CYP450	CDS_609	73.701	CDS_968	60.874	-0.275858	0.378675	DOWN	NO	gi|356576123|ref|XP_003556183.1| PREDICTED: cytochrome P450 89A2-like [Glycine max]
2	CYP450	CDS_875	68.7501	CDS_2422	61.979	-0.149582	0.175068	DOWN	NO	gi|502142585|ref|XP_004505030.1| PREDICTED: cytochrome P450 71A26-like [Cicer arietinum]
3	CYP450	CDS_1200	22.5935	CDS_2421	14.5521	-0.634684	0.777297	DOWN	NO	gi|502176358|ref|XP_004515856.1| PREDICTED: cytochrome P450 71A26-like [Cicer arietinum]
4	CYP450	CDS_1709	25.9176	CDS_8311	6.54781	-1.98485	0.00761013	DOWN	YES	gi|502119523|ref|XP_004496648.1| PREDICTED: cytochrome P450 704C1-like [Cicer arietinum]
5	CYP450	CDS_4494	12.9509	CDS_513	6.83795	-0.921413	0.524007	DOWN	NO	gi|502117527|ref|XP_004495852.1| PREDICTED: cytochrome P450 734A1-like [Cicer arietinum]
6	CYP450	CDS_5846	12.3474	CDS_4083	32.0623	1.37667	0.000162892	UP	YES	gi|356520509|ref|XP_003528904.1| PREDICTED: cytochrome P450 76C4-like [Glycine max]
7	CYP450	CDS_8259	16.666	CDS_6784	7.88184	-1.0803	0.33074	DOWN	NO	gi|356511700|ref|XP_003524561.1| PREDICTED: cytochrome P450 86B1-like [Glycine max]
8	CYP450	CDS_8719	7.56907	CDS_21617	13.3938	0.82338	0.0526813	UP	NO	gi|5915821|sp|O48928.1|C77A3_SOYBN RecName: Full=Cytochrome P450 77A3
9	CYP450	CDS_9587	8.11884	CDS_36453	5.26939	-0.623637	0.876885	DOWN	NO	gi|356563145|ref|XP_003549825.1| PREDICTED: cytochrome P450 71A1-like [Glycine max]
10	CYP450	CDS_13245	7.02867	CDS_1988	7.61985	0.116511	0.428458	UP	NO	gi|356522069|ref|XP_003529672.1| PREDICTED: cytochrome P450 71D8-like [Glycine max]
11	CYP450	CDS_14190	8.26851	CDS_6225	13.6112	0.719097	0.0656327	UP	NO	gi|68565030|sp|Q69F95.2|C85A_PHAVU RecName: Full=Cytochrome P450 85A; AltName: Full=C6-oxidase
12	CYP450	CDS_15136	7.03338	CDS_14558	7.2557	0.0448956	0.486616	UP	NO	gi|502133689|ref|XP_004501856.1| PREDICTED: cytochrome P450 71A1-like [Cicer arietinum]
13	CYP450	CDS_17989	1.04753	CDS_3305	3.29657	1.65398	0.191115	UP	NO	gi|357480589|ref|XP_003610580.1| Cytochrome P450 [Medicago truncatula]
14	CYP450	CDS_20083	3.45774	CDS_9703	5.0812	0.55534	0.31347	UP	NO	gi|351724791|ref|NP_001235534.1| cytochrome P450 97B2, chloroplastic [Glycine max]
15	CYP450	CDS_22358	6.81418	CDS_14524	5.90643	-0.206254	0.721563	DOWN	NO	gi|356504643|ref|XP_003521105.1| PREDICTED: cytochrome P450 94A1-like [Glycine max]
16	CYP450	CDS_28609	3.4775	CDS_5936	1.80697	-0.944479	0.729034	DOWN	NO	gi|356496759|ref|XP_003517233.1| PREDICTED: cytochrome P450 90B1-like [Glycine max]
17	CYP450	CDS_316	120.691	CDS_7247	18.9308	-2.6725	8.471e-14	DOWN	YES	gi|561007184|gb|ESW06133.1| hypothetical protein PHAVU_010G022600g [Phaseolus vulgaris]
18	CYP450	CDS_533	80.6813	CDS_4134	13.9912	-2.52772	5.05794e-09	DOWN	YES	gi|356556886|ref|XP_003546751.1| PREDICTED: secologanin synthase-like [Glycine max]
19	CYP450	CDS_873	51.0129	CDS_17408	6.8753	-2.89137	2.87337e-07	DOWN	YES	gi|470125383|ref|XP_004298682.1| PREDICTED: flavonoid 3'-monooxygenase-like [Fragaria vesca subsp. vesca]
20	CYP450	CDS_978	37.4912	CDS_1966	12.5272	-1.58148	0.0123146	DOWN	YES	gi|356514547|ref|XP_003525967.1| PREDICTED: secologanin synthase-like [Glycine max]
21	CYP450	CDS_1627	32.6098	CDS_973	57.271	0.812502	6.75238e-05	UP	YES	gi|323575355|dbj|BAJ78217.1| 13-hydroperoxide lyase [Lotus japonicus]
22	CYP450	CDS_1688	33.3985	CDS_17698	22.4606	-0.572384	0.849515	DOWN	NO	gi|470117149|ref|XP_004294725.1| PREDICTED: trans-cinnamate 4-monooxygenase-like [Fragaria vesca subsp. vesca]
23	CYP450	CDS_2755	15.653	CDS_1193	17.7607	0.182249	0.186633	UP	NO	gi|356531926|ref|XP_003534527.1| PREDICTED: protein LUTEIN DEFICIENT 5, chloroplastic-like [Glycine max]
24	CYP450	CDS_3605	18.695	CDS_30601	22.7782	0.284996	0.0923457	UP	NO	gi|356559512|ref|XP_003548043.1| PREDICTED: isoflavone 2'-hydroxylase-like [Glycine max]
25	CYP450	CDS_4449	13.7744	CDS_9238	24.424	0.826312	0.00874098	UP	YES	gi|557526801|gb|ESR38107.1| hypothetical protein CICLE_v10028346mg [Citrus clementina]
26	CYP450	CDS_6219	8.61815	CDS_15883	2.31449	-1.89668	0.140818	DOWN	NO	gi|356500031|ref|XP_003518838.1| PREDICTED: abscisic acid 8'-hydroxylase 4-like [Glycine max]
27	CYP450	CDS_8058	8.14308	CDS_18695	10.0509	0.303674	0.253848	UP	NO	gi|356555948|ref|XP_003546291.1| PREDICTED: ent-kaurenoic acid oxidase 2-like [Glycine max]
28	CYP450	CDS_8118	5.419	CDS_13840	6.48411	0.258882	0.383329	UP	NO	gi|561022069|gb|ESW20799.1| hypothetical protein PHAVU_005G015800g [Phaseolus vulgaris]
29	CYP450	CDS_8598	7.04193	CDS_26819	2.56315	-1.45805	0.32593	DOWN	NO	gi|561014906|gb|ESW13767.1| hypothetical protein PHAVU_008G224600g [Phaseolus vulgaris]
30	CYP450	CDS_9064	7.06717	CDS_8128	5.4927	-0.363618	0.8719	DOWN	NO	gi|462405631|gb|EMJ11095.1| hypothetical protein PRUPE_ppa004078mg [Prunus persica]
31	CYP450	CDS_9482	6.6846	CDS_27211	2.11136	-1.66267	0.26241	DOWN	NO	gi|557532552|gb|ESR43735.1| hypothetical protein CICLE_v10011520mg [Citrus clementina]
32	CYP450	CDS_11382	5.49514	CDS_17696	12.1534	1.14513	0.0324607	UP	YES	gi|237682385|gb|ACR10242.1| cinnamate-4-hydroxylase [Canarium album]
33	CYP450	CDS_11698	4.85897	CDS_31978	1.8338	-1.40581	0.435542	DOWN	NO	gi|356558932|ref|XP_003547756.1| PREDICTED: flavonoid 3'-monooxygenase-like [Glycine max]
34	CYP450	CDS_19761	4.28853	CDS_648	3.23907	-0.4049	0.92873	DOWN	NO	gi|561019827|gb|ESW18598.1| hypothetical protein PHAVU_006G054100g [Phaseolus vulgaris]
35	CYP450	CDS_23555	5.82666	CDS_19414	13.0746	1.16602	0.025318	UP	YES	gi|85001719|gb|ABC68413.1| cytochrome P450 monooxygenase CYP76E3 [Glycine max]
36	CYP450	CDS_31447	3.38787	CDS_22933	4.43059	0.38712	0.412008	UP	NO	gi|561034315|gb|ESW32845.1| hypothetical protein PHAVU_001G022100g [Phaseolus vulgaris]
37	CYP450	CDS_32412	2.86543	CDS_7986	2.17692	-0.396463	0.938258	DOWN	NO	gi|356509114|ref|XP_003523297.1| PREDICTED: LOW QUALITY PROTEIN: cytokinin hydroxylase-like [Glycine max]
38	CYP450	CDS_39905	1.18167	CDS_16648	4.51791	1.93482	0.10316	UP	NO	gi|356553943|ref|XP_003545310.1| PREDICTED: LOW QUALITY PROTEIN: abscisic acid 8'-hydroxylase 4-like [Glycine max]
39	CYP450	CDS_1122	60.9218	CDS_7248	4.66533	-3.70691	9.07614e-11	DOWN	YES	gi|502156028|ref|XP_004510285.1| PREDICTED: uncharacterized protein LOC101505071 [Cicer arietinum]
40	Cytrochrome P450 Monooxygenase	CDS_23555	5.82666	CDS_19414	13.0746	1.16602	0.025318	UP	YES	gi|85001719|gb|ABC68413.1| cytochrome P450 monooxygenase CYP76E3 [Glycine max]
41	NADPH-cytochrome P450 reductase	CDS_3250	15.2067	CDS_25897	7.20075	-1.07849	0.354299	DOWN	NO	gi|356515730|ref|XP_003526551.1| PREDICTED: NADPH--cytochrome P450 reductase-like [Glycine max]
42	NADPH--cytochrome P450 reductase	CDS_3756	8.0189	CDS_2605	13.9578	0.799594	0.0507653	UP	NO	gi|224551852|gb|ACN54324.1| NADPH:cytochrome P450 reductase [Gossypium hirsutum]
